# Supplementary material for: Genome assembly of wisent (Bison bonasus) uncovers a deletion that likely inactivates the THRSP gene
Source: Commun Biol. 2024 Nov 27;7:1580. doi: 10.1038/s42003-024-07295-y (PMC11603333; doi:10.1038/s42003-024-07295-y)
Supplement: Supplementary file 4 — Supplementary Data 1 [file 42003_2024_7295_MOESM4_ESM.txt]

##fileformat=VCFv4.2
##FILTER=<ID=PASS,Description="All filters passed">
##FORMAT=<ID=GT,Number=1,Type=String,Description="Genotype">
##INFO=<ID=CONFLICT,Number=.,Type=String,Description="Sample names for which there are multiple paths in the graph with conflicting alleles">
##INFO=<ID=AC,Number=A,Type=Integer,Description="Total number of alternate alleles in called genotypes">
##INFO=<ID=AF,Number=A,Type=Float,Description="Estimated allele frequency in the range (0,1]">
##INFO=<ID=NS,Number=1,Type=Integer,Description="Number of samples with data">
##INFO=<ID=AN,Number=1,Type=Integer,Description="Total number of alleles in called genotypes">
##INFO=<ID=LV,Number=1,Type=Integer,Description="Level in the snarl tree (0=top level)">
##INFO=<ID=PS,Number=1,Type=String,Description="ID of variant corresponding to parent snarl">
##INFO=<ID=AT,Number=R,Type=String,Description="Allele Traversal as path in graph">
##contig=<ID=1,length=158534110>
##bcftools_normVersion=1.19-49-gddc1a377-dirty+htslib-1.19.1-16-g3e11d0e3-dirty
##bcftools_normCommand=norm -m -any; Date=Mon Mar 11 11:40:14 2024
##bcftools_viewVersion=1.19-49-gddc1a377-dirty+htslib-1.19.1-16-g3e11d0e3-dirty
##bcftools_viewCommand=view -i abs(ILEN)>=50&&abs(ILEN)<=100000; Date=Mon Mar 11 11:40:16 2024
##bcftools_pluginVersion=1.19-49-gddc1a377-dirty+htslib-1.19.1-16-g3e11d0e3-dirty
##bcftools_pluginCommand=plugin setGT -- - -t . -n 0; Date=Mon Mar 11 11:40:16 2024
##contig=<ID=2,length=136231102>
##contig=<ID=3,length=121005158>
##contig=<ID=4,length=120000601>
##contig=<ID=5,length=120089316>
##contig=<ID=6,length=117806340>
##contig=<ID=7,length=110682743>
##contig=<ID=8,length=113319770>
##contig=<ID=9,length=105454467>
##contig=<ID=10,length=103308737>
##contig=<ID=11,length=106982474>
##contig=<ID=12,length=87216183>
##contig=<ID=13,length=83472345>
##contig=<ID=14,length=82403003>
##contig=<ID=15,length=85007780>
##contig=<ID=16,length=81013979>
##contig=<ID=17,length=73167244>
##contig=<ID=18,length=65820629>
##contig=<ID=19,length=63449741>
##contig=<ID=20,length=71974595>
##contig=<ID=21,length=69862954>
##contig=<ID=22,length=60773035>
##contig=<ID=23,length=52498615>
##contig=<ID=24,length=62317253>
##contig=<ID=25,length=42350435>
##contig=<ID=26,length=51992305>
##contig=<ID=27,length=45612108>
##contig=<ID=28,length=45940150>
##contig=<ID=29,length=51098607>
##bcftools_concatVersion=1.19-49-gddc1a377-dirty+htslib-1.19.1-16-g3e11d0e3-dirty
##bcftools_concatCommand=concat -o SVs.vcf.gz 1.vcf 2.vcf 3.vcf 4.vcf 5.vcf 6.vcf 7.vcf 8.vcf 9.vcf 10.vcf 11.vcf 12.vcf 13.vcf 14.vcf 15.vcf 16.vcf 17.vcf 18.vcf 19.vcf 20.vcf 21.vcf 22.vcf 23.vcf 24.vcf 25.vcf 26.vcf 27.vcf 28.vcf 29.vcf; Date=Mon Mar 18 09:15:28 2024
##VEP="v109" time="2024-03-18 12:59:50" ensembl-io=109.4946a86 ensembl=109.10baaec ensembl-variation=109.18a12b6 ensembl-funcgen=109.cba2db8
##INFO=<ID=CSQ,Number=.,Type=String,Description="Consequence annotations from Ensembl VEP. Format: Allele|Consequence|IMPACT|SYMBOL|Gene|Feature_type|Feature|BIOTYPE|EXON|INTRON|HGVSc|HGVSp|cDNA_position|CDS_position|Protein_position|Amino_acids|Codons|Existing_variation|DISTANCE|STRAND|FLAGS|SYMBOL_SOURCE|HGNC_ID|SOURCE|HGVS_OFFSET|SpliceRegion|ARS_UCD1.2_refseq106.gtf.gz">
##SpliceRegion=SpliceRegion predictions
##INFO=<ID=ARS_UCD1.2_refseq106.gtf.gz,Number=.,Type=String,Description="/cluster/work/pausch/inputs/ref/BTA/UCD1.2/refseq_106/ARS_UCD1.2_refseq106.gtf.gz">
##VEP-command-line='vep --database 0 --fasta [PATH]/ARS-UCD1.2_Btau5.0.1Y.fa --gff [PATH]/ARS_UCD1.2_refseq106.gtf.gz --hgvs --input_file [PATH]/SVs.vcf.gz --output_file stdout --plugin SpliceRegion --symbol --vcf'
#CHROM	POS	ID	REF	ALT	QUAL	FILTER	INFO	FORMAT
1 94830268 >10482>10484 TGCCAGGCTTCTCGGTCCTTCACGCTCTCCCAGAGTTTGCTCCAACTATGTTCATTGAGTTGGTGATGCCATCCAACCATTTCATCCTCTTCTTCTCCTTGTGCCCTCAGTCTTTCCCTGCATCAGGGTCTTTTCCAAAGAGTCAGCTCTTTGCATCAGGTGGCCAAAGTATTAGAACTTCAGCTTCAGCATCAGTCCTTCCAATGAATATTCAAGGTTGATATCCTTTAGGATTGACTGGTTTGATCTCCTTGCTATCCAAGGGATTCTCAGAAGTCTTCTCCACACCATTGAAAAGCATCAATTCTTCAGTGCTCAGCCTTCTTAATGGTCCAACTCTCACATCCATTATGACTACTGGAAAAACCATAGCTTTGACTATCTGGACCTTTGTCAGCAAAGTGATGTCTCTGCTTCTTAATATGCTGTCTAGATTTGTCATAAGCTTTTCTTCTAAGGAGCAACCATCTTTTAATTTTGTGTCTGCAGTCACCATCTGCAGTGATTTTGGAGCCCAAGAAAATAAAATCTGTCCCTGTTTTCATTTTTTCCCCATCTATTTGTCATGAAGTGATGGGACCGAACGCCATGATCTTAGTGTTTTGAATGTTGAGTTTTAAGGTAGGTTTTTGACTCTTCTCTTTCACCATCATCAAGAGGCTCTTTAGTTCTTCTTTGTTTTCTGCCATTAGAGTGATATCAGCTGCATATCTGAGGATGTTGATATTTCTCCCGGCAGTCTTGATTCCAGCTTGTGATTTATCCAGCCCAGCATTTCACATGATGTACTCTGCATATAAGTTAAATAAGCAGGGTGATAATATACAGCCTTGACATACTTCTTTCCCAATTTTGAACCAGTTCGTTGTTCCATGTCTGGTTCTAACTGTCACTTCTTGACCTGCATACAGGTTTCTCAGGAGGCAAGTAAGGTGGTCTGGTATTCTCATCTCTTTAAGAATTTTCCACACTTTGTTGTGATCCACACTCTTAAAGGCTTTAGTGTAGTCAATGAAGCAGAAGTAGATGCTTTTTGGAATTCCCCTGCTTTTTCTGTGATAAATGTGATTGTGTATGTAACATTCTTAGCATAGCAATTGGTATATAGTAAGAAGGAAAAACCTCTTCCTGTAGTTAAAATTTTGGAGTCTATGGGCTTAGTTTGCTGATGTTCTACCTGGATATGTGAGTCATCATCATAGAGGTAACATATGCCATCTAACCATTTCACATGTTAACTCAATCTTTATAACAACCCCGTGTTGTTATTAAAGGTCAACACATTTATATTATTGTGTTATTATTATTATTCCTATATTAAAAATGTAGAGATTATTCCTATATTAAAAATGTAGAGATTGAGGCACAGAGAGGTTAAGTAACTTTCCCAGATTACACTCCTAGAGCCAGAATGCTAATTCAAGCGTTCTGGCTTTGAAGTTAGTACTCTAAAAACTGAAGAAATTGCATGTCTTTTAGACCATTACTGTCTTATGTCAAAGATCTTTGTCAGACTCTGCCAAGATATCCGTTGGTTTTAGCATAATATGTGTCCCTGAAAAGAGTTCCTTAGACTTTAAGAATCTAAGGTACAGTTGGTGACATGACATTTTTTTACGTAAATGAAAGTGCTTTACTTGAATTCTGCCCTGATGTGAGCCATCTGACACTTGTGAAGATAGTAAAGAAGCACTTGCAAGCAGGGTTGATACTTTCCTAAACAAAGGGCTTTGAATTTGCTCAAATGATTGCCATCTTTTGGGCTCAGATCTGACCTATAAAGTTGGAAAATATGACTTTGACCTTTAAAGTTACTAAAGGCCGATGTCTTCAGCTTGACCACCATAATAAAAGAAATTCACCATGGCCTCTGTCATTGGTTTAATTGAGTAATCAGTAAATGTCAGGCTCTGGGGTTATAGCAGTTCACAAAACAAATAGCACTTGGCCTTCCTGGAGTTAAAACCCTAAGCCAAAAATATATGGCAAGTAATATAAAGGAATGGAGAAGGAAATGGCAACCCACTCCAGTATACTTGCCTGGGAAATTTCATGGACAGAAGAACCAGTCCATTGTGTTGCAAAAAAGTCGAACATAACTTAGCAACTAAAACAACACCAATATAAAGGAAATACAGGAAATATGGAGAAACTTATTGGAAGGTCAATGTAATTGAAATTCCCTAAAGACCTGAAATCCCCTAAGGAAACAGGGTTGAATAAGAGAGTGGTTTTAGAATTGGCGAGAAGAGGTGGAGCCAACAAAGGAGACAGAGCAGTCGTGGAACAAAGGAAAACTGGGGAAACAGTGTCAAAGAAACCAAAACCCACAAAGGCTCCACCAGGAGGGGGTGGTCAGCTGTGTCAGATTTCTCTGAGAAATGAGAAATCTGAGGATGGAGTCAAGCCCTTTCATTGGGCATCCTGGTGGACCTTTTAGTGGGTCAGCCACAAAACGTACTTTCAGGCAACAGTGGCTTTTACATTTCAGCGTCTCAGCCTTTAGCCTCTTTGTTGGAATGATTTCAAAGATGTCTGCCAAAAATAGCGTTTTAACTTTGGCCATGTTGTTACTGAGCTATCACTTATGATGGAAAACAGCCAAAAACTCCTTCATAGCTTGTAATTAAAAGAACCTGACATGGAGTTTACCAATGGATATTACTGAGGTGCTAAACAGGTTTATATATAAATATATAAAAATTATCAATATATAACTATTAGTAGTACATTCGGAGAAGGCGATGGCACCCCACTCCAGTACTCTTGCCTGGCAAATCCCATGGACAGAGGAGCCTGGTAGGCTGCAGTCCATGGGGTCGCGAAGAGTCGGACACGACTGAAGTGACTTAGCAGCAGTAGCACATTAAAGAAGTAAATGTATATTTGAAAATAAAAAATATATTTATAAAACTAAGAAACAAGAGGAAATAAAAAGCCAAGAAACTCTTCGTCCTCAAATGACTATCTTTAAATTTGTGTTGGTTGATTCAACTATGTGGAAACATATTTTAAAATCTGGACTCTTATAGACTAAGTAGCTTTTCCTGTCTGCTTTCCAATGAGGGTCACACCAGATGATTTCCTGGCTCCCTAAAAGTATGTTTTTGGGGAAATCTTAGAATTTTTGCTTAAAAAGTTGGACTTTCATTTGATTGTTGTTAGTGGTTAAATGTCTTCTGCCATTATCTTCCCCATCCCCATTTTTTGTTTTTGTTATTTTATTTCCATTTTCAGATTTCGGAGAACCTGAAACAATCCTGGGTAGCATGTTTTAAGTTCTATATACTTATGATCCTTAAAGGTGTCTCCTTAAAGATTGGTTCCTGTGGTTTTTAGTGCATGTGGGAGAGCTGGGTTTACATAAGGTCTTTTGTAACCACTGAAATGATGCTTAATGTATAGTGTTATGCTCTGTTACACTTCTTCCTCTTTCTGTTTATGGAGGAAAATGGTGCATTATGCTTTCTCTAAAGTACCAGTATGCTTTCAGCAATTTATTGATCACCCAGGAGGTGTCACACACTGTAGAGACCTTGAGGTGCTCACATTTCTAGTTTGGAAAAACCAAGGAAACACTCTCAACAAGGCCTACTAAGTGCTATGGTTCGTGGTACTTAGTGGGTGCTATGGGAGCCCAGCAGAGAAGCCTCTGTGTGTGTGCCAGGGGGGACTCAGGCAGAGGATCCCAGAGGGAGTGCAGGCTCAGCTGAGTCTGGAAGGATGAAAAGAAGCACATCACACAGATGTGGAAAGAAGGGCATTCCAGGAAAAGAAAACAGCAGGTGCAAATCCCTGAGATGGGACAGCATGGACACATACCCAGGAGTTATTTCTTTTGTATTTCAGAGAGCTATGAAACTTGTAAAGGAGATCTTTGCATAACTAGGACATAGGTGGAACTAATCTCAGTCTTGTGTCATTAAGATATATTTCACTATTTTAATTATGGTAACTTTAAGTAAGCCAATATGATAATGAAAACATACAACCAATATATGATTTTTCAACAAAATGTACAACTTGGTGAAATAAGCTTTAAACTACTTATTAAAAATATTCTGTGTTACAGACTAGTAGAATAACATTTAAATTCTAGTGGCCAAAAACATAATTTGATTGAAAAACAATTTGTCTTTCTACTGTTGTTTGGTTTTAGACGCTTTTTGCCTTAGACCAACTTAAAGAAATTTTTGTTTTTCTTGTTATGTTGCTAAAGTACTGCTTCAGAAAGTATTTCTTTGCTTAAAGTTTGAAAGAAACACTGCAGTTGTTGGCAGCTGTGGTGCCTTATGAGACGAGAACTTCTTGTATGTTCATCAAATGGGTTAGGTGTCTGTGATTAGAAACCTCTTGTTTTAACCACCCAGTCTAGTTTCTATCTCACCCCTATTTTCCTCTCTTGTTCTACCCTGATTTTTCCCTCCATAGAACATATTGCTATTGGCGATTGTTTCTTTTATTCCTTCTAAGTAATTTCTCTCTCTAAGTAATGGTCTCCCCTGCTAGGTTGGAAGCTTTGTGAGGGGAGGAAGTCTGTGGGCTTCCCTGCTGTGTACCTAGCTCCTAAAAGTACCTGGCAGAAGATAAATACTCTCATAATTGCTAAGTGAATTGAGGATAAGTAATTCAAAGCCCCTGGACAGCTTCCACAATAAAGAAGATTGGTGATAAAAACCAGACAGGAAATTTTCCCTGTACATCCTACTTCTCAAATAAGGCATCATCATCAATAGGACCAACCAGTAAAATGTGCTTACTTTTGCCCACGATTCCTATTTCCTGTCCATGAAGAGCCCAAATAGGAAATGATAAGGAGTAAAGTTCCTGAGAAAGCAGGAATTTGAAGCAACAGTGAAAGAAAGTATAGTCAGCAATATAAGCCATTCATTCAGCAGTTATGTTGTTCAATTGCTAAGTGGTGTCTGACTTTTTGTGACCCCGAACTGCAGCATGCCAGGCTTCCCTGTTCTTCACTACTTCCCGGAGTTTGCTCAAATTTCTATCCATTGAATAGGTGATGCTACCTAGCCATCTTATCCTCTATCACCCCCTTTCCCTTTTGCCTTCAGTCTTTCCCGGCATCAGGGTCTTTGCATCAGGTGGTCAAAGAATTGGAGCTTCAGCATGAGTCCTTCCAGTGAATATTCAGGGTTGATTTCCTTTAGGATTGACTGGTTTGATCTCCTTGCAGTCCAGGGGGCTCTCAAGAGTCTTCCGGATGCCATGATCTTAGTTTTTTGAATGTTGAGTTTAAAGTAGTTTTTTCACTCTCCTTTTTCGCCCTCATCAAGAGGCTCTTTAGTTACTCTTCACTTTCTGCCATTAGAGTGGTATCATCAGCAATTATACTGAGCACTAATTATGTATCAGGCATAATAATAGACCAAGGGGGACAAAGATGGAGACCTTGAAACTCATAATGACAATACAGCAAGTGTCAAAATTAGAAACTTGAACCAGGTCTTAGAGAGCATTGAGGCAGGAGCAACTGTCTGAGAAGTGAGTTGGACAAGGTGTCACAGAGGAGGGGGACATTTGAGATGGTCACTGAAGGAGGAACTGGAATTTGGTAAAGCAGGAGAAATTCCATTAGAAGATGGAGCCCTGCAGTTCAGCTTTCTGTACCTTTGAGGAAAGTAAATACTACGTGGGCAGGACAGGCAAGTTTTACAGGCAGAGGTGTGTACTGGTCAGTGGTGTGTAGGAATATGAGTAGGTAAAAGGTTGTTTGAGCAGTAGGTAGATGTCAGAGGGTGGAGAATGTAATCTCTATCACAGCCACTGAAATTTTTTTCTCCCTAAAAGCATATTTCCTTTAGTAAATTCGAGGACTGAATTATTTTATATAGCATGAGGTACATAATTATGCTATAAAAATTTAGAAAATAGAAAAATTTACCTACAGTCTCACTGTAACACCATAAAGAAACTTTCATTAAAAAAAAATACTTGACAAGTAAAATATTTTTGCAAAACGCATACAGCTGGTAAGCGGCTAAGAAGGAATTTAGACGTGTTTGTTTTTATTTCAGTCCTTTGGTCTTTGCAATCTGCTATGCTGCCCTTCAAAGGGAAATATAGGAGCTTGTTAACAAAGTTCCTGTTCCTCCAGGTATCTTCCTCTAAGCTTTAATCTAATGATGATGCCTTGCTTGTACTCAGAACTTGTCTAAAATATTTTTTAAGAAATTTCATTTCAAGTCATTTCATGAGGTGCATGTGAATGTCCATCTCATTACTTTATGGTCTCATCTTGTTTATGAATGAAGTGTGATCCTCAGCTTCATCACACGTCTTGTTATCTAGAGGAACTTTGGCTTTACCAGAAATAAAATCCAACTTCAGGGAAAGAGGATTTGCCCCCATTAAGGGTATAAAGGAGTGAACCAAAGTCTCTGAAAGTAGTTGTAAAAAGTATTTTTGGTCAGTTAGATTACATATGTGAACTCCTTACTTCTTTGTAAGGGTTAGATTTACATGCTATGGAAGCTGCTTTGGTTTTCAGTTTGTGTGAGAACTGTCAGCTTCCACTCCTGTTGGAATTATGGGATCTGCATGTCCAGAGCACCTGTGGGTTATCACCAAATGTTTAACACATCTGTCAACTTCAATAATCCTATCTGACTGAGTGTTCTAAACCTTTTTGATATTTGTTGACAAAGCTTCCTAAATCATTCTAATGAAGAAGATTTCTAGCTAACTTTGGGATGCTTCAGAGGGTCCATGAAACATCCCAAAGAGAGATATTACACTAATTAGATTCATTTTGTATACAGAATTATATAGGGAGTATTGTCAAGTGAGTAATAAGTCTCGGGTTATATTGCATGGTGGACTTCCCTTGTGGCTCAGCTGGTAAAGAATCTGCTTGCAATGTGGGAGACCTGGGTTCGATCCCTGGGTTGGGATGATCCCTGGAGAAGGGAATAGCTACCCACTCCAGTACTCTGGCCTGGAGAATTCCATGAACTGTATAGTCCATGGGGTTGCAAAGAGTCAGACATGACTGAGCGACTTTCACTTTCACAACTTCATGGAGAAGGGCCAGTGACCCTTAGCACAGTACTGGGCACCGATCATTGTAACACCCAGTCATAAATAGCTGGATGTCACCTCCTGGCATCCTTGGGATGGGAGGGCCAAGAAGGAGGTAGCATTAAGGCAGTTTGGACCTCCTTTCATACTCATATGTCATATCATATTAGAGTCTCTTAAACATACTTTCCTTTTATCTTCTTACTCTAACCCAATTGTCTCAGAAAAATTAGTTTTTATCCCCCTTTTTTTTTTGTGATCCCTCAAGAATGACCATAATTACTGCTAACAAGACTGTAGTCAAGGAGAAGGAAATCTGTATGGCTTTAAGGGAAAAAGAATTTTTTAATTTGAAGTATAGTTGATTTACAGTATTGTGTTTCAGGTGTACAGCAAAGTGGTTCAGTTATGCATATTTTTTCAGATTATTTTCGATTATAAGTTATTACAAAAAATTAAATATAGTTCCCTGTGTTATATAATAAACCCTTGTTGCTAACCTATTTTTTGTATAGTAGTTTGTGTCTGTTAATCCCATATTCCTATTTTTATCCTTCCCCAACTCCCTTTCTCCTTTGGTAACCATAAATTTGTTTGCTGTGTCTGTGAGTCTGTTTCTGTTTTCTATATACATTTATTTGTATTGTTTTTTAGATTCAATATAAGTGATATATTTGTCTTTGTCTGACTTACTTAGTGTGATATTTTCTAGGTCCATCCATATTGCCAGAGATGGCAATATTTCTTTATTTTTATTGTTGAGTAATATTCCACTGTAGTATATATGTACCACATCTTCTTTAAGGGAAAATAATTTTTAAAAAGAGACAAGTGCATCAGCCTGTACAGTCCTTGGGAGGGTCCATAGCTCTCATTCAGATTCTCCATAATCCCACTGTCACTACTTTCTACTTAAACTACTATGTGTCACTGCAATTTAAAACGTGAAATGAAACCGAAAAAGTCGACGATATCTATTTTTATGCCTTAATTTTGTTATTATTGTCCAAGTTTTGGAATAGGACATTGTATGAAAAAAAAAAGTGATCTGACTGAAACAGCAAGCTTGAGAACTACAGATTGACATGCAGATATGTTATTTTTGGCCCATACTGCTTATTAAACATTTAAAACTTCATTGCCAACACCTAAAATTAAAAATATCTCACACAATAATCTGCACTTCCTACTTTTCTTGAAAAATCAGATCATCTGGTAGCACTGGGCTAGAGTTGCCACATCACACAGTCACCTGGGGAGGCCCACAGCTTCTTCCTTATTCAGGGCATTGTTTTTCCAGTTTGCCACAAACCTCCCCACTTCCTGATGTCTTACATCTGTTTTACTTATTTGTGTGCACTGTCTTGACCCCTGAAGACACGAGTTCATGACCTATTTTCTACAGTTAACACTCATTTAATGTTTCATGTAGTTAACAAATATTTTTAATTTTGCACAAGTGTTCCAAAAGGTTCCCATGCTTGAATGGTTCAGAATCTATGTCTTGGGGAAACAAGACATAATGTACACAGCCAGTAAAATCATACAGATGCATAAACCTAGAGGTGTCAGGAGGCAATAAGTATACATGGGTAATTTTCAAATGGGCAGTGGAGTTAACAAGGGCTGTAAGCTCAGAGAAGGACTGGATCGACCTTGAGAGGGTTAAAATCAAAGATGTGTCTTGAAGAATGCGTCAGAATAACATTGCAGGCAGGCGAGTGAAAGGGGAAAGAGGAAGAAAAGAATATAAAATGTGAACAAAAGCAAGTTGGTAAGAATGAACAGTTAGGGGAACTGTAAGTAGGTCTGAGAGTTTGGTTGGATAAAGGAGCTGTTTAGCAGACTTTGGGCTGCCCCTCATCAGCGAATACTATCTGACATCCATTCTTTAATTCTTCCCATCATTGTCTATTCACTTTACAATTGTTCTGGAAATGCCCATAGCAAAAGTAGCAAGCAGCTTGTGCAAACACTTGGCCCATCTTTCTTTATGCAAAGCATGTTTTCCACTTTTTAAAAACTCCTTCTTTGTGTTATTGCTTCTTAGCTCTCTCTCCCTCAAGAAAAAATGGACAGGAGACCTTGATTTTTAGCCTAGTAAGATCTCTAGCACCAACTAGGAAAACTTGGAGAAAATGAAAAGGAAGTGTGGACAGGAAGTGGGGGTAGTTTGGCAAGCACCAGCAAGTTTTAGGAGAGACCCAGGTTTACCTAACTCTTTCACCTAGAGACTAAAGCCCCTATCTGGAGAGTCACCTTCAAATCGCCTCAAATCGTCAAATGCAGAACATTATGTTCTGCACTTGTTCCTCTAATTCCCTGTAAGCCCTGGGAAGGATCCTTAGGATGGCTTTGCAGGCCTGTGTCCCAGTGTTCAGTGTTGCATAAAGCTGTATAACTGAGGAAACCCAGCACAATCCTATATTGAATGGATGTAGGATAAAAATGAAATAATATGGGACTTTGCTCTTGGTCCAGTGGTTAAGACTCCACATTCCCAATGCAGAGGGCCTGGGTTAGATATCAGTTCAGCTTTGATTGTAAAACAAAGGGGTTGGACTAGGCAATTCTTCCCAAATCAGTTTTTAAGGAAATTTAATAGATATGAAAAAATGAAGGTGGCGCTAGTGGTAAAGAATCCGCCTGCCCATGCAGGAAACGCAAGAGATGGGTTCAATTGCTGGATTGCGAAGATGCTTTGGAGTAAGAAATGGCACCCTACTCTGGTATTCTTGCCTGGAGAATTCCATGGAGAGAGGATCCTGGCAGGCTACAGTCCATGGGGTTGCACTAAGTTGGACACGACTGAGCACAGCATGCAACACAGCACAATAATGTCATAACAAGTTCACATTGTATTTTAATGAAAAACCTGAGCCTTTCTTAAGTCCACCCATGTTTCTAAATGCTTCAGTTGGGTTTTGTTTTGTTTTCTCCTTTGGTTTTCTTTCTCCTCTTCAACCTGTGTCCCTTCTTACTTCTCTGAGTCATCAGACACTTCGGAGGGGAGATCCTGGGCCCATTGTGTTTGTCTTCTTCTTCCTCCTCCCACCTCTTTGTCCCTGAGTCCTCAGCCTCTAAGGTCCATGCCTGTTCCTCCATTTTACCTGTGTTCTAGTGGATCTTGACAAGTAAGAGTTTACAGATGTCATTATGCTTGTTGCCAGAGATTGAAATTCTTTCAAATTTAACTTCTATCTGATCTTGTTGCTTCTGCAGCTTTTTGAGGGGAATGACTCAGCTTTTCAGAGTGAGTCAAGCTCTCACTGAAGTCGTTTTTAGGCTTTGGTACATTCTCTTCTAGGGCCTGAGGCTCCTCTACCAAGTGACCAGCACACTCTCATTCTCCATCATGCACTGGGCATCACGTCACTACCTCCTTCACCATCTGGCTCAGCTCCGAGGGCCCTTAGTTCCCCGAATCTTTGGAGTTAGAGAAGTGGCCAAGGGGAGGGGTGGCTCCTGTGGGGGCCCAGCTGCAGGGAAAGAAACTGGTCCAAGCCTGGGAGGGGCTGGAGGACTGTAAGAGGGCAAGCTTGTGACCGGATCTCCTGCACAAAGGATGCAGGGAAATATAAGCCTCTCCTGTTCAGCAACTTTGAAGCAGCCATCAGGCCTGCTCCGCATCCATTCATCTCTGTGCACTAGCTGCTCGAATATGCAGATGTCTTCAAATGGGTTCCTACCCTCAAAGAGTTGACGGGGAAGCAGGATACAAATCAAACTTCACACTGAGAGAGGAGAGGTGCAGAAACGGAGATACGTTCAAGCTACATGTTGACACGCAGTGTGACACACGGAGTGCAGAGAAATCCGTTCTGTGCCAAGGGTGGAAGGGAAGCAGACTTCAGAGAGGAGGTGTCTTGAAGGATAAGAAAGGGTTCAGGGGAAGGGATCATTCAAGCCTGAAGGAAGCCAGTGTAGGCCAGATGTTCCTCTATGGCTTGTCATTTGCAAGCCCTGCCCTTGGCAGCTCTGTCCCAGGGCTTTCACACATTGCAAAGAAAATCAGTCACAACAAAAACTGCCTGATGAGAGACTGTTGCACACTTTGAATAGAGTGTGTGTGCATGGTAAATCACTTCAGTTATGTCTGTCTCTTTGCGACTTTATGGACTGAAGCCTGTTGGGCTCTTCTGTCCTTGGGATTCTCTAGGCGAGAATACTAGAGTGGGTTGAAATTTTCTTCTCCAGGGGGTCTTCCCAACCCAAGGATCAAACCCACATCTCTGAAGTCTCCTGCACTGGCAGGCGGGCTCTTTACCACCAGCACCACCTGGGAAGTCCTCAAGCACATAGTATCAGTTCAGTTCAGTCGTTCAGTCGTGTCCAACTCTTCGCGACCCCATGAATCACAACATGCCAGGCCTCCCTGTCCATCACCAACTCCTGGAGTTTACCCAAACTCATGTCCATCAGGTCGGTGATGCCATCCAGCCAACTCATCCTCTGTTGTCCCCTTCTCCTGCCCCCAATCCCTCCCAGCACCAGGGTCTTTTCCAGTGAGTCAACTCTTCGCATGTGGTGGCCAAAGTATTGGAGTTTCAGCTTCAACATCAGTCCTACCAATGAACACTCAGGACTGATCTCCTTTAGGATGGACTGGTTGGATCTCCTTGCAGTCCAAGGGACTCTCAAGAGTCTCCTCCAACACCAGAGATCAAAAGCATCAAATCTTTGGCGCTCAGCTTTCTTCACAGTCCAACTCTCACATCCATACATGACCACTGGAAAACCATAGCCTTGACTAGACAGACCTTTGTTGGCAAAGTAATGTCTCTGCTTTTTAATATGCTGTTTAGGTTGGTCATAACTTGCCTTCCAAGGAGTAAGTGTCTTTTAATTTCATGGCTGCAATCACCATCTGCAGTAATTTTGGAGCCCCCCAAAGTAGTCTGACACTGTTTCCACTGTTTCCCCATCTATTTCCTATGAAGTGATGGGACCGGATGCCATGATCTTAGTTTTCTGAATGTTGAGCTTTAAACCAACTTCTTCACTCTCCACTTTCACTTTCATCAAGAGGCTTTTTAGTTCCTCTTCACTTTCTGCATTAAGGGTGGTGTCATCTGCATATCTGAGGTTCTTGATATTTCTCCTGGCAATCTTGAGTCCAGCTCATGCTTCTTCCAGCCCCGTGTTTCTCATGATGTACTCTGCATATAAGTTAAATAAGCAGGGTGACAATATACAGCTTTGACGTACTCCTTTTCCTATTTGGAACCAGTCTGCTGTTCCATGTCCAGTTCTAAATGTTGCTTCCTGACCTGCATATAGGTTTCTCAAGAGGCAGGTCAGGTGGTCTGGTATTCCCATTTCTTTAAGAATTTTCCACAGTCTATTGTGATCCACACACTGAAAGGCTTTGGTATAGTCAATAAAGCAGAAATAGATGTTTTTCTGGAACTCTCTTGCTTTTTCGATGATCCAGCAGATGTTGGCAATTTGGTTCCTCTGCCTTTTCTAAAACCAGCTTGAACATCTGGAAGTTCACAGTTCACGTATTGCTGAAGCCTGGCTTGGAGAATTTTGAACATTACTTTACTAGCGTGTGAGATAAGTGCAATTATGTGGTAGTTTGAGCATTTTTTGGCATTGCCTTTCTTTGGGATTGGAATGAAAACTGACCTTTTCCAGTCCTGTGGTCACTGTTAAGTTTTCCAAATTTGCTGGCATATTGAGTGCAGCAGTTTCCCAGCATCATCTTTCAGGATTTGAAATACCTCAACTGGAATTCCATCACCTCCACTAGCTTTGTTCGTAGTTGACTTCACATTCCTGGATGTCTGGCTCTATAGGCAATTCTAATGTGCAGAATAACTACTTGGAGACATTCCTGGGTCCTACTCCCAGAGGTAAGCCACAAGAATTTGTGTTCAGATGCTGCCAGTCTAGGAAACACCTTTTGTGTAATCTCGGACTAGACAACTTTCCTGATTATGTAATGAGGATAATAGAGATAAGGCACAAAAGAACCAGTTCTCAATCACCTTCTCTTAAAAATAAGTGTATTTAAAAAAAATTTTTATTAGAGTATAGTTGATTCACAATGTTGTGTTAGTTATAGGTGTAAAGCAAAATGAATTAGTTATATATATATATACTTTTGTGTCAGGAAGCTTCCTGTGTGCTGTTTTGGATCTGTCAGGGATTCTCTGTTCCTTATTAATTCCTGAAGGAGAGGCAAGCCTCTCCCAGGACTGAGGAATCCAGGCATTTCCTTCATTAGTGTTTCTATATGGTGATAAGTACCCTCTTCCTTCTTGTGAACCATACGGTAAAAGTGATTGTTTACAACTCTCTCTCTCTTTAATATGGATCGCCTATGTTTTGTAAGTCTGGAATTTTAATCTTTACCTTTGCTGAGAATAACTACCTTGTAAGACAGTATATATGCCCACACCATGTTGATTAAAACACCTTTGCTCCATCAGAGCTCTGGTCCCCGTGTCTTTCTTTTTCTTTCTTTCTTTCTCTTTCTCTCCCTCTCTCTCTTTTTCAGGCTGATTCCCTGGAGTGCAGAGGCTCTCTGAGTTCACTTTCCTGCCCAGGCTTCTAAGACCCTCTCGAGAAGGTGCTCTGCGCCTTCACCCCATTGAGAGGGTGCCTGAGGCCTCCGTGAACAGAGCAAGCCCTGTGCAGGGGCTTTCTTGGCTTTCAGTGTAAACCAAGGAATATCAGCCTCTTTCTCTCCTTTACTTTCTTATTGTTGACTTTGGACCACCAAGTTCCGGTCCATTAAAGGACCTCAACACTTTTGTATTATTGTTAAAGCTGTTGAAGTGTGAGCTGATTAAAACGTCGTTTATTCTCAAAGCATTCCAAAGCAGCTGATAGGGAGGACCATCAGCTTTCCAGCTGAGAAAAACTTCTTTAAATTATTTTTGTTTACAAAAAGAATTCTCTTTGATACAAAAAGTAGAAGGACATACTTTAAAATATAAATTAAATATATTGTGACCTTGCTACCTCTAAGGAACAAAGTTGCCTTAAGGCATTCTATTGATTATTAAGCTTTTTTGTGTATTCCAGCTTCACCCCACTCTATTATAAATAATAGATATCAGTATATTTATGGTAAATAATGTAAGGGATCTTATTTTAGAATTAGCCATCAAAGAATAAGTATAAATTGCTATATTGTGTAAGAGTTCTCTGCTCCATTCCTTCAAATGCAGTTCACAAAGAACCACATTTCCTTGGGGAAAACATAATTTAAACCATAGAGAAGTAACACTTCTTTTCAGGGAAATTGCAGTGCCATCCAAGATATTGGTAGAACTACAGAGCTCCATAAATATCACTGTTGGACTCAAAGATTTGGTTATGTTCATGAACAAGATACGTAAATTAAAAATGCAGTGTGTTAAATGAGACTATATTAGCAAACAGGATATGTCTTATAACTTCTACTGTTTTTATATTATAGTTTGGATTTTGGATCTTTTTTTTTTTTTTAAGTGTATTTTTAAACCAAACAATTTACTAACCTATTGGTGTGCCAAACTCCTTTTGTCTCTTCATTTGGGCTCTATATCTTTTGTTGGGACCAGACTTTCACTTCCCTAGGATTGAAACGGGGGTGGGGGAGGAGGCTCAAGCAAGAGAGGAGGAATAGATGTTCTTTAAATGTATCGTAAAGAGAGATTCAAAGTCATATCATAGACATGGACCATTTTCCTTATGATGGGATATGTAACTTATAAATTTATGTTAGGACAGAAGTACAGTCAGTCCTTAGTTTCTGCTGTTGCTCACCTGGATCAGTTTTCTATCCTTGAAGCTCTGGATGTGGAGGGCCTACTGCACTATGCCGCTTTATATAATGGGCTTGAACACCCACAGATTTTGGTATGTGCTGGAGGTGGTGGTGCTGGAATCAATCCCCTGTGGGTACTGAGGACCACTGTATAGTTATCTCATCTGCTGTACAGATATTTGACTTAGACTTAATAGGTTATGCATTAACCACATTAGATTGTTGTAGCTATGAATCATGAATAAAAGTTTGTAAAGAGTAAATTGTTTCAATTTCCTGAATCTGTTAAATTGAGAAGCCTCTCCTGGGGTAAAAGTAAAACCTCCATCACTGGGGAACACTTATTCTTTCACAACAGCCCTGCCTTCTGCTCTCCTTCCTGAGCCCGGTGGTCCAGCCTGTCTCCTAATGCCTCAGGCCAACAAGTGACTGAGCTGTATTAACTTGAAACTGCTGGCTGTAGAAATTCCAATTGCTTGTAGAGCCATTGGCTTTTGCACTGATGCCAGTTTCCTTAGGCACTGTTTACCTAGGCAAACTAGTCCTGCTACCCAGCCCAGAAGATCTGCTGGCAAAGAGAAGTTGTAGCTGGTAGGGTGAGATAAATTTCATGACCTTCTTGCACTCTCCAGCCTGATTTTAGGCCTTTTTTATTTGTTTAGGTGTTCAAAACCTGTGTGATGGGAGAAACTCAGCTTTAAACAGTGGTTTAGTTGTGATTTTCTTCTGACCTGTAAGTAATAACATTCAGAGGGATAGGGCAATTAGTTGGGCTTTTGGGTTCTAGTACTTTGTCACTTGGAGTTCTTTGATCCTGGGCAAGGCATTTAACGTTTCTAAGCCTGAAACAAACAAACAAAAAATGTAATATCTGCTCTTCCTGTTTCACAGGTTCTTGTGAAATTCAGAAAGTTCAAATGATTATAAACTGTAAAGCAATATACAGAATAATTATTATAAATATTATACTTTATTATGTATTTTGTATTTTATATAGTATCTGTTGAATTATTATAATCACATTCTCAATATACACAAAGAGATCTTAGCTTACTATAGTTAGCATCTGAATCTGGCTCTTCTGACGTGTAGTTAATATCTATAAAAATCATTTGCCTTTTATCTTTTGGGTCTATATGCCATTTAATAAACAGTTTTTCAAAGAGATATCAAATTTTCTTCTCTGCACTTTACATAGAGCAAAAGATTAACTCAACTCCTGCAGTATCTTGTGTAACACACTTGTGAAGTCAGGCAGAGGGCATGAGTGGGCAAGCTCTGTACTGTCTATAGCAGAGGAAGTTTAGGAGGTTTTGTTTAGAAGTTTAATTCTTTTGTGCTGCCTTGAGTCAGCTGCTATTTGGAACACTCAGATGAAAACAAATACTACTTGTCCTGGCAATAAGGGAGGCTTTTTGCAGCTTGTGTAGCCTCATGAAGGACATTTGTTTATGACCATGGACATGGGACACTGGAAAAAAAATTTGATCTCCAAGTCTCAGATCTTGTCTCAAGTTGCTAAAAGGCTTGAGAAAGAAACGTGCTGGTGAGGAAGAGCTGAGAAAAAAGGGGCAGATGGAGGGGCCTCCTCAGCCCAGAGGGTTCATGGCTAGAGCTGCTGATCTTGGGAGAGTCACATATCCATTCCAGGCCTCAGTTTCCCTTTGTGTAATATGGGAAACTTAAGGGTCGTTCCAGATGTAATGTCTTCCAGTTTCATGAAGTAGGTTTGAGAATCAATTGACTAGTGAGTGACAGTTGAGGATGATGGCTGAGGTTTCCAGAGCCAGAGTGGGTTCCAGTCCAGGCCCCCACTTCATGCCTATGTGACACCTTTCATGGACCACTTGTGGCCTGAGACTTCACGTGAAGAAGAGTGATTTGTTGTTGTTTAGTTGCTAAGTTATGTCTGACTCTTCGTGACTCCATTTGCCTGTGTGCAAATGTCAATATGTATGAGCTGTTATCCCCCTCAAATTTAGAGGACTTTTGGAGCTAAGCAAGTACTTTGGCAATACAGAAATTATCTTCTGTGCAATAGTGAAAAGTAAACAAACATGTTTAGGCACTGGAAAGAGACCAGCTTCTCCTTTTTGTGCTCTCCCAGCTTGAACTGCAATGAGAGAACAAACTGAAGGCTTTAGGGAGAAGGGGTTAGGGTGTCAGATGCCTCTGAGTTCTTGCCTTTCTCTCTTCTAGGTTATCTTATCAGTGAGTGGTGGTGAGGTTTTCATCAGGTTTGTTTTGTAGCTTATAAGAAAATCTTAGATGGAGGAATGAACAAATAAGAAATGTAATAGAGCAGTCTCATCAGAGAACCCTACTGTTATTAATACATAATTATATTTGTGCTTCACAGGTTGGCTTAATAATTCCCTCCAGTGCTTTGCTAGAACTCTTTTAGTCCATGCCTATTCTCAGAGTATGGTCCAGAAGGTTTATTTTATGAATGCTGACTAAAGGAAAAAAGGGAGAAAGGACAACTATAGGAAGGTTCCTTAACCAGATGAAAGTGAAAGTCACTCAGTCATGTCCAACTCTTTGCGATCCCATAGACTGTACAGTCCATGGAATGCTCTAGGCCACCATCATTTATAGGGCCAGTGGACAGGAAAGGAAGGAAAAAAAATCAATAAAATATCCAAAAGAGAAAAAGGAGGAATTAATTATTAATGTGGCAAGAGACTGGTGAAATATAGAAGGAAGAAAGCTTCAAGAAAGAACAAGTTTTTTAATACCTGCAGAAGCCAAATATGTCATTGATGTGGGCAGTAGGGTCATGATATCATTGGTGAACCTATTGGGTTCCATCCCTGGTTCAGGGAGATCCCCTGGAGGAGGAAATGGCAACCCTCTCTAGTATTTTTGCCTGGAAAATCCCAAAGACAGAGGAGCCTGGCAGGCTATAGTCTCAGGGATTCCAAAGAGTCAGACACAACTGAACAACTGTGCATGCATGCACCATATGGCCTAGAGCCTCCCAACAGAGCCCGTCCTTTCATCAGAGTTGGATTGGATTAGAGATCTCCAACCCTCAGTAAATAAAAGGACGTTTTTATCCTTGTAATCTAGGCGACAGTAGGAAAGAGGACTTCAATATATTTTCCTTACTAGAGGAGGAGGATGCTGAACATTTGTAAAGCAAAGTAAAGGTGATGGGCAGAAGGCACAAGTGTAGAACACGTGCTCCACAACCACAAACATCTGTGTGCCTTTTCCCACCCTTCTCTCCTTGTCCAGCCTACTGATCACTCACTCAGTTCAGTTCAGTTCAGTTGCTCAGTCGTGTCCGACTCTTTGTGACCCCATGAATCGCAGCACACCAGGCCTCCCTGTCCATCACCAAATTCTGGAGTTTACCCAAACTCCTGTCCATTGAGTTGGTGATGCCATCCAGCCATCTCATTCTCTGTCGTCCCTTTCTCCTTCTGCCCCCAATCCCTCCCAGCATCAGGGTCTTTTCCAATGAGTCAACTCTTTGCATGAGGTGGCCAAAGTACTGGAGTTTCAGCTTCAGCATCAGTCCTTCCAATGAACATCCAGGACTGACCTCCTTCAGAATGGACTGGTTGGATCTACTTGCAGTCCAAGGGACTCTCAAGAGTCTTCTCCAACACCACAGTTCAAAAGCATCACTTCTTCGGCGCTCAGTTTTCTTCACAGTCCAACTCTCACATCCATACATGACCACTGGAAAAACCATAGCCTTGACTATACGGATCTTTGTTGGCAAAGTAATGTCTCTATTAAACTCTGTTTAATCAGCTGATACTGCCTCCAGGCAACCAGATGAGAGATTCTCTTTTCTTGAAGTCTAGTTATATGGTTGCAAAGAGTCGAACATGACTGAGTGACTGAACTGAACTGAACTGAACTGAGTTATACATATCTTTGTCCTTTAAGTCATGTATCTCTATTTTTTAAGTTTCTGCATCATATCATAAGCTGATAATGGTGCTATAATTCTTAGTATCACTTAGCCTGGACTGACACTTTTGCTGCTTGGTTTGAGCAATCATGATCATGGGAATTCTCTGCAGGTTGGAACAGAAGGCATTAGAAGATCTTGAAATACCCAGGAGGTTGGCAATCATTAGATCTCTTAAGGGAGCAGTAGTCAGAGGGCAGAGCTGGCAGTGATGAGACTATTGAAATAATTGGATTATGCCTCCACAGTGTGCCCAAAACTTCTCCTGGCTAGGAAAAGCATAGTTTCCTCCTTGGTCTATTTCCTTGTCACTGTGTTTTGTTTCTTTGCTAGATCTCTTGAGTCTTACAATTGTCTGCGTTATTAGCAGATACCTGTGAGCTCTTCCTCCAGGCCTTGCCTCCTTGAATCTCTGACTCTGTCTTTTATACCTGTCTACCTAGATGTTCTTTTATACCTGTCTACCTAGATGTCCTTTAAATGGAATAATTTTAAAACGGAATTTTCTTACCTTTCCTGATTGTTCTTCTGCCTGTATTCTGTGTTTCTCATACCCTAAGTGAAGACTTCCAGGGCCTTTCAGTCCTTTGCCTGTGTCCTACCAGCCTGCTTCCTGATGCCATATCTTACTCTGTGTGCAGTTACCAAGGTGCATCAACTGCCTCAGTGATACCTCTTGAATGTATTCCCTCCCTTATATTCTCCTGGGGCAGACCTTCATTTTCTTCCTGTCAACAGTTGCCAAATGCTATGGCTGTGGTCCTCTAGTCTCCTCTCGCCAATCTACTGTGTGCACCTCAGCTGCATCATTTTGCCCAAAATATAGTCTCATTAAAAAGAGTGTCCAAAATCCTTTCTGTTTAACCATTAACAACTAAGAGCATTTCACCTGCCACCATTTTTCCAGCTGCACCTTTAGTCAGACTGCATCATCTTCTACATTGGAAGTTGCAGCTGGTGGTTTAGTCCAGATTTGGCCTGCAGGCAAGTTTTGTTTGGTCTGCAACTTTAAAAAAAATGATCTGAATCAATGATTTAAAATCAGAGGATTTCCCTTAAAAGCTAAAGTCAGAGAAAGTTTAGTTAACTTTGAAAGCTTAAAGACAGATGGAAATTTGCAGCAGTCAGTCAAGATTTGAATTCTTAACTGCCTAAGTTCTGAGTCCATCTTTCACCTATCTTTGTATTGCTGTCACATATAGCAGAATCTTTACATGTACTCTGTGCGTGCATGCTCAGTCCTCAGTGGTGTCCAACTCTTTGCAACCTCAAGGACTATAGCCCACCAGTCTCCTCGGTCCATGGAATTTTCCCGGCAAGAATACTGGAGTGGGTTACCATTTTCTACTCCAGGGAATCTTTCTGACCCAGGGAAGCAGATTGGCAAGCAGATTCTTTATCACTGCGCCACCTGGGAAGTCCTTACACATACTAGTCAGGGCCTGTTTAATACCTGTTGAATTATTGTTACCTGACTTTTGGTAGTTTCTTGACACAAACATTGAAGTTGTTTGTAGAAAAAAAGTACTGCGTTAGTGAGTCACAGGTGATCTGTACAGTGTTTAAAAGTGCAGGTCATGTAATTTGCACACCGATAGAAATAAATAAATATGCATTTTAAAGTATACTCAGATTTTACAATGTTTAAAAAATGTGACCAGACTATGGCTGATTCTTGTTGATGTATGACAGAAAAACACAAAATTCTGTAAAGCAATTATCCTTCAATCAAAAAATAAAAAAAAAAAAATGTGACTGGGACTTCCCTGGTGCTCCAGTGGTTAAGAATCCACCTTCAGTGCAGGGGACATGGGTTCTATCCTTGAGGGGGTGACTAAGCTCCCACATACCGTGAGACAACTAAACCCATGCACCATAACTACTGAGCCTGTAGGCCACAACTAGAGAGAAGCCCAGGTGCCCCGGAGAAGAACCCATGTGCCACAGCTGAAGATCCCCAAGTGCTGCATCTAAGACCTGAAGCAGTCAAAATAAATACATTTTCTTTTAAATGTGACTTTATGGTCATGCAGATAAGTTTGTTCTATGAAATTGTTGTCCTATAACAGGCAGGAAAAAGGCAGAATCTGGAGAGGAGAATTAGAAAACTGCTTGACAGGATGAAATGGCCATCAACAGGAAAAGTTGGAGAACCACTTGTGTGGAATACCAACTTTTGAATGTGAGAAGTGAAGTAGGTAGTGAGTTATAATAGATGCTCCAGGTATCTAATGTGGTTGGTTTGTGTTGAAAGTTGATCACACACTGAGTTATTGATGTGTGTGGAGTGTACTAGGACTTTCCCCCACCTCTCCCTCCCACTTTGACATGAGCATACAAGTGAACTTTTTAGAGATAACAATTTTACATCTTTTTAACCTGTAATAATTTCAGGTAATCATTGTGGTCCTAATAACAAATTATGTAATGGGAAAAAAACGATCATCTCAGTTTCCCTGGAAACATGGGGCTGTCTATCCCTGGACCCACATTTCATCATGCAGGATTTTCCAGATCAGTGATGTGACAGTAACAATAGAAGGCTTAGTAAAAGCCAGGTACTATTCTAGTACCTGTTTTTACTTTTTTAAGCATCACAACAATCTTTTCAACCAATTAGTATTATTATTTCTGTTTTATATATGAGAAATTGAAGCACAGAGAGGATGAGTAACTTTCCTGAGATCCCACTGCTGGCAGTTGGGGAAGCTGAGCCTTTAACCCAGGCATCACTGTGGAGTCTATGCTACTGACTTTGGTGTTTGACATGACTCTTGTTATTGTTCAGTCTCTAAGTCATGTCTGACTCTGCAACTCCATGGACTACAGCAT T 60 . AC=2;AF=0.333333;AN=6;AT=>10482>10483>10484,>10482>10484;NS=6;LV=0;CSQ=-|intron_variant|MODIFIER|NCEH1|534212|Transcript|rna-NM_001123034.1|protein_coding||1/4|rna-NM_001123034.1:c.138+11151_139-4899del|||||||||1||||ARS_UCD1.2_refseq106.gtf.gz|||,-|intron_variant|MODIFIER|NCEH1|534212|Transcript|rna-XM_010801379.3|protein_coding||1/3|rna-XM_010801379.3:c.-33+11151_-32-8078del|||||||||1||||ARS_UCD1.2_refseq106.gtf.gz|||,-|intron_variant|MODIFIER|NCEH1|534212|Transcript|rna-XM_024990261.1|protein_coding||1/5|rna-XM_024990261.1:c.138+11151_139-4899del|||||||||1||||ARS_UCD1.2_refseq106.gtf.gz|||,-|splice_donor_variant&splice_acceptor_variant&splice_donor_5th_base_variant&5_prime_UTR_variant&intron_variant|HIGH|NCEH1|534212|Transcript|rna-XM_024990268.1|protein_coding|2/6|1-2/5|rna-XM_024990268.1:c.-333+11151_-261-4899del|||||||||1||||ARS_UCD1.2_refseq106.gtf.gz||splice_donor_5th_base_variant&splice_polypyrimidine_tract_variant| GT
1 126228130 >13745>13746 A AGAAGAGGTGAGCAGGAGGAAAACTCCAGGCTTTCTTCCGGGGGAGCTCAAGGGCCGGGAAGGGGAAGG 60 . AC=2;AF=0.333333;AN=6;AT=>13745>13746,>13745>25995>13746;NS=6;LV=0;CSQ=GAAGAGGTGAGCAGGAGGAAAACTCCAGGCTTTCTTCCGGGGGAGCTCAAGGGCCGGGAAGGGGAAGG|frameshift_variant|HIGH|PCOLCE2|513618|Transcript|rna-NM_001075629.1|protein_coding|8/9||rna-NM_001075629.1:c.1120+60_1120+61insGGGAAGAGGTGAGCAGGAGGAAAACTCCAGGCTTTCTTCCGGGGGAGCTCAAGGGCCGGGAAGGGGAA||1335-1336|1114-1115|372|R/RRGEQEENSRLSSGGAQGPGRGRX|aga/aGAAGAGGTGAGCAGGAGGAAAACTCCAGGCTTTCTTCCGGGGGAGCTCAAGGGCCGGGAAGGGGAAGGga|||1||||ARS_UCD1.2_refseq106.gtf.gz||| GT
1 148355714 >16143>16151 TAACACCAAACATTACTAGACGAAAACAGATTTGACCGAAAAAATAGTGTATCAAGTAGCCATTTTTAGCATATGGCTTTGTTTATTAGCCCTATTTTTTTTTCCTAAAAGTTGATATCCCACACCGATTGCAATTCAGGCAGAAGTGACCATGAAAACAAACGTCCTTGGTACCCGAGCTGTGTGCACAGAGCTCTTGCCTCTGATAAAAAGCTGAGGTGAGTCCAATTGAGCCCAAACTGCAGGGTTTCTGGCAAGATCTCAGCCCACCTGCATCTGGTCTCATCCTTCTCAGCTGCACTGACTTCCACCTGTGTGGTCACTCGGCAGGATGCCCTGTGGCCTCTGGTCCCTCTACACCCGGCCCGAGTCGTTGGTGCTCTCTGTCCATCTGCACTTTGCACATTTGGCTCTTTCTTCTCTTTCCCATCTTAGTTCAAAGGTCTCCTCCAAGAGGCCCTCCACGTGCTCCATGCCCATCACAGGGGGTGTCCTCTCAGGAGTCTTTCCCAGACCTTCTCTCTCCCGTGCCCCTCTCAGAGGGACCTGGTTTGGGTTTGTGGTGCTCATCCTACCACATTCATTAGACCCCTGAAGACTTTTCTGCTTCCTGCCAGCAGAGTGTTTCTTCCTATGGCACTGACATGGTGTATTACCAATACAGGTTTCTAGATGCTAAACCAAGTATACATACTTTGGTCTTTAAGGTTCAGGAAGTTCCCAGACCATCCTCAAGTTCAATAATTCACTGTAAGGACCAAGAACTCGACAAAAAGCTATGATATTCAAAAGGACATGATATTAGAAAAGCGAACAGTAGCTCAGTTCAGCAGTGGTTAAAGGTCTCATGGACCAGGGTCTAAGAAGCCCAGTATGGAACTGGGACTTGACGTCTCCCTGCAGATCCTGGATCTCCCCCAAACAGCCTGTGTCAGACACAAGGGGCATTACCAAGCAGCGGGCTCGACCCAGCCTTGATGTCCAGGGTTCTTGGTGAGGGGTGGTCACGCAGGAATGGCCCACTGCCCTCGTGGCGGGCCCTGCTCTCCAGCCCATCCAGGGGTCCAGCTGATACCAGCTAGGCCGAGGCCCCCACCATACTCACACGCGAACACGGATTAGGTAACCTGACCCTCGAACAAGTAATTAAGGACAGTCTTCTCAGGCAAGGACGTTCAGGCTTCACTATTACCTCCCAGATGTCCTGGAATAGGGCTGAAGCTTCCTCTGGCCAAGCTTAGCCCTTTACTTATAGAGAACACCCTCTGGACCTTCACTAAGACTCCCTTACATCCAAAGGATCATCGAGCATCTAAGTTTAGCCTAGATTTTATTTAACAGATACAGAAAGAGTACAGAAATAACATCTCTCATCGGGGGCAGCCAGACTGGGGTTTGAGTAGTTGAGAGCAACAGATATTCCAGTTTCTAAAGCCACTACTTCCATTTTCATGTGTTTCCACTGATACTAATTTGTTTTCAGCTTTTATCGGAAGATGGTCGCTTTGCAGTATTGTGCTGGTTTCTGCCATACATCAACATGAATCAGCCACAGGGATACCTACGTCCCCTCCCTCCTGAACCTCTGCCACCTCCCACCCCATCCACCCCTCTAGGTTGTCGCAGAGCACTGGGTTGATCTCCCTGAGTCACACAGCAGATTCCCCCTGGCTCCGTACCTTGCATGTGGCAACGTGTGTGTTTCCGTGGTCCTCTCTCAGTGCCTCCCACCCTCTCCTTCCCCCACTGTGTGCACAAGTGAGTTCTCTGCGTCTGCGTCTCCACTGCTACCCTGCAAATAGGCTCATCAGTACCATCTTTCTACTTTCCATACACCTGCCTTAATACACAGTATTCATCTTTCCCTTTCTGACTTACTTCAGTCTGTACAGTAGGCTCTAGGTTCATCCACCTTATTGATACTAACTTGATTCTCGCCTTGATCAACTGCTACTTGTACCTTCAGTTCAGTTCAGTCGCTCAGTCGTGTCTGACTCTTTGAGACCCCATGGACCACAGCTCTCCAGGCCTCCCTGTCCATCACCACCTCCCGGAGTTTACCCAAACCCATGTCCATTGAGTCGGAGATGCCAGACAACCATCTCACCCTCTGTCGTCCCCTTCACCTCCTGCCCTCAATCTTTCCCAGCATCAGGGTCTTTCCAGATGAATCAGCTCTTCGCATCAGGTGGCCAAAGTATTGGAGTTTCAGCTTCAGCATCAGTCCTTCCAGTGAACACTCAGGACTGATCTCCTTTAGGATGGACTGGATGGATCTCCTTGCCGTACAAGGGACTCTCTAGAGTCTTCTCCAACACCACAGTTCAAAAGCATCAATTCTTCAGCGCTCAGCTTTTTATTTAGCATAAAACTGTTTGTGCAGTCTATTTAGTATTGTTAAGAGAGAAAAAGAGGCAAAAAAAAAAATTATTTCAGTTTGAGACAAAGAACTCTTTGAATGGGAAATCACCAAACCAGAATTACTGAGCATGGCCCGGCTGACAGGCACTCAGGAACAGACTATTGTGGAGAAAAGGCTGAAGCAAAGTAAGGAAACTGTGGACTGTCTTCAACTTCTGGCCCAGGTGGCTCTTTGTGACTATCAGTCCTTAGGTTCCCATTTTGTCACCTTGAGGCATTTTCAGGCTTCCGTTTTGTTTTGCTTACAGAGGCCACCAAGGAATTAGAGCCAGCTCAGCCTAATGACCTCCGTGTTTCACTCATTTACATCATGGAAACTGGCTCATGGTTGGCTGTGCCGAGTTCTTCACCAACTAGTTATTTGCCATTAGTATTACATCCTGCAGAGACTTTACCTCCATCTCCCATCACACTTGGTCATCCCTATCGGTATCTTCCTATGGCTGCTTTACATGTGAGAGTGGACTATTACCAGCAAGGCCAGTGATAACCCCCATCACAGGACGGTAGGTAGAACATGTGACCTGAAGACTAAGACTCAAGAGATGCTGGCACCTGGCTAGAGAAACACTCAGTGATTAACGATTGGTTCAATCCATCACCACGTCTTATAAAAATATCCCACAGACATCCCAGGGCTTCTGCTTGACCTTCAGTTCAGTTCAGTTTAGTTCAGTCAGTCAATATGTCCGACTCTTTGCGACCCCATGGACTGCAGCACGTCGGGCCTCCCTGTCCATTGCCAACTCCCTGAGTTTACTCAAACTCATGCCCATTGAGTTGGTGATGCCTTCCAACCATGAGGATGGGGCTGTTTAAACGTAGAGAACACGACCAATCAGAATGATGCTCTGCTTCCAGGCTGCAAATCGCCAGCAGCACTTTTCAGCAGAACAGTTCTGAAAACTCGGCAGTGGCCCCGCCCTAAGTGCCCTGAACCGCCGAGGGTCAGAGAGAGCCCAGGCCCGAGCGGCGGAGCCTGCATCTGCGCCTGTGCCTCGGCCCTGGCGCCCCGGGTGATTCCTGCGGCTGATCGCTCCGCGCACCGCATCTAGCTCAGAGGCCGAGAGCCGCGGTTCCCTTCTGAAGGCACCCCGACGCCCTGCACACCGGCCATGTCGTCCTCCACCCGCGTAGCGCTGGTCACCGGGGCCAACAAGGGCCTCGGCTTCGCCATCGTGCGTGCCCTTGCCGGCGGTTTCCAGGGAGACGTGGTGCTCACGGCGCCGGACGAGGCGCAGGGTCGGGCGGCCGTGCAGCAGCTGCAGGCCCAGGGCCTGAGCCCCCTTTTCCACCAGCTGGACATCGACGACCGGCAGAGCATCCGCGCCCTGCGTGACTTCCTGCGCAAGGAGTACGGGGGCCTCGATGTGCTGGTCAACAACGCGGGCATCGCCTTCAAGAGTAAGAAGCGGCTGGGTGCTCCAGGAGAGGCGGTCACCCGCTCTGAGCATCTCGGTCCAAGATGGACCAAATCTGTCGGGGAATCGCTGTAGAGGGGCTTCTCCCGCCTGTGGGGTCCAGAATGACTCCGTAGAGAAGGAGAAGGGAAGGGGGAAGGGGGTGCGGCTAGAGGAATTGCGAGGAATTGGCTGCTCTCTAGCCGGAGAGAACTGTTTCTCTGGCTCAGAATCCCGGGCACCTTTTCCAGGTTGATGCACAGCCCCTCTCTGATGCACAGAGGCCCCGTGTGTGCACCCTTAGTACAGCGCCGTGCCACTGGTGCGTTCTTGCAAAACTGTGCTTCATTATCAACCTGGGAAATTCACACGGGTCCAATACTGATTGTATTGTGCACAAAATTCAACCGATTTTTACCTTCACTAGTTGCACACAAAATTCATGAGCGATACCTTCTTAGGGAATGTTACCGCGCGAGAACTGTTTCTTGACTCCACTTTGCTTTTCTCTTGAAAGCTGCTGACACCACACCATTTCACATTCAAGCAGAGGTGACTATGAAAACAAACTTCTTTGGCACCAGAGATGTGTGCACAGAGCTCCTGCCTCTAATAAAACCGCAAGGTGAGTCTGATTGGAGCCGACAGCAGTGCTTCTGGCAAGATCTGGGCCCACCTGGCTCTGGTCTCATCTACAGGCCCCTGCCACTCCTGCTCAGCTTCCCTGCCCTCCACCGTGTCTCCACCCAGCTGGGTGTCCTGCACCCTGAGGTCCCTCCACACACTGCCCAGGTCCTTGGTGCTGTCTGTCCACCTGCTTTTTGCACATCTGGCTCTTTCTTCTCTTTCCCATCTTAGCTCAGAGGTTTCCTCCTCCAAGAGGCCCTTGAGCTGCTCTGTGCCCATCACAGGGGCAGTTCCCTCAGGAGTCCTTCCCAGACCTCTTTCTCCTGTCCCCCTCTTACTCAGGCTAGTGGCGCCTGCACCACCACCAGTTCATTAGTCCCCTTCCCCCCAAAGACTTGTCCTTTCCCCAAAACCTCTTGGTAACTAATCCTGTCATCCACGCACCAGGAAACTGGAGGGCACCCTGCCCATACGTGGGAAGTAAGCCTGCCCGCTTATTGTCATTACCAGGTCCTAAATTCGTCCAGCTGAGTTTCTCCCCAGCCGTCTGCCCCATCCTAGCTCTACAAACAGGCCCTCAGCTGTTGTTTCTAAACACTTGTAAACCCTCCTAAGGGACCCCTTGCCCTTCTTGAATCCTTTTCTTTCTTGACAGGTTCACTGCCCCTCCCATAAATCCTGCAAGTGTGAATGAAGTCCAAGCCCTTAGTGTGGCTAATAGAGATCTCTAATCTGATAACTGCCCTTCAGTGTGCTCGGTGTTCTGGACAAAACAAACTCATTCCTCTAGCTTAAACTACTGTAATGTTTACCCTGAAGCAAGGGGCTGCGAGAGGAACCACCCCCCATTAAACACACAAAGTAAGACAAGCAGATACTTTAAGAAGGATTCCGAGTGTGCCTAGAGATTGAGGACACGTGTTTACAGTTGACACTCAGCTTCTCACCTGTTTCCCTGTCCACTCCTGGAAGGTGCTACTCCTTCAAACTTGGTTCACTAGGACCTCAGAAGTCAGCTCCTAAGTGTCCCCTGATTCTCCGAAGTGATGTCTTTGCTTTTTAACAGCCTGTCTGCGTTTGTCATAGCTTTGTTCCCAAGCAGCTCTCACCTGATTTCATGGCTGGCTTCACCATCCGCAGTGGTCTTAGAGCCCAGGAAGAGGAGCTCTGTCACTGCTTCCACCTTTTGCCCTATTGGCCATGAGCTAATGGGACCAGATGCCATGATCGTGGTTTTTTAAATACTGAGTGTTAAGCCAGCTCTTTCACTCTCCTCCTTCACCCTCATCAAGAGGCTCTTTAGTTCCACTTCACTTTCTACCATTAGAGACCATCTGCATATCTGCGGTTGTTAACATTTCTCCCACAATCTTGATTTCCAGCTTGTTAACTCACCCAGCCCGGCATTTCACATGATGTGCTCTGCGTAAAAGTTAAGCACAGTGACAATAGGGAGCCTTGTCGTACTCCTTTCTCAACCAGTCAGTTGTGCCATACAGGGTTCTAACTGTTGCTTCTTGACCTGTATACAGGGTTCTCAGGAGACAGGTAAGAAGGTCTGGTATTCCTGTCTCTTTAAGAGCCTTCCACAGTTTGTTATGACCCACACAGTCACAGGCTTTAGTGTAGCCAGTGAAGCAGAGGTGGATATTCTTCTGGAATTCCCTTGCTTACTCTTCAGCTTCTGTCAGTCTTTACCACTTCTGTCCTTTATTGTACCCATCTTTGGATGAAATCTTCCTTTGATATTTCTGATTTTCTTGAAGAGATCTCTAGTCTTACCCTTTCTGTTGTTTTCCTCTGTTTCTCTGCATTGTTCATTGAAGAAGGCCTTCTTTTCTCCCCTTGTTATTCTCTGGAATCGGCATTCACTTGGGTGAACCTTTCCCTTTCTCCCTTGCTTTTCGCTTCTCTTCTTTCCTCAGTTATTTGTAAAGCCTCCTCAGACAACCACTTCGCCTTCTTGCGTTTCTTTTTCTTTAGGATGGTTTGCTCACTGCCCCCAGTGTAGTATTAGGGACTTCTCTCCATAGATCTTCAGGCACTCTGTTTACTAGATCTAATTGCTTGAATCTATTCATTAGGTGCACTGTATAGTCATGGGGAACTGGATTTAAGTCGTGGCTGACCTGCCTAATGGTTATCCCCACTTTCTTTAGTGAAAGCCTGAATTTTGCTATGAAGAGCTGATGGTCTGAGCCCCAGTCAGCTCCAGGTCTTGTTTTTGCTAACTGTTACAAAGAATGTAATCACTCTGATTTCGGTATTGACCAATCATTTGGTGATGTCCATGTGTAGAGTTGTCTCTTGTGCTGATAAAAAAGGATATTTGCTATGACCAGTGATAGTCTCAGGGCATTCTCAGGATGCCCAGCCCAAGGTTAGAGCCTTGGTCCCACGAGTTAGGACTGGGTTGGAAAAGGAAGTCCTAACCTCCTAGGTACACTTACCAGGAAATGAACCTCTGCAGCAGGTAGCTGAGAAACAGGATGACATATGCTGATGTCATCTCCATCGTGGGAAGATCCCACAGCCCCTTGGCAGGGAGGGAGCCCTGCGTCTGAGATGCAGCATTGCAGAGTGAAGTTTCCGTTGTTATGGTCAGAAAGGAGGAAAGGAAGAAGCAGTCATGGTTGAACTAGATGCTCTCTGTTCTCACCTGCGTTATTGGAGATAGTCTGGGAAAAAAGGTTCATTTGCTGTATGCCCTAGGGACCATTTCCAGAGACTTTAAAGGGTTGAGTTTTGAAAATAATTTTCACAAGTCATTCTGGGTGGTAGATTCACAGACTTCTTCCTTTGGTCATGACTTATTTGTTGAATTTGAGTGAAATATTTCATTCTGGTAATTTCTAAAATAATTAGATATATCTTGATTTTTAGAAACATTAGAAATAACATGTTGTTATTTATAATAATAAAACAGAAAAAACCCACTGAGCAACCCCCTCCCAAAATACATTCCCTTCCTTCCCTAATGTCCTCTTTCAAGAGGTCAGGCCTGTCCCAACTGGGTATCATCCTTCTCGTGCTCGCCTTTCTATGGACTGATTTGTGTTGTATTTTAGGCAGAGTGGTGAATGTATCCAGCTCTGTCAGTGTCAGCTCTCTAAAGAAATGCAGCCCTGAACTGCAGCAGAAGTTTCAAAGTGAGACCATCACGGAGGAGGAGCTGGTGGGGCTCATGAACAAGTTTGTGGAAGACACAAAGAACGGGGTGCACAGGAAGGAGGGCTGGCCCGATACCGCATATGGAGTGACGAAAATTGGAGTCACAGTCCTGTCCAGAATCCACGCCAGGAAAATGAGTGAGCAGAGAGGAGGGGACAAGATCCTCCTGAACGCCTGCTGCCCAGGGTGGGTGAGAACCGACATGGGGGGACCCAAAGCCCCCAAAAGCCCAGAAGAAGGAGCAGAGACCCCCGTGTACTTGGCCCTTCTGCCCCCGGATGCTGAAGGGCCTCATGGACAGTTTGTCCATGAGAAAGAAGTTGTGCAATGGTGAGCTCACTCACAGCTCCACCCATGGGTCCGTTTATATTGCTGTCCCAGATTGACCAAACAGACACTGACAAAATTATCGCTGTGCAGAAAAAAAGAAAAAGGAATCAAAATATCCAGATCAAGTTCTCACTGGGAGAGGGCTGCTAATCTTGTAAAGAGTTTTCTGACTTCTTCTGTGATCCCAGGGGAAGAAAAGTGGGATGGGTGACAAATAATAAAAATAAATAATTCCTTATAAATGTCCCTTTGTGCAAACTCTTAAATGGTGAATCTGCTCCATTATCCGTAATAGTTGAAGCTAGTTTGGTGGACATGTGGGTGTCGAGTATTAGTTCCACTTTTCTATTCAAAATTTTTCAGGACAAACATCTGGAACCAGAGAGTCCTGGCTCGGCCATCTTCCTGGATGACCTTGAGCCAAAATCCAACAGGATACTACTCCCTAACACAGGGAAACCTGCTCAGTGTTACATGACAGCCTGGGAAGGAGGGGAGATTGTAGAGAACCAATACGTGTATATGTGTGGCTGAGGCCCTGTGCTGCCCAGCTGAAACTGTGGTGACAGTTCAGAATGTTGTCAATCAACTATGAAAGTGTTAGTCGCCCAGTCCTGTCTAGGTCTTTGCGGTTCCATGCACAGCTCTCTGCAATTCCATGCACTGTGGCCCACTGGGCTCCTCTGTCCATGGGATTTCCCAGGCAAGAATACTGGAGTCAGCTGCCATTTATTTCTCCAGGGGCTCCTCCTAACCCAGAGATCAAACCTGGGTCTCCCCCCATTGCAGGCAGATTCTTTACTGTCCCAGCCACCAGGAAAGCCCTGTCCTCCAATATAAAATAAAAAGTTTAAAGAAAAAGAGGGCTGTGTCCTCTTTTTTGGCTCAGGTTACAGCATGAGGAAAAAGATGGAGCCAGGTGTGGTGTTGGAACATTTGATCCCTCCTTAAGCAGGAGAAGAAAGCAGGGCCTCCTCCTTCTGAAGTAGTCACTGCACTGGATCCCAGGACACAGTTCTTTGCCTTCTGGACTGTGGCGGGTCTCCACGTCCCATGCTGCGCCACCCCGTCGGTCTCCAGCCTTGTCAGCTCTACTCCAAAGGGCCCTGCCCACTGGCCATGTCCTCCTCCACCCGCGTGGCGCTGGTCACCGGGGCCAACAAGTGCCTCGGTTTTGCCATCGTGCGCGACCTGTGTCGGCAGTTCCCGGGGAAATTGGTGCTCATGGCGCGGGGCGAGGCATTCGGTCGGGCAGCCACACAGCAGCTGCAGACCAAGGGCCCCAGCCCCCTTTTCCACCAGCTGGACATTACTGCCCTGCAGAGCATCCGGGCACTGCGCGACTTTCTGCGCAAGGAGTACAGGGCCTCGTCGCGCTGGTCAACAACGCAGCCATCGCCTTCCAGAGTAAGTGCGTGGGAGCTAGCGGGTTACAGCCACTGTGGCGGGAGCCTGACGGGGCGGGGCGGGGCTATTGCCTGAACCTCCGCTGTGGGATCTAGAACCCTCTCCCTAGGGATGGAGCACAGGCCGGAGGTCACAGGGAGAGCAGGTCCTCCGCCATTACAAGCTTTTCCAGCAAGAAGGCCTTCCAATAGCTTTGACCAGGGTCAAGGACAGCACCCAGATTTTCGCAGTATTGATTTCACTGAACTTTGGATGAGTTGGGTGAATTTTTAACTTCTGAAACCAATTTAAAATTGCAGAGTGGTACACAGGAGGTCGTATGGGCTTCTTTCACTCAGCCTCCCCTGATGATGCCATGTTATGTAAGTATAAAGCAGTATCAAACCAGAAAACACCCACTGGTGCAATACCGTTCACT TAACACCAAACATTACTAGACGAAAACAGATTTGACCGAAAAAATAGTGTATCAAGTAGCCATTTTTAGCATATGGCTTTGTTTATTAGCCCTATTTTTTTTTCCTAAAAGTTGATATCCCACACCGATTGCAATTCAGGCAGAAGTGACCATGAAAACAAACGTCCTTGGTACCCGAGCTGTGTGCACAGAGCTCTTGCCTCTGATAAAAAGCTGAGGTGAGTCCAATTGAGCCCAAACTGCAGGGTTTCTGGCAAGATCTCAGCCCACCTGCATCTGGTCTCATCCTTCTCAGCTGCACTGACTTCCACCTGTGTGGTCACTCGGCAGGATGCCCTGTGGCCTCTGGTCCCTCTACACCCGGCCCGAGTCGTTGGTGCTCTCTGTCCATCTGCACTTTGCACATTTGGCTCTTTCTTCTCTTTCCCATCTTAGTTCAAAGGTCTCCTCCAAGAGGCCCTCCACGTGCTCCATGCCCATCACAGGGGGTGTCCTCTCAGGAGTCTTTCCCAGACCTTCTCTCTCCCGTGCCCCTCTCAGAGGGACCTGGTTTGGGTTTGTGGTGCTCATCCTACCACATTCATTAGACCCCTGAAGACTTTTCTGCTTCCTGCCAGCAGAGTGTTTCTTCCTATGGCACTGACATGGTGTATTACCAATACAGGTTTCTAGATGCTAAACCAAGTATACATACTTTGGTCTTTAAGGTTCAGGAAGTTCCCAGACCATCCTCAAGTTCAATAATTCACTGTAAGGACCAAGAACTCGACAAAAAGCTATGATATTCAAAAGGACATGATATTAGAAAAGCGAACAGTAGCTCAGTTCAGCAGTGGTTAAAGGTCTCATGGACCAGGGTCTAAGAAGCCCAGTATGGAACTGGGACTTGACGTCTCCCTGCAGATCCTGGATCTCCCCCAAACAGCCTGTGTCAGACACAAGGGGCATTACCAAGCAGCGGGCTCGACCCAGCCTTGATGTCCAGGGTTCTTGGTGAGGGGTGGTCACGCAGGAATGGCCCACTGCCCTCGTGGCGGGCCCTGCTCTCCAGCCCATCCAGGGGTCCAGCTGATACCAGCTAGGCCGAGGCCCCCACCATACTCACACGCGAACACGGATTAGGTAACCTGACCCTCGAACAAGTAATTAAGGACAGTCTTCTCAGGCAAGGACGTTCAGGCTTCACTATTACCTCCCAGATGTCCTGGAATAGGGCTGAAGCTTCCTCTGGCCAAGCTTAGCCCTTTACTTATAGAGAACACCCTCTGGACCTTCACTAAGACTCCCTTACATCCAAAGGATCATCGAGCATCTAAGTTTAGCCTAGATTTTATTTAACAGATACAGAAAGAGTACAGAAATAACATCTCTCATCGGGGGCAGCCAGACTGGGGTTTGAGTAGTTGAGAGCAACAGATATTCCAGTTTCTAAAGCCACTACTTCCATTTTCATGTGTTTCCACTGATACTAATTTGTTTTCAGCTTTTATCGGAAGATGGTCGCTTTGCAGTATTGTGCTGGTTTCTGCCATACATCAACATGAATCAGCCACAGGGATACCTACGTCCCCTCCCTCCTGAACCTCTGCCACCTCCCACCCCATCCACCCCTCTAGGTTGTCGCAGAGCACTGGGTTGATCTCCCTGAGTCACACAGCAGATTCCCCCTGGCTCCGTACCTTGCATGTGGCAACGTGTGTGTTTCCGTGGTCCTCTCTCAGTGCCTCCCACCCTCTCCTTCCCCCACTGTGTGCACAAGTGAGTTCTCTGCGTCTGCGTCTCCACTGCTACCCTGCAAATAGGCTCATCAGTACCATCTTTCTACTTTCCATACACCTGCCTTAATACACAGTATTCATCTTTCCCTTTCTGACTTACTTCAGTCTGTACAGTAGGCTCTAGGTTCATCCACCTTATTGATACTAACTTGATTCTCGCCTTGATCAACTGCTACTTGTACCTTCAGTTCAGTTCAGTCGCTCAGTCGTGTCTGACTCTTTGAGACCCCATGGACCACAGCTCTCCAGGCCTCCCTGTCCATCACCACCTCCCGGAGTTTACCCAAACCCATGTCCATTGAGTCGGAGATGCCAGACAACCATCTCACCCTCTGTCGTCCCCTTCACCTCCTGCCCTCAATCTTTCCCAGCATCAGGGTCTTTCCAGATGAATCAGCTCTTCGCATCAGGTGGCCAAAGTATTGGAGTTTCAGCTTCAGCATCAGTCCTTCCAGTGAACACTCAGGACTGATCTCCTTTAGGATGGACTGGATGGATCTCCTTGCCGTACAAGGGACTCTCTAGAGTCTTCTCCAACACCACAGTTCAAAAGCATCAATTCTTCAGCGCTCAGCTTTTTATTTAGCATAAAACTGTTTGTGCAGTCTATTTAGTATTGTTAAGAGAGAAAAAGAGGCAAAAAAAAAAATTATTTCAGTTTGAGACAAAGAACTCTTTGAATGGGAAATCACCAAACCAGAATTACTGAGCATGGCCCGGCTGACAGGCACTCAGGAACAGACTATTGTGGAGAAAAGGCTGAAGCAAAGTAAGGAAACTGTGGACTGTCTTCAACTTCTGGCCCAGGTGGCTCTTTGTGACTATCAGTCCTTAGGTTCCCATTTTGTCACCTTGAGGCATTTTCAGGCTTCCGTTTTGTTTTGCTTACAGAGGCCACCAAGGAATTAGAGCCAGCTCAGCCTAATGACCTCCGTGTTTCACTCATTTACATCATGGAAACTGGCTCATGGTTGGCTGTGCCGAGTTCTTCACCAACTAGTTATTTGCCATTAGTATTACATCCTGCAGAGACTTTACCTCCATCTCCCATCACACTTGGTCATCCCTATCGGTATCTTCCTATGGCTGCTTTACATGTGAGAGTGGACTATTACCAGCAAGGCCAGTGATAACCCCCATCACAGGACGGTAGGTAGAACATGTGACCTGAAGACTAAGACTCAAGAGATGCTGGCACCTGGCTAGAGAAACACTCAGTGATTAACGATTGGTTCAATCCATCACCACGTCTTATAAAAATATCCCACAGACATCCCAGGGCTTCTGCTTGACCTTCAGTTCAGTTCAGTTTAGTTCAGTCAGTCAATATGTCCGACTCTTTGCGACCCCATGGACTGCAGCACGTCGGGCCTCCCTGTCCATTGCCAACTCCCTGAGTTTACTCAAACTCATGCCCATTGAGTTGGTGATGCCTTCCAACCATGAGGATGGGGCTGTTTAAACGTAGAGAACACGACCAATCAGAATGATGCTCTGCTTCCAGGCTGCAAATCGCCAGCAGCACTTTTCAGCAGAACAGTTCTGAAAACTCGGCAGTGGCCCCGCCCTAAGTGCCCTGAACCGCCGAGGGTCAGAGAGAGCCCAGGCCCGAGCGGCGGAGCCTGCATCTGCGCCTGTGCCTCGGCCCTGGCGCCCCGGGTGATTCCTGCGGCTGATCGCTCCGCGCACCGCATCTAGCTCAGAGGCCGAGAGCCGCGGTTCCCTTCTGAAGGCACCCCGACGCCCTGCACACCGGCCATGTCGTCCTCCACCCGCGTAGCGCTGGTCACCGGGGCCAACAAGGGCCTCGGCTTCGCCATCGTGCGTGCCCTTGCCGGCGGTTTCCAGGGAGACGTGGTGCTCACGGCGCCGGACGAGGCGCAGGGTCGGGCGGCCGTGCAGCAGCTGCAGGCCCAGGGCCTGAGCCCCCTTTTCCACCAGCTGGACATCGACGACCGGCAGAGCATCCGCGCCCTGCGTGACTTCCTGCGCAAGGAGTACGGGGGCCTCGATGTGCTGGTCAACAACGCGGGCATCGCCTTCAAGAGTAAGAAGCGGCTGGGTGCTCCAGGAGAGGCGGTCACCCGCTCTGAGCATCTCGGTCCAAGATGGACCAAATCTGTCGGGGAATCGCTGTAGAGGGGCTTCTCCCGCCTGTGGGGTCCAGAATGACTCCGTAGAGAAGGAGAAGGGAAGGGGGAAGGGGGTGCGGCTAGAGGAATTGCGAGGAATTGGCTGCTCTCTAGCCGGAGAGAACTGTTTCTCTGGCTCAGAATCCCGGGCACCTTTTCCAGGTTGATGCACAGCCCCTCTCTGATGCACAGAGGCCCCGTGTGTGCACCCTTAGTACAGCGCCGTGCCACTGGTGCGTTCTTGCAAAACTGTGCTTCATTATCAACCTGGGAAATTCACACGGGTCCAATACTGATTGTATTGTGCACAAAATTCAACCGATTTTTACCTTCACTAGTTGCACACAAAATTCATGAGCGATACCTTCTTAGGGAATGTTACCGCGCGAGAACTGTTTCTTGACTCCACTTTGCTTTTCTCTTGAAAGCTGCTGACACCACACCATTTCACATTCAAGCAGAGGTGACTATGAAAACAAACTTCTTTGGCACCAGAGATGTGTGCACAGAGCTCCTGCCTCTAATAAAACCGCAAGGTGAGTCTGATTGGAGCCGACAGCAGTGCTTCTGGCAAGATCTGGGCCCACCTGGCTCTGGTCTCATCTACAGGCCCCTGCCACTCCTGCTCAGCTTCCCTGCCCTCCACCGTGTCTCCACCCAGCTGGGTGTCCTGCACCCTGAGGTCCCTCCACACACTGCCCAGGTCCTTGGTGCTGTCTGTCCACCTGCTTTTTGCACATCTGGCTCTTTCTTCTCTTTCCCATCTTAGCTCAGAGGTTTCCTCCTCCAAGAGGCCCTTGAGCTGCTCTGTGCCCATCACAGGGGCAGTTCCCTCAGGAGTCCTTCCCAGACCTCTTTCTCCTGTCCCCCTCTTACTCAGGCTAGTGGCGCCTGCACCACCACCAGTTCATTAGTCCCCTTCCCCCCAAAGACTTGTCCTTTCCCCAAAACCTCTTGGTAACTAATCCTGTCATCCACGCACCAGGAAACTGGAGGGCACCCTGCCCATACGTGGGAAGTAAGCCTGCCCGCTTATTGTCATTACCAGGTCCTAAATTCGTCCAGCTGAGTTTCTCCCCAGCCGTCTGCCCCATCCTAGCTCTACAAACAGGCCCTCAGCTGTTGTTTCTAAACACTTGTAAACCCTCCTAAGGGACCCCTTGCCCTTCTTGAATCCTTTTCTTTCTTGACAGGTTCACTGCCCCTCCCATAAATCCTGCAAGTGTGAATGAAGTCCAAGCCCTTAGTGTGGCTAATAGAGATCTCTAATCTGATAACTGCCCTTCAGTGTGCTCGGTGTTCTGGACAAAACAAACTCATTCCTCTAGCTTAAACTACTGTAATGTTTACCCTGAAGCAAGGGGCTGCGAGAGGAACCACCCCCCATTAAACACACAAAGTAAGACAAGCAGATACTTTAAGAAGGATTCCGAGTGTGCCTAGAGATTGAGGACACGTGTTTACAGTTGACACTCAGCTTCTCACCTGTTTCCCTGTCCACTCCTGGAAGGTGCTACTCCTTCAAACTTGGTTCACTAGGACCTCAGAAGTCAGCTCCTAAGTGTCCCCTGATTCTCCGAAGTGATGTCTTTGCTTTTTAACAGCCTGTCTGCGTTTGTCATAGCTTTGTTCCCAAGCAGCTCTCACCTGATTTCATGGCTGGCTTCACCATCCGCAGTGGTCTTAGAGCCCAGGAAGAGGAGCTCTGTCACTGCTTCCACCTTTTGCCCTATTGGCCATGAGCTAATGGGACCAGATGCCATGATCGTGGTTTTTTAAATACTGAGTGTTAAGCCAGCTCTTTCACTCTCCTCCTTCACCCTCATCAAGAGGCTCTTTAGTTCCACTTCACTTTCTACCATTAGAGACCATCTGCATATCTGCGGTTGTTAACATTTCTCCCACAATCTTGATTTCCAGCTTGTTAACTCACCCAGCCCGGCATTTCACATGATGTGCTCTGCGTAAAAGTTAAGCACAGTGACAATAGGGAGCCTTGTCGTACTCCTTTCTCAACCAGTCAGTTGTGCCATACAGGGTTCTAACTGTTGCTTCTTGACCTGTATACAGGGTTCTCAGGAGACAGGTAAGAAGGTCTGGTATTCCTGTCTCTTTAAGAGCCTTCCACAGTTTGTTATGACCCACACAGTCACAGGCTTTAGTGTAGCCAGTGAAGCAGAGGTGGATATTCTTCTGGAATTCCCTTGCTTTCTCTGTGATTCAGCGAATGTTGGCAATTTGATCTCTGATTTGTCTTCTTTTTCTAAACTCAGCTTGAACATCTGAAAATTCTCAATTCACACAATGCTAAAGTGTCACTTGGAGGATTTTGAGCTAATGGGAGATGAGTATAATTGTCCAGTGGTTTGAACATTCTTTAGTATTCCCCAACTTGGGGCTGTGATGAGGATTGACCTTTTCCAGTCCTGTGGTCACTGCTGGGTTTTCTAAATGTGCTGACATGTTGAGTTCAGCACTTTAATAGCATCATATTTAGGATTTGAAATAGTTTTGCCAGAATCTCATCTCTCCACTAGCTTTATTGATCGCAGTGCTTGCTAGGGCCCACTTGACTTCAGACTCCAGAATGTCTGGCTCTGAATGAGAGACTACACCGTCGTGCTTATCCAGGTCATTAAATCTTTTTCATATAGTTCTGTATATTCTTTCCAACTCTTCTTGATTTCTTCAGCTTCTGTCAGTCTTTACCACTTCTGTCCTTTATTGTACCCATCTTTGGATGAAATCTTCCTTTGATATTTCTGATTTTCTTGAAGAGATCTCTAGTCTTACCCTTTCTGTTGTTTTCCTCTGTTTCTCTGCATTGTTCATTGAAGAAGGCCTTCTTTTCTCCCCTTGTTATTCTCTGGAATCGGCATTCACTTGGGTGAACCTTTCCCTTTCTCCCTTGCTTTTCGCTTCTCTTCTTTCCTCAGTTATTTGTAAAGCCTCCTCAGACAACCACTTCGCCTTCTTGCGTTTCTTTTTCTTTAGGATGGTTTGCTCACTGCCCCCAGTGTAGTATTAGGGACTTCTCTCCATAGATCTTCAGGCACTCTGTTTACTAGATCTAATTGCTTGAATCTATTCATTAGGTGCACTGTATAGTCATGGGGAACTGGATTTAAGTCGTGGCTGACCTGCCTAATGGTTATCCCCACTTTCTTTAGTGAAAGCCTGAATTTTGCTATGAAGAGCTGATGGTCTGAGCCCCAGTCAGCTCCAGGTCTTGTTTTTGCTAACTGTTACAAAGAATGTAATCACTCTGATTTCGGTATTGACCAATCATTTGGTGATGTCCATGTGTAGAGTTGTCTCTTGTGCTGATAAAAAAGGATATTTGCTATGACCAGTGATAGTCTCAGGGCATTCTCAGGATGCCCAGCCCAAGGTTAGAGCCTTGGTCCCACGAGTTAGGACTGGGTTGGAAAAGGAAGTCCTAACCTCCTAGGTACACTTACCAGGAAATGAACCTCTGCAGCAGGTAGCTGAGAAACAGGATGACATATGCTGATGTCATCTCCATCGTGGGAAGATCCCACAGCCCCTTGGCAGGGAGGGAGCCCTGCGTCTGAGATGCAGCATTGCAGAGTGAAGTTTCCGTTGTTATGGTCAGAAAGGAGGAAAGGAAGAAGCAGTCATGGTTGAACTAGATGCTCTCTGTTCTCACCTGCGTTATTGGAGATAGTCTGGGAAAAAAGGTTCATTTGCTGTATGCCCTAGGGACCATTTCCAGAGACTTTAAAGGGTTGAGTTTTGAAAATAATTTTCACAAGTCATTCTGGGTGGTAGATTCACAGACTTCTTCCTTTGGTCATGACTTATTTGTTGAATTTGAGTGAAATATTTCATTCTGGTAATTTCTAAGATAATTCAGTTCAGTTCAGTCGCTCAGTCGTGTCCGATTCTTTGCAACCCCATGAATTGCAGCACGCCAGGCCTCCCTGTCCATCCCCAACTCCCAGAGTTCACTCAAACTTATGTCCATCGAGTCGGTGATGCAGTCCAGCCATCTCATCCCCTGTCGTCCCCTTCTCCTCCTGCCCCCCATCCCTCCCAGCATCAGAATCTTTTCCAGTGAGTCAACTCTTCACATGAGGTAGCCAAAGTACTGGAGTTTCAGCTTTAGCATCAGTCCCTCCAATGAACACCCAGGACTGATCTCCTTTAGGATGGACTGGTTGGATCTCCTTACAGTCCAAGGGACTCTCAGGAGTCTTCTCCAATACCACAGTTCAAAAGCATCAATTCTTTGGTGCTCAACTTTCTTCACAGTCCAACTCTCACATCCATACATGACCACTGGGAAAACCATAGCCTTGACTAGACAGACCTTTGTTGGCAAAGTAATGTCTCTGCTCTTTAATATGCTATCTAGGTTGGTCATAACTTTCCTTCCAAGGAGTAAGCGCCTTTTAATTTCATGGCTGCAGTCACCATCTGCAGTGATTTTGGAGCCCAGAAAAACAAAGTCTGACACTGTTTCCACTGTTTCCCCATCTATTTCCCATGAAGTGATGGGACCAGATGCCATGATCTTCGTTTTCTGAATGTTGAGCTTTAAGCCAACTTTTTCACTCTCCTCTTTAACTTTCATCAAGAGGCTCTTTAGTTCCTCTTCACTTTCTGCCATAAGGGTGGTGTCATCTACATATCTGAGGTTATTGATATTTCTCCCGGCAATCTTGATTCCAGCTTGTGCTTCTTCCAACCCAGCATTTCTCATGATGTACTCTGCATATAAATTAAATAAGCAAAAATAAATAAATAAATTAATTAATTAAATAAGCAGAGTGACAATATAGAGCCTTAACATACTCCTTTCCCTATTTGGAACCAGTCTGTTGTTCCATGTCCAGTTCTAACTGTTGCTTCCTGACCGGCATAGAGATTTCTCAAGAGGCAGGTCAGGTGGTCTGGTATTCCCATCTCTTGAAGAATTTTCCACAGTTGATTGTGATCCACACAGTCAAAGGCTTTCGCATAGTCAATAAAGCAGAAATAGATTTTCTCTGGAACTCTCTTGCTTTTTCGATGATCCAGCGGATGTTGGCAATTTGATCTCTGGTTCCTCTGCCTTTTCTAAAAGCAGCTTGAACTTCTGGACGTTCATGGTTCACATATTGCTGAAGCCTGGCTTGGAGAATTTTGAGCATTACTTTGCTAGCGTGTGAGATGAGTGCAATTGGGCGGTAGTTTCAACATTCTTTGGCATTGCCTTTCTTTGGGATTGGAATGAAAACTGACCTTTTCCAGTCCTGTGGCCACTGCTGAGTTTTCCAAATTTGCTGGCATATTGAGTGCAGCACTTTCACAGCATCATCTTTCAGGATTTGAAATCGCTCAACTGGAATTCCATCACCTCCACTAGCTTTGTTCGTAGTGATGCTTTCTAAGGCCCACTTGACTTCACGTTCCAGGATGTCTGGCTCTAGGTGAGTGATCACACGATCGTGATTATCTTGGTCGTGAAAATCTTTTTTGTACAATTCTTCTGTGTATTCTTTCCACCTCTTCTTAATATCTTTTGCTTCTGTTAGGTCCATACCATTTCTGTCCTCTATTGAGACCATATTTGCATGAAATCTTCCCTTTAGATGTAGCTTACTTTTGAAAAACATTAGAAATAACATGTTGTTATTTATAATAATAAAACAGAAAAAACCCACTGAGCAACCCCCTCCCAAAATACATTCCCTTCCTTCCCTAATGTCCTCTTTCAAGAGGTCAGGCCTGTCCCAACTGGGTATCATCCTTCTCGTGCTCGCCTTTCTATGGACTGATTTGTGTTGTATTTTAGGCAGAGTGGTGAATGTATCCAGCTCTGTCAGTGTCAGCTCTCTAAAGAAATGCAGCCCTGAACTGCAGCAGAAGTTTCAAAGTGAGACCATCACGGAGGAGGAGCTGGTGGGGCTCATGAACAAGTTTGTGGAAGACACAAAGAACGGGGTGCACAGGAAGGAGGGCTGGCCCGATACCGCATATGGAGTGACGAAAATTGGAGTCACAGTCCTGTCCAGAATCCACGCCAGGAAAATGAGTGAGCAGAGAGGAGGGGACAAGATCCTCCTGAACGCCTGCTGCCCAGGGTGGGTGAGAACCGACATGGGGGGACCCAAAGCCCCCAAAAGCCCAGAAGAAGGAGCAGAGACCCCCGTGTACTTGGCCCTTCTGCCCCCGGATGCTGAAGGGCCTCATGGACAGTTTGTCCATGAGAAAGAAGTTGTGCAATGGTGAGCTCACTCACAGCTCCACCCATGGGTCCGTTTATATTGCTGTCCCAGATTGACCAAACAGACACTGACAAAATTATCGCTGTGCAGAAAAAAAGAAAAAGGAATCAAAATATCCAGATCAAGTTCTCACTGGGAGAGGGCTGCTAATCTTGTAAAGAGTTTTCTGACTTCTTCTGTGATCCCAGGGGAAGAAAAGTGGGATGGGTGACAAATAATAAAAATAAATAATTCCTTATAAATGTCCCTTTGTGCAAACTCTTAAATGGTGAATCTGCTCCATTATCCGTAATAGTTGAAGCTAGTTTGGTGGACATGTGGGTGTCGAGTATTAGTTCCACTTTTCTATTCAAAATTTTTCAGGACAAACATCTGGAACCAGAGAGTCCTGGCTCGGCCATCTTCCTGGATGACCTTGAGCCAAAATCCAACAGGATACTACTCCCTAACACAGGGAAACCTGCTCAGTGTTACATGACAGCCTGGGAAGGAGGGGAGATTGTAGAGAACCAATACGTGTATATGTGTGGCTGAGGCCCTGTGCTGCCCAGCTGAAACTGTGGTGACAGTTCAGAATGTTGTCAATCAACTATGAAAGTGTTAGTCGCCCAGTCCTGTCTAGGTCTTTGCGGTTCCATGCACAGCTCTCTGCAATTCCATGCACTGTGGCCCACTGGGCTCCTCTGTCCATGGGATTTCCCAGGCAAGAATACTGGAGTCAGCTGCCATTTATTTCTCCAGGGGCTCCTCCTAACCCAGAGATCAAACCTGGGTCTCCCCCCATTGCAGGCAGATTCTTTACTGTCCCAGCCACCAGGAAAGCCCTGTCCTCCAATATAAAATAAAAAGTTTAAAGAAAAAGAGGGCTGTGTCCTCTTTTTTGGCTCAGGTTACAGCATGAGGAAAAAGATGGAGCCAGGTGTGGTGTTGGAACATTTGATCCCTCCTTAAGCAGGAGAAGAAAGCAGGGCCTCCTCCTTCTGAAGTAGTCACTGCACTGGATCCCAGGACACAGTTCTTTGCCTTCTGGACTGTGGCGGGTCTCCACGTCCCATGCTGCGCCACCCCGTCGGTCTCCAGCCTTGTCAGCTCTACTCCAAAGGGCCCTGCCCACTGGCCATGTCCTCCTCCACCCGCGTGGCGCTGGTCACCGGGGCCAACAAGTGCCTCGGTTTTGCCATCGTGCGCGACCTGTGTCGGCAGTTCCCGGGGAAATTGGTGCTCATGGCGCGGGGCGAGGCATTCGGTCGGGCAGCCACACAGCAGCTGCAGACCAAGGGCCCCAGCCCCCTTTTCCACCAGCTGGACATTACTGCCCTGCAGAGCATCCGGGCACTGCGCGACTTTCTGCGCAAGGAGTACAGGGCCTCGTCGCGCTGGTCAACAACGCAGCCATCGCCTTCCAGAGTAAGTGCGTGGGAGCTAGCGGGTTACAGCCACTGTGGCGGGAGCCTGACGGGGCGGGGCGGGGCTATTGCCTGAACCTCCGCTGTGGGATCTAGAACCCTCTCCCTAGGGATGGAGCACAGGCCGGAGGTCACAGGGAGAGCAGGTCCTCCGCCATTACAAGCTTTTCCAGCAAGAAGGCCTTCCAATAGCTTTGACCAGGGTCAAGGACAGCACCCAGATTTTCGCAGTATTGATTTCACTGAACTTTGGATGAGTTGGGTGAATTTTTAACTTCTGAAACCAATTTAAAATTGCAGAGTGGTACACAGGAGGTCGTATGGGCTTCTTTCACTCAGCCTCCCCTGATGATGCCATGTTATGTAAGTATATAGCGTTCAGTTCCGTTCAGTTCAGTCACTCAGTCGTGTCCGACTCTTTGCAAACCCATGAATTGTAGCACGCCAGGCCTCCCTGTCCATCACCAACTCCCCGAGTTACTCAAACTCATGTCCAGCTAGTCGGTGATGCCATCCAGGCATCTCATCCTCTGTCGTCCCCTTGTCCTCCTGCCCCAAATACCCCCAGCATCAGACTCTTTCATGAGGTGGCCAAAGTATTGGAGTTTCAGCTTTAGCATCAGTCCTTCCAATGAACACCCAAGACTGATCTCCTTTAGAATGGACTGGTTGGGTCTCCTTGCAGTCCAAGGGACTCTCAAGAGTCTTCTATCAAACCGCAAAACACCCACTGGTGCAATACCGTTCACT 60 . AC=2;AF=0.333333;AN=6;AT=>16143>16144>16145>16146>16147>16148>16149>16150>16151,>16143>16144>26167>16146>26168>16148>26169>16150>16151;NS=6;LV=0;CSQ=AACACCAAACATTACTAGACGAAAACAGATTTGACCGAAAAAATAGTGTATCAAGTAGCCATTTTTAGCATATGGCTTTGTTTATTAGCCCTATTTTTTTTTCCTAAAAGTTGATATCCCACACCGATTGCAATTCAGGCAGAAGTGACCATGAAAACAAACGTCCTTGGTACCCGAGCTGTGTGCACAGAGCTCTTGCCTCTGATAAAAAGCTGAGGTGAGTCCAATTGAGCCCAAACTGCAGGGTTTCTGGCAAGATCTCAGCCCACCTGCATCTGGTCTCATCCTTCTCAGCTGCACTGACTTCCACCTGTGTGGTCACTCGGCAGGATGCCCTGTGGCCTCTGGTCCCTCTACACCCGGCCCGAGTCGTTGGTGCTCTCTGTCCATCTGCACTTTGCACATTTGGCTCTTTCTTCTCTTTCCCATCTTAGTTCAAAGGTCTCCTCCAAGAGGCCCTCCACGTGCTCCATGCCCATCACAGGGGGTGTCCTCTCAGGAGTCTTTCCCAGACCTTCTCTCTCCCGTGCCCCTCTCAGAGGGACCTGGTTTGGGTTTGTGGTGCTCATCCTACCACATTCATTAGACCCCTGAAGACTTTTCTGCTTCCTGCCAGCAGAGTGTTTCTTCCTATGGCACTGACATGGTGTATTACCAATACAGGTTTCTAGATGCTAAACCAAGTATACATACTTTGGTCTTTAAGGTTCAGGAAGTTCCCAGACCATCCTCAAGTTCAATAATTCACTGTAAGGACCAAGAACTCGACAAAAAGCTATGATATTCAAAAGGACATGATATTAGAAAAGCGAACAGTAGCTCAGTTCAGCAGTGGTTAAAGGTCTCATGGACCAGGGTCTAAGAAGCCCAGTATGGAACTGGGACTTGACGTCTCCCTGCAGATCCTGGATCTCCCCCAAACAGCCTGTGTCAGACACAAGGGGCATTACCAAGCAGCGGGCTCGACCCAGCCTTGATGTCCAGGGTTCTTGGTGAGGGGTGGTCACGCAGGAATGGCCCACTGCCCTCGTGGCGGGCCCTGCTCTCCAGCCCATCCAGGGGTCCAGCTGATACCAGCTAGGCCGAGGCCCCCACCATACTCACACGCGAACACGGATTAGGTAACCTGACCCTCGAACAAGTAATTAAGGACAGTCTTCTCAGGCAAGGACGTTCAGGCTTCACTATTACCTCCCAGATGTCCTGGAATAGGGCTGAAGCTTCCTCTGGCCAAGCTTAGCCCTTTACTTATAGAGAACACCCTCTGGACCTTCACTAAGACTCCCTTACATCCAAAGGATCATCGAGCATCTAAGTTTAGCCTAGATTTTATTTAACAGATACAGAAAGAGTACAGAAATAACATCTCTCATCGGGGGCAGCCAGACTGGGGTTTGAGTAGTTGAGAGCAACAGATATTCCAGTTTCTAAAGCCACTACTTCCATTTTCATGTGTTTCCACTGATACTAATTTGTTTTCAGCTTTTATCGGAAGATGGTCGCTTTGCAGTATTGTGCTGGTTTCTGCCATACATCAACATGAATCAGCCACAGGGATACCTACGTCCCCTCCCTCCTGAACCTCTGCCACCTCCCACCCCATCCACCCCTCTAGGTTGTCGCAGAGCACTGGGTTGATCTCCCTGAGTCACACAGCAGATTCCCCCTGGCTCCGTACCTTGCATGTGGCAACGTGTGTGTTTCCGTGGTCCTCTCTCAGTGCCTCCCACCCTCTCCTTCCCCCACTGTGTGCACAAGTGAGTTCTCTGCGTCTGCGTCTCCACTGCTACCCTGCAAATAGGCTCATCAGTACCATCTTTCTACTTTCCATACACCTGCCTTAATACACAGTATTCATCTTTCCCTTTCTGACTTACTTCAGTCTGTACAGTAGGCTCTAGGTTCATCCACCTTATTGATACTAACTTGATTCTCGCCTTGATCAACTGCTACTTGTACCTTCAGTTCAGTTCAGTCGCTCAGTCGTGTCTGACTCTTTGAGACCCCATGGACCACAGCTCTCCAGGCCTCCCTGTCCATCACCACCTCCCGGAGTTTACCCAAACCCATGTCCATTGAGTCGGAGATGCCAGACAACCATCTCACCCTCTGTCGTCCCCTTCACCTCCTGCCCTCAATCTTTCCCAGCATCAGGGTCTTTCCAGATGAATCAGCTCTTCGCATCAGGTGGCCAAAGTATTGGAGTTTCAGCTTCAGCATCAGTCCTTCCAGTGAACACTCAGGACTGATCTCCTTTAGGATGGACTGGATGGATCTCCTTGCCGTACAAGGGACTCTCTAGAGTCTTCTCCAACACCACAGTTCAAAAGCATCAATTCTTCAGCGCTCAGCTTTTTATTTAGCATAAAACTGTTTGTGCAGTCTATTTAGTATTGTTAAGAGAGAAAAAGAGGCAAAAAAAAAAATTATTTCAGTTTGAGACAAAGAACTCTTTGAATGGGAAATCACCAAACCAGAATTACTGAGCATGGCCCGGCTGACAGGCACTCAGGAACAGACTATTGTGGAGAAAAGGCTGAAGCAAAGTAAGGAAACTGTGGACTGTCTTCAACTTCTGGCCCAGGTGGCTCTTTGTGACTATCAGTCCTTAGGTTCCCATTTTGTCACCTTGAGGCATTTTCAGGCTTCCGTTTTGTTTTGCTTACAGAGGCCACCAAGGAATTAGAGCCAGCTCAGCCTAATGACCTCCGTGTTTCACTCATTTACATCATGGAAACTGGCTCATGGTTGGCTGTGCCGAGTTCTTCACCAACTAGTTATTTGCCATTAGTATTACATCCTGCAGAGACTTTACCTCCATCTCCCATCACACTTGGTCATCCCTATCGGTATCTTCCTATGGCTGCTTTACATGTGAGAGTGGACTATTACCAGCAAGGCCAGTGATAACCCCCATCACAGGACGGTAGGTAGAACATGTGACCTGAAGACTAAGACTCAAGAGATGCTGGCACCTGGCTAGAGAAACACTCAGTGATTAACGATTGGTTCAATCCATCACCACGTCTTATAAAAATATCCCACAGACATCCCAGGGCTTCTGCTTGACCTTCAGTTCAGTTCAGTTTAGTTCAGTCAGTCAATATGTCCGACTCTTTGCGACCCCATGGACTGCAGCACGTCGGGCCTCCCTGTCCATTGCCAACTCCCTGAGTTTACTCAAACTCATGCCCATTGAGTTGGTGATGCCTTCCAACCATGAGGATGGGGCTGTTTAAACGTAGAGAACACGACCAATCAGAATGATGCTCTGCTTCCAGGCTGCAAATCGCCAGCAGCACTTTTCAGCAGAACAGTTCTGAAAACTCGGCAGTGGCCCCGCCCTAAGTGCCCTGAACCGCCGAGGGTCAGAGAGAGCCCAGGCCCGAGCGGCGGAGCCTGCATCTGCGCCTGTGCCTCGGCCCTGGCGCCCCGGGTGATTCCTGCGGCTGATCGCTCCGCGCACCGCATCTAGCTCAGAGGCCGAGAGCCGCGGTTCCCTTCTGAAGGCACCCCGACGCCCTGCACACCGGCCATGTCGTCCTCCACCCGCGTAGCGCTGGTCACCGGGGCCAACAAGGGCCTCGGCTTCGCCATCGTGCGTGCCCTTGCCGGCGGTTTCCAGGGAGACGTGGTGCTCACGGCGCCGGACGAGGCGCAGGGTCGGGCGGCCGTGCAGCAGCTGCAGGCCCAGGGCCTGAGCCCCCTTTTCCACCAGCTGGACATCGACGACCGGCAGAGCATCCGCGCCCTGCGTGACTTCCTGCGCAAGGAGTACGGGGGCCTCGATGTGCTGGTCAACAACGCGGGCATCGCCTTCAAGAGTAAGAAGCGGCTGGGTGCTCCAGGAGAGGCGGTCACCCGCTCTGAGCATCTCGGTCCAAGATGGACCAAATCTGTCGGGGAATCGCTGTAGAGGGGCTTCTCCCGCCTGTGGGGTCCAGAATGACTCCGTAGAGAAGGAGAAGGGAAGGGGGAAGGGGGTGCGGCTAGAGGAATTGCGAGGAATTGGCTGCTCTCTAGCCGGAGAGAACTGTTTCTCTGGCTCAGAATCCCGGGCACCTTTTCCAGGTTGATGCACAGCCCCTCTCTGATGCACAGAGGCCCCGTGTGTGCACCCTTAGTACAGCGCCGTGCCACTGGTGCGTTCTTGCAAAACTGTGCTTCATTATCAACCTGGGAAATTCACACGGGTCCAATACTGATTGTATTGTGCACAAAATTCAACCGATTTTTACCTTCACTAGTTGCACACAAAATTCATGAGCGATACCTTCTTAGGGAATGTTACCGCGCGAGAACTGTTTCTTGACTCCACTTTGCTTTTCTCTTGAAAGCTGCTGACACCACACCATTTCACATTCAAGCAGAGGTGACTATGAAAACAAACTTCTTTGGCACCAGAGATGTGTGCACAGAGCTCCTGCCTCTAATAAAACCGCAAGGTGAGTCTGATTGGAGCCGACAGCAGTGCTTCTGGCAAGATCTGGGCCCACCTGGCTCTGGTCTCATCTACAGGCCCCTGCCACTCCTGCTCAGCTTCCCTGCCCTCCACCGTGTCTCCACCCAGCTGGGTGTCCTGCACCCTGAGGTCCCTCCACACACTGCCCAGGTCCTTGGTGCTGTCTGTCCACCTGCTTTTTGCACATCTGGCTCTTTCTTCTCTTTCCCATCTTAGCTCAGAGGTTTCCTCCTCCAAGAGGCCCTTGAGCTGCTCTGTGCCCATCACAGGGGCAGTTCCCTCAGGAGTCCTTCCCAGACCTCTTTCTCCTGTCCCCCTCTTACTCAGGCTAGTGGCGCCTGCACCACCACCAGTTCATTAGTCCCCTTCCCCCCAAAGACTTGTCCTTTCCCCAAAACCTCTTGGTAACTAATCCTGTCATCCACGCACCAGGAAACTGGAGGGCACCCTGCCCATACGTGGGAAGTAAGCCTGCCCGCTTATTGTCATTACCAGGTCCTAAATTCGTCCAGCTGAGTTTCTCCCCAGCCGTCTGCCCCATCCTAGCTCTACAAACAGGCCCTCAGCTGTTGTTTCTAAACACTTGTAAACCCTCCTAAGGGACCCCTTGCCCTTCTTGAATCCTTTTCTTTCTTGACAGGTTCACTGCCCCTCCCATAAATCCTGCAAGTGTGAATGAAGTCCAAGCCCTTAGTGTGGCTAATAGAGATCTCTAATCTGATAACTGCCCTTCAGTGTGCTCGGTGTTCTGGACAAAACAAACTCATTCCTCTAGCTTAAACTACTGTAATGTTTACCCTGAAGCAAGGGGCTGCGAGAGGAACCACCCCCCATTAAACACACAAAGTAAGACAAGCAGATACTTTAAGAAGGATTCCGAGTGTGCCTAGAGATTGAGGACACGTGTTTACAGTTGACACTCAGCTTCTCACCTGTTTCCCTGTCCACTCCTGGAAGGTGCTACTCCTTCAAACTTGGTTCACTAGGACCTCAGAAGTCAGCTCCTAAGTGTCCCCTGATTCTCCGAAGTGATGTCTTTGCTTTTTAACAGCCTGTCTGCGTTTGTCATAGCTTTGTTCCCAAGCAGCTCTCACCTGATTTCATGGCTGGCTTCACCATCCGCAGTGGTCTTAGAGCCCAGGAAGAGGAGCTCTGTCACTGCTTCCACCTTTTGCCCTATTGGCCATGAGCTAATGGGACCAGATGCCATGATCGTGGTTTTTTAAATACTGAGTGTTAAGCCAGCTCTTTCACTCTCCTCCTTCACCCTCATCAAGAGGCTCTTTAGTTCCACTTCACTTTCTACCATTAGAGACCATCTGCATATCTGCGGTTGTTAACATTTCTCCCACAATCTTGATTTCCAGCTTGTTAACTCACCCAGCCCGGCATTTCACATGATGTGCTCTGCGTAAAAGTTAAGCACAGTGACAATAGGGAGCCTTGTCGTACTCCTTTCTCAACCAGTCAGTTGTGCCATACAGGGTTCTAACTGTTGCTTCTTGACCTGTATACAGGGTTCTCAGGAGACAGGTAAGAAGGTCTGGTATTCCTGTCTCTTTAAGAGCCTTCCACAGTTTGTTATGACCCACACAGTCACAGGCTTTAGTGTAGCCAGTGAAGCAGAGGTGGATATTCTTCTGGAATTCCCTTGCTTTCTCTGTGATTCAGCGAATGTTGGCAATTTGATCTCTGATTTGTCTTCTTTTTCTAAACTCAGCTTGAACATCTGAAAATTCTCAATTCACACAATGCTAAAGTGTCACTTGGAGGATTTTGAGCTAATGGGAGATGAGTATAATTGTCCAGTGGTTTGAACATTCTTTAGTATTCCCCAACTTGGGGCTGTGATGAGGATTGACCTTTTCCAGTCCTGTGGTCACTGCTGGGTTTTCTAAATGTGCTGACATGTTGAGTTCAGCACTTTAATAGCATCATATTTAGGATTTGAAATAGTTTTGCCAGAATCTCATCTCTCCACTAGCTTTATTGATCGCAGTGCTTGCTAGGGCCCACTTGACTTCAGACTCCAGAATGTCTGGCTCTGAATGAGAGACTACACCGTCGTGCTTATCCAGGTCATTAAATCTTTTTCATATAGTTCTGTATATTCTTTCCAACTCTTCTTGATTTCTTCAGCTTCTGTCAGTCTTTACCACTTCTGTCCTTTATTGTACCCATCTTTGGATGAAATCTTCCTTTGATATTTCTGATTTTCTTGAAGAGATCTCTAGTCTTACCCTTTCTGTTGTTTTCCTCTGTTTCTCTGCATTGTTCATTGAAGAAGGCCTTCTTTTCTCCCCTTGTTATTCTCTGGAATCGGCATTCACTTGGGTGAACCTTTCCCTTTCTCCCTTGCTTTTCGCTTCTCTTCTTTCCTCAGTTATTTGTAAAGCCTCCTCAGACAACCACTTCGCCTTCTTGCGTTTCTTTTTCTTTAGGATGGTTTGCTCACTGCCCCCAGTGTAGTATTAGGGACTTCTCTCCATAGATCTTCAGGCACTCTGTTTACTAGATCTAATTGCTTGAATCTATTCATTAGGTGCACTGTATAGTCATGGGGAACTGGATTTAAGTCGTGGCTGACCTGCCTAATGGTTATCCCCACTTTCTTTAGTGAAAGCCTGAATTTTGCTATGAAGAGCTGATGGTCTGAGCCCCAGTCAGCTCCAGGTCTTGTTTTTGCTAACTGTTACAAAGAATGTAATCACTCTGATTTCGGTATTGACCAATCATTTGGTGATGTCCATGTGTAGAGTTGTCTCTTGTGCTGATAAAAAAGGATATTTGCTATGACCAGTGATAGTCTCAGGGCATTCTCAGGATGCCCAGCCCAAGGTTAGAGCCTTGGTCCCACGAGTTAGGACTGGGTTGGAAAAGGAAGTCCTAACCTCCTAGGTACACTTACCAGGAAATGAACCTCTGCAGCAGGTAGCTGAGAAACAGGATGACATATGCTGATGTCATCTCCATCGTGGGAAGATCCCACAGCCCCTTGGCAGGGAGGGAGCCCTGCGTCTGAGATGCAGCATTGCAGAGTGAAGTTTCCGTTGTTATGGTCAGAAAGGAGGAAAGGAAGAAGCAGTCATGGTTGAACTAGATGCTCTCTGTTCTCACCTGCGTTATTGGAGATAGTCTGGGAAAAAAGGTTCATTTGCTGTATGCCCTAGGGACCATTTCCAGAGACTTTAAAGGGTTGAGTTTTGAAAATAATTTTCACAAGTCATTCTGGGTGGTAGATTCACAGACTTCTTCCTTTGGTCATGACTTATTTGTTGAATTTGAGTGAAATATTTCATTCTGGTAATTTCTAAGATAATTCAGTTCAGTTCAGTCGCTCAGTCGTGTCCGATTCTTTGCAACCCCATGAATTGCAGCACGCCAGGCCTCCCTGTCCATCCCCAACTCCCAGAGTTCACTCAAACTTATGTCCATCGAGTCGGTGATGCAGTCCAGCCATCTCATCCCCTGTCGTCCCCTTCTCCTCCTGCCCCCCATCCCTCCCAGCATCAGAATCTTTTCCAGTGAGTCAACTCTTCACATGAGGTAGCCAAAGTACTGGAGTTTCAGCTTTAGCATCAGTCCCTCCAATGAACACCCAGGACTGATCTCCTTTAGGATGGACTGGTTGGATCTCCTTACAGTCCAAGGGACTCTCAGGAGTCTTCTCCAATACCACAGTTCAAAAGCATCAATTCTTTGGTGCTCAACTTTCTTCACAGTCCAACTCTCACATCCATACATGACCACTGGGAAAACCATAGCCTTGACTAGACAGACCTTTGTTGGCAAAGTAATGTCTCTGCTCTTTAATATGCTATCTAGGTTGGTCATAACTTTCCTTCCAAGGAGTAAGCGCCTTTTAATTTCATGGCTGCAGTCACCATCTGCAGTGATTTTGGAGCCCAGAAAAACAAAGTCTGACACTGTTTCCACTGTTTCCCCATCTATTTCCCATGAAGTGATGGGACCAGATGCCATGATCTTCGTTTTCTGAATGTTGAGCTTTAAGCCAACTTTTTCACTCTCCTCTTTAACTTTCATCAAGAGGCTCTTTAGTTCCTCTTCACTTTCTGCCATAAGGGTGGTGTCATCTACATATCTGAGGTTATTGATATTTCTCCCGGCAATCTTGATTCCAGCTTGTGCTTCTTCCAACCCAGCATTTCTCATGATGTACTCTGCATATAAATTAAATAAGCAAAAATAAATAAATAAATTAATTAATTAAATAAGCAGAGTGACAATATAGAGCCTTAACATACTCCTTTCCCTATTTGGAACCAGTCTGTTGTTCCATGTCCAGTTCTAACTGTTGCTTCCTGACCGGCATAGAGATTTCTCAAGAGGCAGGTCAGGTGGTCTGGTATTCCCATCTCTTGAAGAATTTTCCACAGTTGATTGTGATCCACACAGTCAAAGGCTTTCGCATAGTCAATAAAGCAGAAATAGATTTTCTCTGGAACTCTCTTGCTTTTTCGATGATCCAGCGGATGTTGGCAATTTGATCTCTGGTTCCTCTGCCTTTTCTAAAAGCAGCTTGAACTTCTGGACGTTCATGGTTCACATATTGCTGAAGCCTGGCTTGGAGAATTTTGAGCATTACTTTGCTAGCGTGTGAGATGAGTGCAATTGGGCGGTAGTTTCAACATTCTTTGGCATTGCCTTTCTTTGGGATTGGAATGAAAACTGACCTTTTCCAGTCCTGTGGCCACTGCTGAGTTTTCCAAATTTGCTGGCATATTGAGTGCAGCACTTTCACAGCATCATCTTTCAGGATTTGAAATCGCTCAACTGGAATTCCATCACCTCCACTAGCTTTGTTCGTAGTGATGCTTTCTAAGGCCCACTTGACTTCACGTTCCAGGATGTCTGGCTCTAGGTGAGTGATCACACGATCGTGATTATCTTGGTCGTGAAAATCTTTTTTGTACAATTCTTCTGTGTATTCTTTCCACCTCTTCTTAATATCTTTTGCTTCTGTTAGGTCCATACCATTTCTGTCCTCTATTGAGACCATATTTGCATGAAATCTTCCCTTTAGATGTAGCTTACTTTTGAAAAACATTAGAAATAACATGTTGTTATTTATAATAATAAAACAGAAAAAACCCACTGAGCAACCCCCTCCCAAAATACATTCCCTTCCTTCCCTAATGTCCTCTTTCAAGAGGTCAGGCCTGTCCCAACTGGGTATCATCCTTCTCGTGCTCGCCTTTCTATGGACTGATTTGTGTTGTATTTTAGGCAGAGTGGTGAATGTATCCAGCTCTGTCAGTGTCAGCTCTCTAAAGAAATGCAGCCCTGAACTGCAGCAGAAGTTTCAAAGTGAGACCATCACGGAGGAGGAGCTGGTGGGGCTCATGAACAAGTTTGTGGAAGACACAAAGAACGGGGTGCACAGGAAGGAGGGCTGGCCCGATACCGCATATGGAGTGACGAAAATTGGAGTCACAGTCCTGTCCAGAATCCACGCCAGGAAAATGAGTGAGCAGAGAGGAGGGGACAAGATCCTCCTGAACGCCTGCTGCCCAGGGTGGGTGAGAACCGACATGGGGGGACCCAAAGCCCCCAAAAGCCCAGAAGAAGGAGCAGAGACCCCCGTGTACTTGGCCCTTCTGCCCCCGGATGCTGAAGGGCCTCATGGACAGTTTGTCCATGAGAAAGAAGTTGTGCAATGGTGAGCTCACTCACAGCTCCACCCATGGGTCCGTTTATATTGCTGTCCCAGATTGACCAAACAGACACTGACAAAATTATCGCTGTGCAGAAAAAAAGAAAAAGGAATCAAAATATCCAGATCAAGTTCTCACTGGGAGAGGGCTGCTAATCTTGTAAAGAGTTTTCTGACTTCTTCTGTGATCCCAGGGGAAGAAAAGTGGGATGGGTGACAAATAATAAAAATAAATAATTCCTTATAAATGTCCCTTTGTGCAAACTCTTAAATGGTGAATCTGCTCCATTATCCGTAATAGTTGAAGCTAGTTTGGTGGACATGTGGGTGTCGAGTATTAGTTCCACTTTTCTATTCAAAATTTTTCAGGACAAACATCTGGAACCAGAGAGTCCTGGCTCGGCCATCTTCCTGGATGACCTTGAGCCAAAATCCAACAGGATACTACTCCCTAACACAGGGAAACCTGCTCAGTGTTACATGACAGCCTGGGAAGGAGGGGAGATTGTAGAGAACCAATACGTGTATATGTGTGGCTGAGGCCCTGTGCTGCCCAGCTGAAACTGTGGTGACAGTTCAGAATGTTGTCAATCAACTATGAAAGTGTTAGTCGCCCAGTCCTGTCTAGGTCTTTGCGGTTCCATGCACAGCTCTCTGCAATTCCATGCACTGTGGCCCACTGGGCTCCTCTGTCCATGGGATTTCCCAGGCAAGAATACTGGAGTCAGCTGCCATTTATTTCTCCAGGGGCTCCTCCTAACCCAGAGATCAAACCTGGGTCTCCCCCCATTGCAGGCAGATTCTTTACTGTCCCAGCCACCAGGAAAGCCCTGTCCTCCAATATAAAATAAAAAGTTTAAAGAAAAAGAGGGCTGTGTCCTCTTTTTTGGCTCAGGTTACAGCATGAGGAAAAAGATGGAGCCAGGTGTGGTGTTGGAACATTTGATCCCTCCTTAAGCAGGAGAAGAAAGCAGGGCCTCCTCCTTCTGAAGTAGTCACTGCACTGGATCCCAGGACACAGTTCTTTGCCTTCTGGACTGTGGCGGGTCTCCACGTCCCATGCTGCGCCACCCCGTCGGTCTCCAGCCTTGTCAGCTCTACTCCAAAGGGCCCTGCCCACTGGCCATGTCCTCCTCCACCCGCGTGGCGCTGGTCACCGGGGCCAACAAGTGCCTCGGTTTTGCCATCGTGCGCGACCTGTGTCGGCAGTTCCCGGGGAAATTGGTGCTCATGGCGCGGGGCGAGGCATTCGGTCGGGCAGCCACACAGCAGCTGCAGACCAAGGGCCCCAGCCCCCTTTTCCACCAGCTGGACATTACTGCCCTGCAGAGCATCCGGGCACTGCGCGACTTTCTGCGCAAGGAGTACAGGGCCTCGTCGCGCTGGTCAACAACGCAGCCATCGCCTTCCAGAGTAAGTGCGTGGGAGCTAGCGGGTTACAGCCACTGTGGCGGGAGCCTGACGGGGCGGGGCGGGGCTATTGCCTGAACCTCCGCTGTGGGATCTAGAACCCTCTCCCTAGGGATGGAGCACAGGCCGGAGGTCACAGGGAGAGCAGGTCCTCCGCCATTACAAGCTTTTCCAGCAAGAAGGCCTTCCAATAGCTTTGACCAGGGTCAAGGACAGCACCCAGATTTTCGCAGTATTGATTTCACTGAACTTTGGATGAGTTGGGTGAATTTTTAACTTCTGAAACCAATTTAAAATTGCAGAGTGGTACACAGGAGGTCGTATGGGCTTCTTTCACTCAGCCTCCCCTGATGATGCCATGTTATGTAAGTATATAGCGTTCAGTTCCGTTCAGTTCAGTCACTCAGTCGTGTCCGACTCTTTGCAAACCCATGAATTGTAGCACGCCAGGCCTCCCTGTCCATCACCAACTCCCCGAGTTACTCAAACTCATGTCCAGCTAGTCGGTGATGCCATCCAGGCATCTCATCCTCTGTCGTCCCCTTGTCCTCCTGCCCCAAATACCCCCAGCATCAGACTCTTTCATGAGGTGGCCAAAGTATTGGAGTTTCAGCTTTAGCATCAGTCCTTCCAATGAACACCCAAGACTGATCTCCTTTAGAATGGACTGGTTGGGTCTCCTTGCAGTCCAAGGGACTCTCAAGAGTCTTCTATCAAACCGCAAAACACCCACTGGTGCAATACCGTTCACT|downstream_gene_variant|MODIFIER|CBR1|515946|Transcript|rna-NM_001034513.1|protein_coding|||||||||||2080|1||||ARS_UCD1.2_refseq106.gtf.gz|||,AACACCAAACATTACTAGACGAAAACAGATTTGACCGAAAAAATAGTGTATCAAGTAGCCATTTTTAGCATATGGCTTTGTTTATTAGCCCTATTTTTTTTTCCTAAAAGTTGATATCCCACACCGATTGCAATTCAGGCAGAAGTGACCATGAAAACAAACGTCCTTGGTACCCGAGCTGTGTGCACAGAGCTCTTGCCTCTGATAAAAAGCTGAGGTGAGTCCAATTGAGCCCAAACTGCAGGGTTTCTGGCAAGATCTCAGCCCACCTGCATCTGGTCTCATCCTTCTCAGCTGCACTGACTTCCACCTGTGTGGTCACTCGGCAGGATGCCCTGTGGCCTCTGGTCCCTCTACACCCGGCCCGAGTCGTTGGTGCTCTCTGTCCATCTGCACTTTGCACATTTGGCTCTTTCTTCTCTTTCCCATCTTAGTTCAAAGGTCTCCTCCAAGAGGCCCTCCACGTGCTCCATGCCCATCACAGGGGGTGTCCTCTCAGGAGTCTTTCCCAGACCTTCTCTCTCCCGTGCCCCTCTCAGAGGGACCTGGTTTGGGTTTGTGGTGCTCATCCTACCACATTCATTAGACCCCTGAAGACTTTTCTGCTTCCTGCCAGCAGAGTGTTTCTTCCTATGGCACTGACATGGTGTATTACCAATACAGGTTTCTAGATGCTAAACCAAGTATACATACTTTGGTCTTTAAGGTTCAGGAAGTTCCCAGACCATCCTCAAGTTCAATAATTCACTGTAAGGACCAAGAACTCGACAAAAAGCTATGATATTCAAAAGGACATGATATTAGAAAAGCGAACAGTAGCTCAGTTCAGCAGTGGTTAAAGGTCTCATGGACCAGGGTCTAAGAAGCCCAGTATGGAACTGGGACTTGACGTCTCCCTGCAGATCCTGGATCTCCCCCAAACAGCCTGTGTCAGACACAAGGGGCATTACCAAGCAGCGGGCTCGACCCAGCCTTGATGTCCAGGGTTCTTGGTGAGGGGTGGTCACGCAGGAATGGCCCACTGCCCTCGTGGCGGGCCCTGCTCTCCAGCCCATCCAGGGGTCCAGCTGATACCAGCTAGGCCGAGGCCCCCACCATACTCACACGCGAACACGGATTAGGTAACCTGACCCTCGAACAAGTAATTAAGGACAGTCTTCTCAGGCAAGGACGTTCAGGCTTCACTATTACCTCCCAGATGTCCTGGAATAGGGCTGAAGCTTCCTCTGGCCAAGCTTAGCCCTTTACTTATAGAGAACACCCTCTGGACCTTCACTAAGACTCCCTTACATCCAAAGGATCATCGAGCATCTAAGTTTAGCCTAGATTTTATTTAACAGATACAGAAAGAGTACAGAAATAACATCTCTCATCGGGGGCAGCCAGACTGGGGTTTGAGTAGTTGAGAGCAACAGATATTCCAGTTTCTAAAGCCACTACTTCCATTTTCATGTGTTTCCACTGATACTAATTTGTTTTCAGCTTTTATCGGAAGATGGTCGCTTTGCAGTATTGTGCTGGTTTCTGCCATACATCAACATGAATCAGCCACAGGGATACCTACGTCCCCTCCCTCCTGAACCTCTGCCACCTCCCACCCCATCCACCCCTCTAGGTTGTCGCAGAGCACTGGGTTGATCTCCCTGAGTCACACAGCAGATTCCCCCTGGCTCCGTACCTTGCATGTGGCAACGTGTGTGTTTCCGTGGTCCTCTCTCAGTGCCTCCCACCCTCTCCTTCCCCCACTGTGTGCACAAGTGAGTTCTCTGCGTCTGCGTCTCCACTGCTACCCTGCAAATAGGCTCATCAGTACCATCTTTCTACTTTCCATACACCTGCCTTAATACACAGTATTCATCTTTCCCTTTCTGACTTACTTCAGTCTGTACAGTAGGCTCTAGGTTCATCCACCTTATTGATACTAACTTGATTCTCGCCTTGATCAACTGCTACTTGTACCTTCAGTTCAGTTCAGTCGCTCAGTCGTGTCTGACTCTTTGAGACCCCATGGACCACAGCTCTCCAGGCCTCCCTGTCCATCACCACCTCCCGGAGTTTACCCAAACCCATGTCCATTGAGTCGGAGATGCCAGACAACCATCTCACCCTCTGTCGTCCCCTTCACCTCCTGCCCTCAATCTTTCCCAGCATCAGGGTCTTTCCAGATGAATCAGCTCTTCGCATCAGGTGGCCAAAGTATTGGAGTTTCAGCTTCAGCATCAGTCCTTCCAGTGAACACTCAGGACTGATCTCCTTTAGGATGGACTGGATGGATCTCCTTGCCGTACAAGGGACTCTCTAGAGTCTTCTCCAACACCACAGTTCAAAAGCATCAATTCTTCAGCGCTCAGCTTTTTATTTAGCATAAAACTGTTTGTGCAGTCTATTTAGTATTGTTAAGAGAGAAAAAGAGGCAAAAAAAAAAATTATTTCAGTTTGAGACAAAGAACTCTTTGAATGGGAAATCACCAAACCAGAATTACTGAGCATGGCCCGGCTGACAGGCACTCAGGAACAGACTATTGTGGAGAAAAGGCTGAAGCAAAGTAAGGAAACTGTGGACTGTCTTCAACTTCTGGCCCAGGTGGCTCTTTGTGACTATCAGTCCTTAGGTTCCCATTTTGTCACCTTGAGGCATTTTCAGGCTTCCGTTTTGTTTTGCTTACAGAGGCCACCAAGGAATTAGAGCCAGCTCAGCCTAATGACCTCCGTGTTTCACTCATTTACATCATGGAAACTGGCTCATGGTTGGCTGTGCCGAGTTCTTCACCAACTAGTTATTTGCCATTAGTATTACATCCTGCAGAGACTTTACCTCCATCTCCCATCACACTTGGTCATCCCTATCGGTATCTTCCTATGGCTGCTTTACATGTGAGAGTGGACTATTACCAGCAAGGCCAGTGATAACCCCCATCACAGGACGGTAGGTAGAACATGTGACCTGAAGACTAAGACTCAAGAGATGCTGGCACCTGGCTAGAGAAACACTCAGTGATTAACGATTGGTTCAATCCATCACCACGTCTTATAAAAATATCCCACAGACATCCCAGGGCTTCTGCTTGACCTTCAGTTCAGTTCAGTTTAGTTCAGTCAGTCAATATGTCCGACTCTTTGCGACCCCATGGACTGCAGCACGTCGGGCCTCCCTGTCCATTGCCAACTCCCTGAGTTTACTCAAACTCATGCCCATTGAGTTGGTGATGCCTTCCAACCATGAGGATGGGGCTGTTTAAACGTAGAGAACACGACCAATCAGAATGATGCTCTGCTTCCAGGCTGCAAATCGCCAGCAGCACTTTTCAGCAGAACAGTTCTGAAAACTCGGCAGTGGCCCCGCCCTAAGTGCCCTGAACCGCCGAGGGTCAGAGAGAGCCCAGGCCCGAGCGGCGGAGCCTGCATCTGCGCCTGTGCCTCGGCCCTGGCGCCCCGGGTGATTCCTGCGGCTGATCGCTCCGCGCACCGCATCTAGCTCAGAGGCCGAGAGCCGCGGTTCCCTTCTGAAGGCACCCCGACGCCCTGCACACCGGCCATGTCGTCCTCCACCCGCGTAGCGCTGGTCACCGGGGCCAACAAGGGCCTCGGCTTCGCCATCGTGCGTGCCCTTGCCGGCGGTTTCCAGGGAGACGTGGTGCTCACGGCGCCGGACGAGGCGCAGGGTCGGGCGGCCGTGCAGCAGCTGCAGGCCCAGGGCCTGAGCCCCCTTTTCCACCAGCTGGACATCGACGACCGGCAGAGCATCCGCGCCCTGCGTGACTTCCTGCGCAAGGAGTACGGGGGCCTCGATGTGCTGGTCAACAACGCGGGCATCGCCTTCAAGAGTAAGAAGCGGCTGGGTGCTCCAGGAGAGGCGGTCACCCGCTCTGAGCATCTCGGTCCAAGATGGACCAAATCTGTCGGGGAATCGCTGTAGAGGGGCTTCTCCCGCCTGTGGGGTCCAGAATGACTCCGTAGAGAAGGAGAAGGGAAGGGGGAAGGGGGTGCGGCTAGAGGAATTGCGAGGAATTGGCTGCTCTCTAGCCGGAGAGAACTGTTTCTCTGGCTCAGAATCCCGGGCACCTTTTCCAGGTTGATGCACAGCCCCTCTCTGATGCACAGAGGCCCCGTGTGTGCACCCTTAGTACAGCGCCGTGCCACTGGTGCGTTCTTGCAAAACTGTGCTTCATTATCAACCTGGGAAATTCACACGGGTCCAATACTGATTGTATTGTGCACAAAATTCAACCGATTTTTACCTTCACTAGTTGCACACAAAATTCATGAGCGATACCTTCTTAGGGAATGTTACCGCGCGAGAACTGTTTCTTGACTCCACTTTGCTTTTCTCTTGAAAGCTGCTGACACCACACCATTTCACATTCAAGCAGAGGTGACTATGAAAACAAACTTCTTTGGCACCAGAGATGTGTGCACAGAGCTCCTGCCTCTAATAAAACCGCAAGGTGAGTCTGATTGGAGCCGACAGCAGTGCTTCTGGCAAGATCTGGGCCCACCTGGCTCTGGTCTCATCTACAGGCCCCTGCCACTCCTGCTCAGCTTCCCTGCCCTCCACCGTGTCTCCACCCAGCTGGGTGTCCTGCACCCTGAGGTCCCTCCACACACTGCCCAGGTCCTTGGTGCTGTCTGTCCACCTGCTTTTTGCACATCTGGCTCTTTCTTCTCTTTCCCATCTTAGCTCAGAGGTTTCCTCCTCCAAGAGGCCCTTGAGCTGCTCTGTGCCCATCACAGGGGCAGTTCCCTCAGGAGTCCTTCCCAGACCTCTTTCTCCTGTCCCCCTCTTACTCAGGCTAGTGGCGCCTGCACCACCACCAGTTCATTAGTCCCCTTCCCCCCAAAGACTTGTCCTTTCCCCAAAACCTCTTGGTAACTAATCCTGTCATCCACGCACCAGGAAACTGGAGGGCACCCTGCCCATACGTGGGAAGTAAGCCTGCCCGCTTATTGTCATTACCAGGTCCTAAATTCGTCCAGCTGAGTTTCTCCCCAGCCGTCTGCCCCATCCTAGCTCTACAAACAGGCCCTCAGCTGTTGTTTCTAAACACTTGTAAACCCTCCTAAGGGACCCCTTGCCCTTCTTGAATCCTTTTCTTTCTTGACAGGTTCACTGCCCCTCCCATAAATCCTGCAAGTGTGAATGAAGTCCAAGCCCTTAGTGTGGCTAATAGAGATCTCTAATCTGATAACTGCCCTTCAGTGTGCTCGGTGTTCTGGACAAAACAAACTCATTCCTCTAGCTTAAACTACTGTAATGTTTACCCTGAAGCAAGGGGCTGCGAGAGGAACCACCCCCCATTAAACACACAAAGTAAGACAAGCAGATACTTTAAGAAGGATTCCGAGTGTGCCTAGAGATTGAGGACACGTGTTTACAGTTGACACTCAGCTTCTCACCTGTTTCCCTGTCCACTCCTGGAAGGTGCTACTCCTTCAAACTTGGTTCACTAGGACCTCAGAAGTCAGCTCCTAAGTGTCCCCTGATTCTCCGAAGTGATGTCTTTGCTTTTTAACAGCCTGTCTGCGTTTGTCATAGCTTTGTTCCCAAGCAGCTCTCACCTGATTTCATGGCTGGCTTCACCATCCGCAGTGGTCTTAGAGCCCAGGAAGAGGAGCTCTGTCACTGCTTCCACCTTTTGCCCTATTGGCCATGAGCTAATGGGACCAGATGCCATGATCGTGGTTTTTTAAATACTGAGTGTTAAGCCAGCTCTTTCACTCTCCTCCTTCACCCTCATCAAGAGGCTCTTTAGTTCCACTTCACTTTCTACCATTAGAGACCATCTGCATATCTGCGGTTGTTAACATTTCTCCCACAATCTTGATTTCCAGCTTGTTAACTCACCCAGCCCGGCATTTCACATGATGTGCTCTGCGTAAAAGTTAAGCACAGTGACAATAGGGAGCCTTGTCGTACTCCTTTCTCAACCAGTCAGTTGTGCCATACAGGGTTCTAACTGTTGCTTCTTGACCTGTATACAGGGTTCTCAGGAGACAGGTAAGAAGGTCTGGTATTCCTGTCTCTTTAAGAGCCTTCCACAGTTTGTTATGACCCACACAGTCACAGGCTTTAGTGTAGCCAGTGAAGCAGAGGTGGATATTCTTCTGGAATTCCCTTGCTTTCTCTGTGATTCAGCGAATGTTGGCAATTTGATCTCTGATTTGTCTTCTTTTTCTAAACTCAGCTTGAACATCTGAAAATTCTCAATTCACACAATGCTAAAGTGTCACTTGGAGGATTTTGAGCTAATGGGAGATGAGTATAATTGTCCAGTGGTTTGAACATTCTTTAGTATTCCCCAACTTGGGGCTGTGATGAGGATTGACCTTTTCCAGTCCTGTGGTCACTGCTGGGTTTTCTAAATGTGCTGACATGTTGAGTTCAGCACTTTAATAGCATCATATTTAGGATTTGAAATAGTTTTGCCAGAATCTCATCTCTCCACTAGCTTTATTGATCGCAGTGCTTGCTAGGGCCCACTTGACTTCAGACTCCAGAATGTCTGGCTCTGAATGAGAGACTACACCGTCGTGCTTATCCAGGTCATTAAATCTTTTTCATATAGTTCTGTATATTCTTTCCAACTCTTCTTGATTTCTTCAGCTTCTGTCAGTCTTTACCACTTCTGTCCTTTATTGTACCCATCTTTGGATGAAATCTTCCTTTGATATTTCTGATTTTCTTGAAGAGATCTCTAGTCTTACCCTTTCTGTTGTTTTCCTCTGTTTCTCTGCATTGTTCATTGAAGAAGGCCTTCTTTTCTCCCCTTGTTATTCTCTGGAATCGGCATTCACTTGGGTGAACCTTTCCCTTTCTCCCTTGCTTTTCGCTTCTCTTCTTTCCTCAGTTATTTGTAAAGCCTCCTCAGACAACCACTTCGCCTTCTTGCGTTTCTTTTTCTTTAGGATGGTTTGCTCACTGCCCCCAGTGTAGTATTAGGGACTTCTCTCCATAGATCTTCAGGCACTCTGTTTACTAGATCTAATTGCTTGAATCTATTCATTAGGTGCACTGTATAGTCATGGGGAACTGGATTTAAGTCGTGGCTGACCTGCCTAATGGTTATCCCCACTTTCTTTAGTGAAAGCCTGAATTTTGCTATGAAGAGCTGATGGTCTGAGCCCCAGTCAGCTCCAGGTCTTGTTTTTGCTAACTGTTACAAAGAATGTAATCACTCTGATTTCGGTATTGACCAATCATTTGGTGATGTCCATGTGTAGAGTTGTCTCTTGTGCTGATAAAAAAGGATATTTGCTATGACCAGTGATAGTCTCAGGGCATTCTCAGGATGCCCAGCCCAAGGTTAGAGCCTTGGTCCCACGAGTTAGGACTGGGTTGGAAAAGGAAGTCCTAACCTCCTAGGTACACTTACCAGGAAATGAACCTCTGCAGCAGGTAGCTGAGAAACAGGATGACATATGCTGATGTCATCTCCATCGTGGGAAGATCCCACAGCCCCTTGGCAGGGAGGGAGCCCTGCGTCTGAGATGCAGCATTGCAGAGTGAAGTTTCCGTTGTTATGGTCAGAAAGGAGGAAAGGAAGAAGCAGTCATGGTTGAACTAGATGCTCTCTGTTCTCACCTGCGTTATTGGAGATAGTCTGGGAAAAAAGGTTCATTTGCTGTATGCCCTAGGGACCATTTCCAGAGACTTTAAAGGGTTGAGTTTTGAAAATAATTTTCACAAGTCATTCTGGGTGGTAGATTCACAGACTTCTTCCTTTGGTCATGACTTATTTGTTGAATTTGAGTGAAATATTTCATTCTGGTAATTTCTAAGATAATTCAGTTCAGTTCAGTCGCTCAGTCGTGTCCGATTCTTTGCAACCCCATGAATTGCAGCACGCCAGGCCTCCCTGTCCATCCCCAACTCCCAGAGTTCACTCAAACTTATGTCCATCGAGTCGGTGATGCAGTCCAGCCATCTCATCCCCTGTCGTCCCCTTCTCCTCCTGCCCCCCATCCCTCCCAGCATCAGAATCTTTTCCAGTGAGTCAACTCTTCACATGAGGTAGCCAAAGTACTGGAGTTTCAGCTTTAGCATCAGTCCCTCCAATGAACACCCAGGACTGATCTCCTTTAGGATGGACTGGTTGGATCTCCTTACAGTCCAAGGGACTCTCAGGAGTCTTCTCCAATACCACAGTTCAAAAGCATCAATTCTTTGGTGCTCAACTTTCTTCACAGTCCAACTCTCACATCCATACATGACCACTGGGAAAACCATAGCCTTGACTAGACAGACCTTTGTTGGCAAAGTAATGTCTCTGCTCTTTAATATGCTATCTAGGTTGGTCATAACTTTCCTTCCAAGGAGTAAGCGCCTTTTAATTTCATGGCTGCAGTCACCATCTGCAGTGATTTTGGAGCCCAGAAAAACAAAGTCTGACACTGTTTCCACTGTTTCCCCATCTATTTCCCATGAAGTGATGGGACCAGATGCCATGATCTTCGTTTTCTGAATGTTGAGCTTTAAGCCAACTTTTTCACTCTCCTCTTTAACTTTCATCAAGAGGCTCTTTAGTTCCTCTTCACTTTCTGCCATAAGGGTGGTGTCATCTACATATCTGAGGTTATTGATATTTCTCCCGGCAATCTTGATTCCAGCTTGTGCTTCTTCCAACCCAGCATTTCTCATGATGTACTCTGCATATAAATTAAATAAGCAAAAATAAATAAATAAATTAATTAATTAAATAAGCAGAGTGACAATATAGAGCCTTAACATACTCCTTTCCCTATTTGGAACCAGTCTGTTGTTCCATGTCCAGTTCTAACTGTTGCTTCCTGACCGGCATAGAGATTTCTCAAGAGGCAGGTCAGGTGGTCTGGTATTCCCATCTCTTGAAGAATTTTCCACAGTTGATTGTGATCCACACAGTCAAAGGCTTTCGCATAGTCAATAAAGCAGAAATAGATTTTCTCTGGAACTCTCTTGCTTTTTCGATGATCCAGCGGATGTTGGCAATTTGATCTCTGGTTCCTCTGCCTTTTCTAAAAGCAGCTTGAACTTCTGGACGTTCATGGTTCACATATTGCTGAAGCCTGGCTTGGAGAATTTTGAGCATTACTTTGCTAGCGTGTGAGATGAGTGCAATTGGGCGGTAGTTTCAACATTCTTTGGCATTGCCTTTCTTTGGGATTGGAATGAAAACTGACCTTTTCCAGTCCTGTGGCCACTGCTGAGTTTTCCAAATTTGCTGGCATATTGAGTGCAGCACTTTCACAGCATCATCTTTCAGGATTTGAAATCGCTCAACTGGAATTCCATCACCTCCACTAGCTTTGTTCGTAGTGATGCTTTCTAAGGCCCACTTGACTTCACGTTCCAGGATGTCTGGCTCTAGGTGAGTGATCACACGATCGTGATTATCTTGGTCGTGAAAATCTTTTTTGTACAATTCTTCTGTGTATTCTTTCCACCTCTTCTTAATATCTTTTGCTTCTGTTAGGTCCATACCATTTCTGTCCTCTATTGAGACCATATTTGCATGAAATCTTCCCTTTAGATGTAGCTTACTTTTGAAAAACATTAGAAATAACATGTTGTTATTTATAATAATAAAACAGAAAAAACCCACTGAGCAACCCCCTCCCAAAATACATTCCCTTCCTTCCCTAATGTCCTCTTTCAAGAGGTCAGGCCTGTCCCAACTGGGTATCATCCTTCTCGTGCTCGCCTTTCTATGGACTGATTTGTGTTGTATTTTAGGCAGAGTGGTGAATGTATCCAGCTCTGTCAGTGTCAGCTCTCTAAAGAAATGCAGCCCTGAACTGCAGCAGAAGTTTCAAAGTGAGACCATCACGGAGGAGGAGCTGGTGGGGCTCATGAACAAGTTTGTGGAAGACACAAAGAACGGGGTGCACAGGAAGGAGGGCTGGCCCGATACCGCATATGGAGTGACGAAAATTGGAGTCACAGTCCTGTCCAGAATCCACGCCAGGAAAATGAGTGAGCAGAGAGGAGGGGACAAGATCCTCCTGAACGCCTGCTGCCCAGGGTGGGTGAGAACCGACATGGGGGGACCCAAAGCCCCCAAAAGCCCAGAAGAAGGAGCAGAGACCCCCGTGTACTTGGCCCTTCTGCCCCCGGATGCTGAAGGGCCTCATGGACAGTTTGTCCATGAGAAAGAAGTTGTGCAATGGTGAGCTCACTCACAGCTCCACCCATGGGTCCGTTTATATTGCTGTCCCAGATTGACCAAACAGACACTGACAAAATTATCGCTGTGCAGAAAAAAAGAAAAAGGAATCAAAATATCCAGATCAAGTTCTCACTGGGAGAGGGCTGCTAATCTTGTAAAGAGTTTTCTGACTTCTTCTGTGATCCCAGGGGAAGAAAAGTGGGATGGGTGACAAATAATAAAAATAAATAATTCCTTATAAATGTCCCTTTGTGCAAACTCTTAAATGGTGAATCTGCTCCATTATCCGTAATAGTTGAAGCTAGTTTGGTGGACATGTGGGTGTCGAGTATTAGTTCCACTTTTCTATTCAAAATTTTTCAGGACAAACATCTGGAACCAGAGAGTCCTGGCTCGGCCATCTTCCTGGATGACCTTGAGCCAAAATCCAACAGGATACTACTCCCTAACACAGGGAAACCTGCTCAGTGTTACATGACAGCCTGGGAAGGAGGGGAGATTGTAGAGAACCAATACGTGTATATGTGTGGCTGAGGCCCTGTGCTGCCCAGCTGAAACTGTGGTGACAGTTCAGAATGTTGTCAATCAACTATGAAAGTGTTAGTCGCCCAGTCCTGTCTAGGTCTTTGCGGTTCCATGCACAGCTCTCTGCAATTCCATGCACTGTGGCCCACTGGGCTCCTCTGTCCATGGGATTTCCCAGGCAAGAATACTGGAGTCAGCTGCCATTTATTTCTCCAGGGGCTCCTCCTAACCCAGAGATCAAACCTGGGTCTCCCCCCATTGCAGGCAGATTCTTTACTGTCCCAGCCACCAGGAAAGCCCTGTCCTCCAATATAAAATAAAAAGTTTAAAGAAAAAGAGGGCTGTGTCCTCTTTTTTGGCTCAGGTTACAGCATGAGGAAAAAGATGGAGCCAGGTGTGGTGTTGGAACATTTGATCCCTCCTTAAGCAGGAGAAGAAAGCAGGGCCTCCTCCTTCTGAAGTAGTCACTGCACTGGATCCCAGGACACAGTTCTTTGCCTTCTGGACTGTGGCGGGTCTCCACGTCCCATGCTGCGCCACCCCGTCGGTCTCCAGCCTTGTCAGCTCTACTCCAAAGGGCCCTGCCCACTGGCCATGTCCTCCTCCACCCGCGTGGCGCTGGTCACCGGGGCCAACAAGTGCCTCGGTTTTGCCATCGTGCGCGACCTGTGTCGGCAGTTCCCGGGGAAATTGGTGCTCATGGCGCGGGGCGAGGCATTCGGTCGGGCAGCCACACAGCAGCTGCAGACCAAGGGCCCCAGCCCCCTTTTCCACCAGCTGGACATTACTGCCCTGCAGAGCATCCGGGCACTGCGCGACTTTCTGCGCAAGGAGTACAGGGCCTCGTCGCGCTGGTCAACAACGCAGCCATCGCCTTCCAGAGTAAGTGCGTGGGAGCTAGCGGGTTACAGCCACTGTGGCGGGAGCCTGACGGGGCGGGGCGGGGCTATTGCCTGAACCTCCGCTGTGGGATCTAGAACCCTCTCCCTAGGGATGGAGCACAGGCCGGAGGTCACAGGGAGAGCAGGTCCTCCGCCATTACAAGCTTTTCCAGCAAGAAGGCCTTCCAATAGCTTTGACCAGGGTCAAGGACAGCACCCAGATTTTCGCAGTATTGATTTCACTGAACTTTGGATGAGTTGGGTGAATTTTTAACTTCTGAAACCAATTTAAAATTGCAGAGTGGTACACAGGAGGTCGTATGGGCTTCTTTCACTCAGCCTCCCCTGATGATGCCATGTTATGTAAGTATATAGCGTTCAGTTCCGTTCAGTTCAGTCACTCAGTCGTGTCCGACTCTTTGCAAACCCATGAATTGTAGCACGCCAGGCCTCCCTGTCCATCACCAACTCCCCGAGTTACTCAAACTCATGTCCAGCTAGTCGGTGATGCCATCCAGGCATCTCATCCTCTGTCGTCCCCTTGTCCTCCTGCCCCAAATACCCCCAGCATCAGACTCTTTCATGAGGTGGCCAAAGTATTGGAGTTTCAGCTTTAGCATCAGTCCTTCCAATGAACACCCAAGACTGATCTCCTTTAGAATGGACTGGTTGGGTCTCCTTGCAGTCCAAGGGACTCTCAAGAGTCTTCTATCAAACCGCAAAACACCCACTGGTGCAATACCGTTCACT|splice_acceptor_variant&coding_sequence_variant&5_prime_UTR_variant&3_prime_UTR_variant&intron_variant|HIGH|LOC112441473|112441473|Transcript|rna-XM_005202070.4|protein_coding|1-3/3|1-2/2||||||||||1||||ARS_UCD1.2_refseq106.gtf.gz||splice_donor_5th_base_variant|,AACACCAAACATTACTAGACGAAAACAGATTTGACCGAAAAAATAGTGTATCAAGTAGCCATTTTTAGCATATGGCTTTGTTTATTAGCCCTATTTTTTTTTCCTAAAAGTTGATATCCCACACCGATTGCAATTCAGGCAGAAGTGACCATGAAAACAAACGTCCTTGGTACCCGAGCTGTGTGCACAGAGCTCTTGCCTCTGATAAAAAGCTGAGGTGAGTCCAATTGAGCCCAAACTGCAGGGTTTCTGGCAAGATCTCAGCCCACCTGCATCTGGTCTCATCCTTCTCAGCTGCACTGACTTCCACCTGTGTGGTCACTCGGCAGGATGCCCTGTGGCCTCTGGTCCCTCTACACCCGGCCCGAGTCGTTGGTGCTCTCTGTCCATCTGCACTTTGCACATTTGGCTCTTTCTTCTCTTTCCCATCTTAGTTCAAAGGTCTCCTCCAAGAGGCCCTCCACGTGCTCCATGCCCATCACAGGGGGTGTCCTCTCAGGAGTCTTTCCCAGACCTTCTCTCTCCCGTGCCCCTCTCAGAGGGACCTGGTTTGGGTTTGTGGTGCTCATCCTACCACATTCATTAGACCCCTGAAGACTTTTCTGCTTCCTGCCAGCAGAGTGTTTCTTCCTATGGCACTGACATGGTGTATTACCAATACAGGTTTCTAGATGCTAAACCAAGTATACATACTTTGGTCTTTAAGGTTCAGGAAGTTCCCAGACCATCCTCAAGTTCAATAATTCACTGTAAGGACCAAGAACTCGACAAAAAGCTATGATATTCAAAAGGACATGATATTAGAAAAGCGAACAGTAGCTCAGTTCAGCAGTGGTTAAAGGTCTCATGGACCAGGGTCTAAGAAGCCCAGTATGGAACTGGGACTTGACGTCTCCCTGCAGATCCTGGATCTCCCCCAAACAGCCTGTGTCAGACACAAGGGGCATTACCAAGCAGCGGGCTCGACCCAGCCTTGATGTCCAGGGTTCTTGGTGAGGGGTGGTCACGCAGGAATGGCCCACTGCCCTCGTGGCGGGCCCTGCTCTCCAGCCCATCCAGGGGTCCAGCTGATACCAGCTAGGCCGAGGCCCCCACCATACTCACACGCGAACACGGATTAGGTAACCTGACCCTCGAACAAGTAATTAAGGACAGTCTTCTCAGGCAAGGACGTTCAGGCTTCACTATTACCTCCCAGATGTCCTGGAATAGGGCTGAAGCTTCCTCTGGCCAAGCTTAGCCCTTTACTTATAGAGAACACCCTCTGGACCTTCACTAAGACTCCCTTACATCCAAAGGATCATCGAGCATCTAAGTTTAGCCTAGATTTTATTTAACAGATACAGAAAGAGTACAGAAATAACATCTCTCATCGGGGGCAGCCAGACTGGGGTTTGAGTAGTTGAGAGCAACAGATATTCCAGTTTCTAAAGCCACTACTTCCATTTTCATGTGTTTCCACTGATACTAATTTGTTTTCAGCTTTTATCGGAAGATGGTCGCTTTGCAGTATTGTGCTGGTTTCTGCCATACATCAACATGAATCAGCCACAGGGATACCTACGTCCCCTCCCTCCTGAACCTCTGCCACCTCCCACCCCATCCACCCCTCTAGGTTGTCGCAGAGCACTGGGTTGATCTCCCTGAGTCACACAGCAGATTCCCCCTGGCTCCGTACCTTGCATGTGGCAACGTGTGTGTTTCCGTGGTCCTCTCTCAGTGCCTCCCACCCTCTCCTTCCCCCACTGTGTGCACAAGTGAGTTCTCTGCGTCTGCGTCTCCACTGCTACCCTGCAAATAGGCTCATCAGTACCATCTTTCTACTTTCCATACACCTGCCTTAATACACAGTATTCATCTTTCCCTTTCTGACTTACTTCAGTCTGTACAGTAGGCTCTAGGTTCATCCACCTTATTGATACTAACTTGATTCTCGCCTTGATCAACTGCTACTTGTACCTTCAGTTCAGTTCAGTCGCTCAGTCGTGTCTGACTCTTTGAGACCCCATGGACCACAGCTCTCCAGGCCTCCCTGTCCATCACCACCTCCCGGAGTTTACCCAAACCCATGTCCATTGAGTCGGAGATGCCAGACAACCATCTCACCCTCTGTCGTCCCCTTCACCTCCTGCCCTCAATCTTTCCCAGCATCAGGGTCTTTCCAGATGAATCAGCTCTTCGCATCAGGTGGCCAAAGTATTGGAGTTTCAGCTTCAGCATCAGTCCTTCCAGTGAACACTCAGGACTGATCTCCTTTAGGATGGACTGGATGGATCTCCTTGCCGTACAAGGGACTCTCTAGAGTCTTCTCCAACACCACAGTTCAAAAGCATCAATTCTTCAGCGCTCAGCTTTTTATTTAGCATAAAACTGTTTGTGCAGTCTATTTAGTATTGTTAAGAGAGAAAAAGAGGCAAAAAAAAAAATTATTTCAGTTTGAGACAAAGAACTCTTTGAATGGGAAATCACCAAACCAGAATTACTGAGCATGGCCCGGCTGACAGGCACTCAGGAACAGACTATTGTGGAGAAAAGGCTGAAGCAAAGTAAGGAAACTGTGGACTGTCTTCAACTTCTGGCCCAGGTGGCTCTTTGTGACTATCAGTCCTTAGGTTCCCATTTTGTCACCTTGAGGCATTTTCAGGCTTCCGTTTTGTTTTGCTTACAGAGGCCACCAAGGAATTAGAGCCAGCTCAGCCTAATGACCTCCGTGTTTCACTCATTTACATCATGGAAACTGGCTCATGGTTGGCTGTGCCGAGTTCTTCACCAACTAGTTATTTGCCATTAGTATTACATCCTGCAGAGACTTTACCTCCATCTCCCATCACACTTGGTCATCCCTATCGGTATCTTCCTATGGCTGCTTTACATGTGAGAGTGGACTATTACCAGCAAGGCCAGTGATAACCCCCATCACAGGACGGTAGGTAGAACATGTGACCTGAAGACTAAGACTCAAGAGATGCTGGCACCTGGCTAGAGAAACACTCAGTGATTAACGATTGGTTCAATCCATCACCACGTCTTATAAAAATATCCCACAGACATCCCAGGGCTTCTGCTTGACCTTCAGTTCAGTTCAGTTTAGTTCAGTCAGTCAATATGTCCGACTCTTTGCGACCCCATGGACTGCAGCACGTCGGGCCTCCCTGTCCATTGCCAACTCCCTGAGTTTACTCAAACTCATGCCCATTGAGTTGGTGATGCCTTCCAACCATGAGGATGGGGCTGTTTAAACGTAGAGAACACGACCAATCAGAATGATGCTCTGCTTCCAGGCTGCAAATCGCCAGCAGCACTTTTCAGCAGAACAGTTCTGAAAACTCGGCAGTGGCCCCGCCCTAAGTGCCCTGAACCGCCGAGGGTCAGAGAGAGCCCAGGCCCGAGCGGCGGAGCCTGCATCTGCGCCTGTGCCTCGGCCCTGGCGCCCCGGGTGATTCCTGCGGCTGATCGCTCCGCGCACCGCATCTAGCTCAGAGGCCGAGAGCCGCGGTTCCCTTCTGAAGGCACCCCGACGCCCTGCACACCGGCCATGTCGTCCTCCACCCGCGTAGCGCTGGTCACCGGGGCCAACAAGGGCCTCGGCTTCGCCATCGTGCGTGCCCTTGCCGGCGGTTTCCAGGGAGACGTGGTGCTCACGGCGCCGGACGAGGCGCAGGGTCGGGCGGCCGTGCAGCAGCTGCAGGCCCAGGGCCTGAGCCCCCTTTTCCACCAGCTGGACATCGACGACCGGCAGAGCATCCGCGCCCTGCGTGACTTCCTGCGCAAGGAGTACGGGGGCCTCGATGTGCTGGTCAACAACGCGGGCATCGCCTTCAAGAGTAAGAAGCGGCTGGGTGCTCCAGGAGAGGCGGTCACCCGCTCTGAGCATCTCGGTCCAAGATGGACCAAATCTGTCGGGGAATCGCTGTAGAGGGGCTTCTCCCGCCTGTGGGGTCCAGAATGACTCCGTAGAGAAGGAGAAGGGAAGGGGGAAGGGGGTGCGGCTAGAGGAATTGCGAGGAATTGGCTGCTCTCTAGCCGGAGAGAACTGTTTCTCTGGCTCAGAATCCCGGGCACCTTTTCCAGGTTGATGCACAGCCCCTCTCTGATGCACAGAGGCCCCGTGTGTGCACCCTTAGTACAGCGCCGTGCCACTGGTGCGTTCTTGCAAAACTGTGCTTCATTATCAACCTGGGAAATTCACACGGGTCCAATACTGATTGTATTGTGCACAAAATTCAACCGATTTTTACCTTCACTAGTTGCACACAAAATTCATGAGCGATACCTTCTTAGGGAATGTTACCGCGCGAGAACTGTTTCTTGACTCCACTTTGCTTTTCTCTTGAAAGCTGCTGACACCACACCATTTCACATTCAAGCAGAGGTGACTATGAAAACAAACTTCTTTGGCACCAGAGATGTGTGCACAGAGCTCCTGCCTCTAATAAAACCGCAAGGTGAGTCTGATTGGAGCCGACAGCAGTGCTTCTGGCAAGATCTGGGCCCACCTGGCTCTGGTCTCATCTACAGGCCCCTGCCACTCCTGCTCAGCTTCCCTGCCCTCCACCGTGTCTCCACCCAGCTGGGTGTCCTGCACCCTGAGGTCCCTCCACACACTGCCCAGGTCCTTGGTGCTGTCTGTCCACCTGCTTTTTGCACATCTGGCTCTTTCTTCTCTTTCCCATCTTAGCTCAGAGGTTTCCTCCTCCAAGAGGCCCTTGAGCTGCTCTGTGCCCATCACAGGGGCAGTTCCCTCAGGAGTCCTTCCCAGACCTCTTTCTCCTGTCCCCCTCTTACTCAGGCTAGTGGCGCCTGCACCACCACCAGTTCATTAGTCCCCTTCCCCCCAAAGACTTGTCCTTTCCCCAAAACCTCTTGGTAACTAATCCTGTCATCCACGCACCAGGAAACTGGAGGGCACCCTGCCCATACGTGGGAAGTAAGCCTGCCCGCTTATTGTCATTACCAGGTCCTAAATTCGTCCAGCTGAGTTTCTCCCCAGCCGTCTGCCCCATCCTAGCTCTACAAACAGGCCCTCAGCTGTTGTTTCTAAACACTTGTAAACCCTCCTAAGGGACCCCTTGCCCTTCTTGAATCCTTTTCTTTCTTGACAGGTTCACTGCCCCTCCCATAAATCCTGCAAGTGTGAATGAAGTCCAAGCCCTTAGTGTGGCTAATAGAGATCTCTAATCTGATAACTGCCCTTCAGTGTGCTCGGTGTTCTGGACAAAACAAACTCATTCCTCTAGCTTAAACTACTGTAATGTTTACCCTGAAGCAAGGGGCTGCGAGAGGAACCACCCCCCATTAAACACACAAAGTAAGACAAGCAGATACTTTAAGAAGGATTCCGAGTGTGCCTAGAGATTGAGGACACGTGTTTACAGTTGACACTCAGCTTCTCACCTGTTTCCCTGTCCACTCCTGGAAGGTGCTACTCCTTCAAACTTGGTTCACTAGGACCTCAGAAGTCAGCTCCTAAGTGTCCCCTGATTCTCCGAAGTGATGTCTTTGCTTTTTAACAGCCTGTCTGCGTTTGTCATAGCTTTGTTCCCAAGCAGCTCTCACCTGATTTCATGGCTGGCTTCACCATCCGCAGTGGTCTTAGAGCCCAGGAAGAGGAGCTCTGTCACTGCTTCCACCTTTTGCCCTATTGGCCATGAGCTAATGGGACCAGATGCCATGATCGTGGTTTTTTAAATACTGAGTGTTAAGCCAGCTCTTTCACTCTCCTCCTTCACCCTCATCAAGAGGCTCTTTAGTTCCACTTCACTTTCTACCATTAGAGACCATCTGCATATCTGCGGTTGTTAACATTTCTCCCACAATCTTGATTTCCAGCTTGTTAACTCACCCAGCCCGGCATTTCACATGATGTGCTCTGCGTAAAAGTTAAGCACAGTGACAATAGGGAGCCTTGTCGTACTCCTTTCTCAACCAGTCAGTTGTGCCATACAGGGTTCTAACTGTTGCTTCTTGACCTGTATACAGGGTTCTCAGGAGACAGGTAAGAAGGTCTGGTATTCCTGTCTCTTTAAGAGCCTTCCACAGTTTGTTATGACCCACACAGTCACAGGCTTTAGTGTAGCCAGTGAAGCAGAGGTGGATATTCTTCTGGAATTCCCTTGCTTTCTCTGTGATTCAGCGAATGTTGGCAATTTGATCTCTGATTTGTCTTCTTTTTCTAAACTCAGCTTGAACATCTGAAAATTCTCAATTCACACAATGCTAAAGTGTCACTTGGAGGATTTTGAGCTAATGGGAGATGAGTATAATTGTCCAGTGGTTTGAACATTCTTTAGTATTCCCCAACTTGGGGCTGTGATGAGGATTGACCTTTTCCAGTCCTGTGGTCACTGCTGGGTTTTCTAAATGTGCTGACATGTTGAGTTCAGCACTTTAATAGCATCATATTTAGGATTTGAAATAGTTTTGCCAGAATCTCATCTCTCCACTAGCTTTATTGATCGCAGTGCTTGCTAGGGCCCACTTGACTTCAGACTCCAGAATGTCTGGCTCTGAATGAGAGACTACACCGTCGTGCTTATCCAGGTCATTAAATCTTTTTCATATAGTTCTGTATATTCTTTCCAACTCTTCTTGATTTCTTCAGCTTCTGTCAGTCTTTACCACTTCTGTCCTTTATTGTACCCATCTTTGGATGAAATCTTCCTTTGATATTTCTGATTTTCTTGAAGAGATCTCTAGTCTTACCCTTTCTGTTGTTTTCCTCTGTTTCTCTGCATTGTTCATTGAAGAAGGCCTTCTTTTCTCCCCTTGTTATTCTCTGGAATCGGCATTCACTTGGGTGAACCTTTCCCTTTCTCCCTTGCTTTTCGCTTCTCTTCTTTCCTCAGTTATTTGTAAAGCCTCCTCAGACAACCACTTCGCCTTCTTGCGTTTCTTTTTCTTTAGGATGGTTTGCTCACTGCCCCCAGTGTAGTATTAGGGACTTCTCTCCATAGATCTTCAGGCACTCTGTTTACTAGATCTAATTGCTTGAATCTATTCATTAGGTGCACTGTATAGTCATGGGGAACTGGATTTAAGTCGTGGCTGACCTGCCTAATGGTTATCCCCACTTTCTTTAGTGAAAGCCTGAATTTTGCTATGAAGAGCTGATGGTCTGAGCCCCAGTCAGCTCCAGGTCTTGTTTTTGCTAACTGTTACAAAGAATGTAATCACTCTGATTTCGGTATTGACCAATCATTTGGTGATGTCCATGTGTAGAGTTGTCTCTTGTGCTGATAAAAAAGGATATTTGCTATGACCAGTGATAGTCTCAGGGCATTCTCAGGATGCCCAGCCCAAGGTTAGAGCCTTGGTCCCACGAGTTAGGACTGGGTTGGAAAAGGAAGTCCTAACCTCCTAGGTACACTTACCAGGAAATGAACCTCTGCAGCAGGTAGCTGAGAAACAGGATGACATATGCTGATGTCATCTCCATCGTGGGAAGATCCCACAGCCCCTTGGCAGGGAGGGAGCCCTGCGTCTGAGATGCAGCATTGCAGAGTGAAGTTTCCGTTGTTATGGTCAGAAAGGAGGAAAGGAAGAAGCAGTCATGGTTGAACTAGATGCTCTCTGTTCTCACCTGCGTTATTGGAGATAGTCTGGGAAAAAAGGTTCATTTGCTGTATGCCCTAGGGACCATTTCCAGAGACTTTAAAGGGTTGAGTTTTGAAAATAATTTTCACAAGTCATTCTGGGTGGTAGATTCACAGACTTCTTCCTTTGGTCATGACTTATTTGTTGAATTTGAGTGAAATATTTCATTCTGGTAATTTCTAAGATAATTCAGTTCAGTTCAGTCGCTCAGTCGTGTCCGATTCTTTGCAACCCCATGAATTGCAGCACGCCAGGCCTCCCTGTCCATCCCCAACTCCCAGAGTTCACTCAAACTTATGTCCATCGAGTCGGTGATGCAGTCCAGCCATCTCATCCCCTGTCGTCCCCTTCTCCTCCTGCCCCCCATCCCTCCCAGCATCAGAATCTTTTCCAGTGAGTCAACTCTTCACATGAGGTAGCCAAAGTACTGGAGTTTCAGCTTTAGCATCAGTCCCTCCAATGAACACCCAGGACTGATCTCCTTTAGGATGGACTGGTTGGATCTCCTTACAGTCCAAGGGACTCTCAGGAGTCTTCTCCAATACCACAGTTCAAAAGCATCAATTCTTTGGTGCTCAACTTTCTTCACAGTCCAACTCTCACATCCATACATGACCACTGGGAAAACCATAGCCTTGACTAGACAGACCTTTGTTGGCAAAGTAATGTCTCTGCTCTTTAATATGCTATCTAGGTTGGTCATAACTTTCCTTCCAAGGAGTAAGCGCCTTTTAATTTCATGGCTGCAGTCACCATCTGCAGTGATTTTGGAGCCCAGAAAAACAAAGTCTGACACTGTTTCCACTGTTTCCCCATCTATTTCCCATGAAGTGATGGGACCAGATGCCATGATCTTCGTTTTCTGAATGTTGAGCTTTAAGCCAACTTTTTCACTCTCCTCTTTAACTTTCATCAAGAGGCTCTTTAGTTCCTCTTCACTTTCTGCCATAAGGGTGGTGTCATCTACATATCTGAGGTTATTGATATTTCTCCCGGCAATCTTGATTCCAGCTTGTGCTTCTTCCAACCCAGCATTTCTCATGATGTACTCTGCATATAAATTAAATAAGCAAAAATAAATAAATAAATTAATTAATTAAATAAGCAGAGTGACAATATAGAGCCTTAACATACTCCTTTCCCTATTTGGAACCAGTCTGTTGTTCCATGTCCAGTTCTAACTGTTGCTTCCTGACCGGCATAGAGATTTCTCAAGAGGCAGGTCAGGTGGTCTGGTATTCCCATCTCTTGAAGAATTTTCCACAGTTGATTGTGATCCACACAGTCAAAGGCTTTCGCATAGTCAATAAAGCAGAAATAGATTTTCTCTGGAACTCTCTTGCTTTTTCGATGATCCAGCGGATGTTGGCAATTTGATCTCTGGTTCCTCTGCCTTTTCTAAAAGCAGCTTGAACTTCTGGACGTTCATGGTTCACATATTGCTGAAGCCTGGCTTGGAGAATTTTGAGCATTACTTTGCTAGCGTGTGAGATGAGTGCAATTGGGCGGTAGTTTCAACATTCTTTGGCATTGCCTTTCTTTGGGATTGGAATGAAAACTGACCTTTTCCAGTCCTGTGGCCACTGCTGAGTTTTCCAAATTTGCTGGCATATTGAGTGCAGCACTTTCACAGCATCATCTTTCAGGATTTGAAATCGCTCAACTGGAATTCCATCACCTCCACTAGCTTTGTTCGTAGTGATGCTTTCTAAGGCCCACTTGACTTCACGTTCCAGGATGTCTGGCTCTAGGTGAGTGATCACACGATCGTGATTATCTTGGTCGTGAAAATCTTTTTTGTACAATTCTTCTGTGTATTCTTTCCACCTCTTCTTAATATCTTTTGCTTCTGTTAGGTCCATACCATTTCTGTCCTCTATTGAGACCATATTTGCATGAAATCTTCCCTTTAGATGTAGCTTACTTTTGAAAAACATTAGAAATAACATGTTGTTATTTATAATAATAAAACAGAAAAAACCCACTGAGCAACCCCCTCCCAAAATACATTCCCTTCCTTCCCTAATGTCCTCTTTCAAGAGGTCAGGCCTGTCCCAACTGGGTATCATCCTTCTCGTGCTCGCCTTTCTATGGACTGATTTGTGTTGTATTTTAGGCAGAGTGGTGAATGTATCCAGCTCTGTCAGTGTCAGCTCTCTAAAGAAATGCAGCCCTGAACTGCAGCAGAAGTTTCAAAGTGAGACCATCACGGAGGAGGAGCTGGTGGGGCTCATGAACAAGTTTGTGGAAGACACAAAGAACGGGGTGCACAGGAAGGAGGGCTGGCCCGATACCGCATATGGAGTGACGAAAATTGGAGTCACAGTCCTGTCCAGAATCCACGCCAGGAAAATGAGTGAGCAGAGAGGAGGGGACAAGATCCTCCTGAACGCCTGCTGCCCAGGGTGGGTGAGAACCGACATGGGGGGACCCAAAGCCCCCAAAAGCCCAGAAGAAGGAGCAGAGACCCCCGTGTACTTGGCCCTTCTGCCCCCGGATGCTGAAGGGCCTCATGGACAGTTTGTCCATGAGAAAGAAGTTGTGCAATGGTGAGCTCACTCACAGCTCCACCCATGGGTCCGTTTATATTGCTGTCCCAGATTGACCAAACAGACACTGACAAAATTATCGCTGTGCAGAAAAAAAGAAAAAGGAATCAAAATATCCAGATCAAGTTCTCACTGGGAGAGGGCTGCTAATCTTGTAAAGAGTTTTCTGACTTCTTCTGTGATCCCAGGGGAAGAAAAGTGGGATGGGTGACAAATAATAAAAATAAATAATTCCTTATAAATGTCCCTTTGTGCAAACTCTTAAATGGTGAATCTGCTCCATTATCCGTAATAGTTGAAGCTAGTTTGGTGGACATGTGGGTGTCGAGTATTAGTTCCACTTTTCTATTCAAAATTTTTCAGGACAAACATCTGGAACCAGAGAGTCCTGGCTCGGCCATCTTCCTGGATGACCTTGAGCCAAAATCCAACAGGATACTACTCCCTAACACAGGGAAACCTGCTCAGTGTTACATGACAGCCTGGGAAGGAGGGGAGATTGTAGAGAACCAATACGTGTATATGTGTGGCTGAGGCCCTGTGCTGCCCAGCTGAAACTGTGGTGACAGTTCAGAATGTTGTCAATCAACTATGAAAGTGTTAGTCGCCCAGTCCTGTCTAGGTCTTTGCGGTTCCATGCACAGCTCTCTGCAATTCCATGCACTGTGGCCCACTGGGCTCCTCTGTCCATGGGATTTCCCAGGCAAGAATACTGGAGTCAGCTGCCATTTATTTCTCCAGGGGCTCCTCCTAACCCAGAGATCAAACCTGGGTCTCCCCCCATTGCAGGCAGATTCTTTACTGTCCCAGCCACCAGGAAAGCCCTGTCCTCCAATATAAAATAAAAAGTTTAAAGAAAAAGAGGGCTGTGTCCTCTTTTTTGGCTCAGGTTACAGCATGAGGAAAAAGATGGAGCCAGGTGTGGTGTTGGAACATTTGATCCCTCCTTAAGCAGGAGAAGAAAGCAGGGCCTCCTCCTTCTGAAGTAGTCACTGCACTGGATCCCAGGACACAGTTCTTTGCCTTCTGGACTGTGGCGGGTCTCCACGTCCCATGCTGCGCCACCCCGTCGGTCTCCAGCCTTGTCAGCTCTACTCCAAAGGGCCCTGCCCACTGGCCATGTCCTCCTCCACCCGCGTGGCGCTGGTCACCGGGGCCAACAAGTGCCTCGGTTTTGCCATCGTGCGCGACCTGTGTCGGCAGTTCCCGGGGAAATTGGTGCTCATGGCGCGGGGCGAGGCATTCGGTCGGGCAGCCACACAGCAGCTGCAGACCAAGGGCCCCAGCCCCCTTTTCCACCAGCTGGACATTACTGCCCTGCAGAGCATCCGGGCACTGCGCGACTTTCTGCGCAAGGAGTACAGGGCCTCGTCGCGCTGGTCAACAACGCAGCCATCGCCTTCCAGAGTAAGTGCGTGGGAGCTAGCGGGTTACAGCCACTGTGGCGGGAGCCTGACGGGGCGGGGCGGGGCTATTGCCTGAACCTCCGCTGTGGGATCTAGAACCCTCTCCCTAGGGATGGAGCACAGGCCGGAGGTCACAGGGAGAGCAGGTCCTCCGCCATTACAAGCTTTTCCAGCAAGAAGGCCTTCCAATAGCTTTGACCAGGGTCAAGGACAGCACCCAGATTTTCGCAGTATTGATTTCACTGAACTTTGGATGAGTTGGGTGAATTTTTAACTTCTGAAACCAATTTAAAATTGCAGAGTGGTACACAGGAGGTCGTATGGGCTTCTTTCACTCAGCCTCCCCTGATGATGCCATGTTATGTAAGTATATAGCGTTCAGTTCCGTTCAGTTCAGTCACTCAGTCGTGTCCGACTCTTTGCAAACCCATGAATTGTAGCACGCCAGGCCTCCCTGTCCATCACCAACTCCCCGAGTTACTCAAACTCATGTCCAGCTAGTCGGTGATGCCATCCAGGCATCTCATCCTCTGTCGTCCCCTTGTCCTCCTGCCCCAAATACCCCCAGCATCAGACTCTTTCATGAGGTGGCCAAAGTATTGGAGTTTCAGCTTTAGCATCAGTCCTTCCAATGAACACCCAAGACTGATCTCCTTTAGAATGGACTGGTTGGGTCTCCTTGCAGTCCAAGGGACTCTCAAGAGTCTTCTATCAAACCGCAAAACACCCACTGGTGCAATACCGTTCACT|coding_sequence_variant&5_prime_UTR_variant&intron_variant|MODIFIER|LOC112441473|112441473|Transcript|rna-XM_005202071.4|protein_coding|1/2|1/1||||||||||1||||ARS_UCD1.2_refseq106.gtf.gz||splice_donor_5th_base_variant|,AACACCAAACATTACTAGACGAAAACAGATTTGACCGAAAAAATAGTGTATCAAGTAGCCATTTTTAGCATATGGCTTTGTTTATTAGCCCTATTTTTTTTTCCTAAAAGTTGATATCCCACACCGATTGCAATTCAGGCAGAAGTGACCATGAAAACAAACGTCCTTGGTACCCGAGCTGTGTGCACAGAGCTCTTGCCTCTGATAAAAAGCTGAGGTGAGTCCAATTGAGCCCAAACTGCAGGGTTTCTGGCAAGATCTCAGCCCACCTGCATCTGGTCTCATCCTTCTCAGCTGCACTGACTTCCACCTGTGTGGTCACTCGGCAGGATGCCCTGTGGCCTCTGGTCCCTCTACACCCGGCCCGAGTCGTTGGTGCTCTCTGTCCATCTGCACTTTGCACATTTGGCTCTTTCTTCTCTTTCCCATCTTAGTTCAAAGGTCTCCTCCAAGAGGCCCTCCACGTGCTCCATGCCCATCACAGGGGGTGTCCTCTCAGGAGTCTTTCCCAGACCTTCTCTCTCCCGTGCCCCTCTCAGAGGGACCTGGTTTGGGTTTGTGGTGCTCATCCTACCACATTCATTAGACCCCTGAAGACTTTTCTGCTTCCTGCCAGCAGAGTGTTTCTTCCTATGGCACTGACATGGTGTATTACCAATACAGGTTTCTAGATGCTAAACCAAGTATACATACTTTGGTCTTTAAGGTTCAGGAAGTTCCCAGACCATCCTCAAGTTCAATAATTCACTGTAAGGACCAAGAACTCGACAAAAAGCTATGATATTCAAAAGGACATGATATTAGAAAAGCGAACAGTAGCTCAGTTCAGCAGTGGTTAAAGGTCTCATGGACCAGGGTCTAAGAAGCCCAGTATGGAACTGGGACTTGACGTCTCCCTGCAGATCCTGGATCTCCCCCAAACAGCCTGTGTCAGACACAAGGGGCATTACCAAGCAGCGGGCTCGACCCAGCCTTGATGTCCAGGGTTCTTGGTGAGGGGTGGTCACGCAGGAATGGCCCACTGCCCTCGTGGCGGGCCCTGCTCTCCAGCCCATCCAGGGGTCCAGCTGATACCAGCTAGGCCGAGGCCCCCACCATACTCACACGCGAACACGGATTAGGTAACCTGACCCTCGAACAAGTAATTAAGGACAGTCTTCTCAGGCAAGGACGTTCAGGCTTCACTATTACCTCCCAGATGTCCTGGAATAGGGCTGAAGCTTCCTCTGGCCAAGCTTAGCCCTTTACTTATAGAGAACACCCTCTGGACCTTCACTAAGACTCCCTTACATCCAAAGGATCATCGAGCATCTAAGTTTAGCCTAGATTTTATTTAACAGATACAGAAAGAGTACAGAAATAACATCTCTCATCGGGGGCAGCCAGACTGGGGTTTGAGTAGTTGAGAGCAACAGATATTCCAGTTTCTAAAGCCACTACTTCCATTTTCATGTGTTTCCACTGATACTAATTTGTTTTCAGCTTTTATCGGAAGATGGTCGCTTTGCAGTATTGTGCTGGTTTCTGCCATACATCAACATGAATCAGCCACAGGGATACCTACGTCCCCTCCCTCCTGAACCTCTGCCACCTCCCACCCCATCCACCCCTCTAGGTTGTCGCAGAGCACTGGGTTGATCTCCCTGAGTCACACAGCAGATTCCCCCTGGCTCCGTACCTTGCATGTGGCAACGTGTGTGTTTCCGTGGTCCTCTCTCAGTGCCTCCCACCCTCTCCTTCCCCCACTGTGTGCACAAGTGAGTTCTCTGCGTCTGCGTCTCCACTGCTACCCTGCAAATAGGCTCATCAGTACCATCTTTCTACTTTCCATACACCTGCCTTAATACACAGTATTCATCTTTCCCTTTCTGACTTACTTCAGTCTGTACAGTAGGCTCTAGGTTCATCCACCTTATTGATACTAACTTGATTCTCGCCTTGATCAACTGCTACTTGTACCTTCAGTTCAGTTCAGTCGCTCAGTCGTGTCTGACTCTTTGAGACCCCATGGACCACAGCTCTCCAGGCCTCCCTGTCCATCACCACCTCCCGGAGTTTACCCAAACCCATGTCCATTGAGTCGGAGATGCCAGACAACCATCTCACCCTCTGTCGTCCCCTTCACCTCCTGCCCTCAATCTTTCCCAGCATCAGGGTCTTTCCAGATGAATCAGCTCTTCGCATCAGGTGGCCAAAGTATTGGAGTTTCAGCTTCAGCATCAGTCCTTCCAGTGAACACTCAGGACTGATCTCCTTTAGGATGGACTGGATGGATCTCCTTGCCGTACAAGGGACTCTCTAGAGTCTTCTCCAACACCACAGTTCAAAAGCATCAATTCTTCAGCGCTCAGCTTTTTATTTAGCATAAAACTGTTTGTGCAGTCTATTTAGTATTGTTAAGAGAGAAAAAGAGGCAAAAAAAAAAATTATTTCAGTTTGAGACAAAGAACTCTTTGAATGGGAAATCACCAAACCAGAATTACTGAGCATGGCCCGGCTGACAGGCACTCAGGAACAGACTATTGTGGAGAAAAGGCTGAAGCAAAGTAAGGAAACTGTGGACTGTCTTCAACTTCTGGCCCAGGTGGCTCTTTGTGACTATCAGTCCTTAGGTTCCCATTTTGTCACCTTGAGGCATTTTCAGGCTTCCGTTTTGTTTTGCTTACAGAGGCCACCAAGGAATTAGAGCCAGCTCAGCCTAATGACCTCCGTGTTTCACTCATTTACATCATGGAAACTGGCTCATGGTTGGCTGTGCCGAGTTCTTCACCAACTAGTTATTTGCCATTAGTATTACATCCTGCAGAGACTTTACCTCCATCTCCCATCACACTTGGTCATCCCTATCGGTATCTTCCTATGGCTGCTTTACATGTGAGAGTGGACTATTACCAGCAAGGCCAGTGATAACCCCCATCACAGGACGGTAGGTAGAACATGTGACCTGAAGACTAAGACTCAAGAGATGCTGGCACCTGGCTAGAGAAACACTCAGTGATTAACGATTGGTTCAATCCATCACCACGTCTTATAAAAATATCCCACAGACATCCCAGGGCTTCTGCTTGACCTTCAGTTCAGTTCAGTTTAGTTCAGTCAGTCAATATGTCCGACTCTTTGCGACCCCATGGACTGCAGCACGTCGGGCCTCCCTGTCCATTGCCAACTCCCTGAGTTTACTCAAACTCATGCCCATTGAGTTGGTGATGCCTTCCAACCATGAGGATGGGGCTGTTTAAACGTAGAGAACACGACCAATCAGAATGATGCTCTGCTTCCAGGCTGCAAATCGCCAGCAGCACTTTTCAGCAGAACAGTTCTGAAAACTCGGCAGTGGCCCCGCCCTAAGTGCCCTGAACCGCCGAGGGTCAGAGAGAGCCCAGGCCCGAGCGGCGGAGCCTGCATCTGCGCCTGTGCCTCGGCCCTGGCGCCCCGGGTGATTCCTGCGGCTGATCGCTCCGCGCACCGCATCTAGCTCAGAGGCCGAGAGCCGCGGTTCCCTTCTGAAGGCACCCCGACGCCCTGCACACCGGCCATGTCGTCCTCCACCCGCGTAGCGCTGGTCACCGGGGCCAACAAGGGCCTCGGCTTCGCCATCGTGCGTGCCCTTGCCGGCGGTTTCCAGGGAGACGTGGTGCTCACGGCGCCGGACGAGGCGCAGGGTCGGGCGGCCGTGCAGCAGCTGCAGGCCCAGGGCCTGAGCCCCCTTTTCCACCAGCTGGACATCGACGACCGGCAGAGCATCCGCGCCCTGCGTGACTTCCTGCGCAAGGAGTACGGGGGCCTCGATGTGCTGGTCAACAACGCGGGCATCGCCTTCAAGAGTAAGAAGCGGCTGGGTGCTCCAGGAGAGGCGGTCACCCGCTCTGAGCATCTCGGTCCAAGATGGACCAAATCTGTCGGGGAATCGCTGTAGAGGGGCTTCTCCCGCCTGTGGGGTCCAGAATGACTCCGTAGAGAAGGAGAAGGGAAGGGGGAAGGGGGTGCGGCTAGAGGAATTGCGAGGAATTGGCTGCTCTCTAGCCGGAGAGAACTGTTTCTCTGGCTCAGAATCCCGGGCACCTTTTCCAGGTTGATGCACAGCCCCTCTCTGATGCACAGAGGCCCCGTGTGTGCACCCTTAGTACAGCGCCGTGCCACTGGTGCGTTCTTGCAAAACTGTGCTTCATTATCAACCTGGGAAATTCACACGGGTCCAATACTGATTGTATTGTGCACAAAATTCAACCGATTTTTACCTTCACTAGTTGCACACAAAATTCATGAGCGATACCTTCTTAGGGAATGTTACCGCGCGAGAACTGTTTCTTGACTCCACTTTGCTTTTCTCTTGAAAGCTGCTGACACCACACCATTTCACATTCAAGCAGAGGTGACTATGAAAACAAACTTCTTTGGCACCAGAGATGTGTGCACAGAGCTCCTGCCTCTAATAAAACCGCAAGGTGAGTCTGATTGGAGCCGACAGCAGTGCTTCTGGCAAGATCTGGGCCCACCTGGCTCTGGTCTCATCTACAGGCCCCTGCCACTCCTGCTCAGCTTCCCTGCCCTCCACCGTGTCTCCACCCAGCTGGGTGTCCTGCACCCTGAGGTCCCTCCACACACTGCCCAGGTCCTTGGTGCTGTCTGTCCACCTGCTTTTTGCACATCTGGCTCTTTCTTCTCTTTCCCATCTTAGCTCAGAGGTTTCCTCCTCCAAGAGGCCCTTGAGCTGCTCTGTGCCCATCACAGGGGCAGTTCCCTCAGGAGTCCTTCCCAGACCTCTTTCTCCTGTCCCCCTCTTACTCAGGCTAGTGGCGCCTGCACCACCACCAGTTCATTAGTCCCCTTCCCCCCAAAGACTTGTCCTTTCCCCAAAACCTCTTGGTAACTAATCCTGTCATCCACGCACCAGGAAACTGGAGGGCACCCTGCCCATACGTGGGAAGTAAGCCTGCCCGCTTATTGTCATTACCAGGTCCTAAATTCGTCCAGCTGAGTTTCTCCCCAGCCGTCTGCCCCATCCTAGCTCTACAAACAGGCCCTCAGCTGTTGTTTCTAAACACTTGTAAACCCTCCTAAGGGACCCCTTGCCCTTCTTGAATCCTTTTCTTTCTTGACAGGTTCACTGCCCCTCCCATAAATCCTGCAAGTGTGAATGAAGTCCAAGCCCTTAGTGTGGCTAATAGAGATCTCTAATCTGATAACTGCCCTTCAGTGTGCTCGGTGTTCTGGACAAAACAAACTCATTCCTCTAGCTTAAACTACTGTAATGTTTACCCTGAAGCAAGGGGCTGCGAGAGGAACCACCCCCCATTAAACACACAAAGTAAGACAAGCAGATACTTTAAGAAGGATTCCGAGTGTGCCTAGAGATTGAGGACACGTGTTTACAGTTGACACTCAGCTTCTCACCTGTTTCCCTGTCCACTCCTGGAAGGTGCTACTCCTTCAAACTTGGTTCACTAGGACCTCAGAAGTCAGCTCCTAAGTGTCCCCTGATTCTCCGAAGTGATGTCTTTGCTTTTTAACAGCCTGTCTGCGTTTGTCATAGCTTTGTTCCCAAGCAGCTCTCACCTGATTTCATGGCTGGCTTCACCATCCGCAGTGGTCTTAGAGCCCAGGAAGAGGAGCTCTGTCACTGCTTCCACCTTTTGCCCTATTGGCCATGAGCTAATGGGACCAGATGCCATGATCGTGGTTTTTTAAATACTGAGTGTTAAGCCAGCTCTTTCACTCTCCTCCTTCACCCTCATCAAGAGGCTCTTTAGTTCCACTTCACTTTCTACCATTAGAGACCATCTGCATATCTGCGGTTGTTAACATTTCTCCCACAATCTTGATTTCCAGCTTGTTAACTCACCCAGCCCGGCATTTCACATGATGTGCTCTGCGTAAAAGTTAAGCACAGTGACAATAGGGAGCCTTGTCGTACTCCTTTCTCAACCAGTCAGTTGTGCCATACAGGGTTCTAACTGTTGCTTCTTGACCTGTATACAGGGTTCTCAGGAGACAGGTAAGAAGGTCTGGTATTCCTGTCTCTTTAAGAGCCTTCCACAGTTTGTTATGACCCACACAGTCACAGGCTTTAGTGTAGCCAGTGAAGCAGAGGTGGATATTCTTCTGGAATTCCCTTGCTTTCTCTGTGATTCAGCGAATGTTGGCAATTTGATCTCTGATTTGTCTTCTTTTTCTAAACTCAGCTTGAACATCTGAAAATTCTCAATTCACACAATGCTAAAGTGTCACTTGGAGGATTTTGAGCTAATGGGAGATGAGTATAATTGTCCAGTGGTTTGAACATTCTTTAGTATTCCCCAACTTGGGGCTGTGATGAGGATTGACCTTTTCCAGTCCTGTGGTCACTGCTGGGTTTTCTAAATGTGCTGACATGTTGAGTTCAGCACTTTAATAGCATCATATTTAGGATTTGAAATAGTTTTGCCAGAATCTCATCTCTCCACTAGCTTTATTGATCGCAGTGCTTGCTAGGGCCCACTTGACTTCAGACTCCAGAATGTCTGGCTCTGAATGAGAGACTACACCGTCGTGCTTATCCAGGTCATTAAATCTTTTTCATATAGTTCTGTATATTCTTTCCAACTCTTCTTGATTTCTTCAGCTTCTGTCAGTCTTTACCACTTCTGTCCTTTATTGTACCCATCTTTGGATGAAATCTTCCTTTGATATTTCTGATTTTCTTGAAGAGATCTCTAGTCTTACCCTTTCTGTTGTTTTCCTCTGTTTCTCTGCATTGTTCATTGAAGAAGGCCTTCTTTTCTCCCCTTGTTATTCTCTGGAATCGGCATTCACTTGGGTGAACCTTTCCCTTTCTCCCTTGCTTTTCGCTTCTCTTCTTTCCTCAGTTATTTGTAAAGCCTCCTCAGACAACCACTTCGCCTTCTTGCGTTTCTTTTTCTTTAGGATGGTTTGCTCACTGCCCCCAGTGTAGTATTAGGGACTTCTCTCCATAGATCTTCAGGCACTCTGTTTACTAGATCTAATTGCTTGAATCTATTCATTAGGTGCACTGTATAGTCATGGGGAACTGGATTTAAGTCGTGGCTGACCTGCCTAATGGTTATCCCCACTTTCTTTAGTGAAAGCCTGAATTTTGCTATGAAGAGCTGATGGTCTGAGCCCCAGTCAGCTCCAGGTCTTGTTTTTGCTAACTGTTACAAAGAATGTAATCACTCTGATTTCGGTATTGACCAATCATTTGGTGATGTCCATGTGTAGAGTTGTCTCTTGTGCTGATAAAAAAGGATATTTGCTATGACCAGTGATAGTCTCAGGGCATTCTCAGGATGCCCAGCCCAAGGTTAGAGCCTTGGTCCCACGAGTTAGGACTGGGTTGGAAAAGGAAGTCCTAACCTCCTAGGTACACTTACCAGGAAATGAACCTCTGCAGCAGGTAGCTGAGAAACAGGATGACATATGCTGATGTCATCTCCATCGTGGGAAGATCCCACAGCCCCTTGGCAGGGAGGGAGCCCTGCGTCTGAGATGCAGCATTGCAGAGTGAAGTTTCCGTTGTTATGGTCAGAAAGGAGGAAAGGAAGAAGCAGTCATGGTTGAACTAGATGCTCTCTGTTCTCACCTGCGTTATTGGAGATAGTCTGGGAAAAAAGGTTCATTTGCTGTATGCCCTAGGGACCATTTCCAGAGACTTTAAAGGGTTGAGTTTTGAAAATAATTTTCACAAGTCATTCTGGGTGGTAGATTCACAGACTTCTTCCTTTGGTCATGACTTATTTGTTGAATTTGAGTGAAATATTTCATTCTGGTAATTTCTAAGATAATTCAGTTCAGTTCAGTCGCTCAGTCGTGTCCGATTCTTTGCAACCCCATGAATTGCAGCACGCCAGGCCTCCCTGTCCATCCCCAACTCCCAGAGTTCACTCAAACTTATGTCCATCGAGTCGGTGATGCAGTCCAGCCATCTCATCCCCTGTCGTCCCCTTCTCCTCCTGCCCCCCATCCCTCCCAGCATCAGAATCTTTTCCAGTGAGTCAACTCTTCACATGAGGTAGCCAAAGTACTGGAGTTTCAGCTTTAGCATCAGTCCCTCCAATGAACACCCAGGACTGATCTCCTTTAGGATGGACTGGTTGGATCTCCTTACAGTCCAAGGGACTCTCAGGAGTCTTCTCCAATACCACAGTTCAAAAGCATCAATTCTTTGGTGCTCAACTTTCTTCACAGTCCAACTCTCACATCCATACATGACCACTGGGAAAACCATAGCCTTGACTAGACAGACCTTTGTTGGCAAAGTAATGTCTCTGCTCTTTAATATGCTATCTAGGTTGGTCATAACTTTCCTTCCAAGGAGTAAGCGCCTTTTAATTTCATGGCTGCAGTCACCATCTGCAGTGATTTTGGAGCCCAGAAAAACAAAGTCTGACACTGTTTCCACTGTTTCCCCATCTATTTCCCATGAAGTGATGGGACCAGATGCCATGATCTTCGTTTTCTGAATGTTGAGCTTTAAGCCAACTTTTTCACTCTCCTCTTTAACTTTCATCAAGAGGCTCTTTAGTTCCTCTTCACTTTCTGCCATAAGGGTGGTGTCATCTACATATCTGAGGTTATTGATATTTCTCCCGGCAATCTTGATTCCAGCTTGTGCTTCTTCCAACCCAGCATTTCTCATGATGTACTCTGCATATAAATTAAATAAGCAAAAATAAATAAATAAATTAATTAATTAAATAAGCAGAGTGACAATATAGAGCCTTAACATACTCCTTTCCCTATTTGGAACCAGTCTGTTGTTCCATGTCCAGTTCTAACTGTTGCTTCCTGACCGGCATAGAGATTTCTCAAGAGGCAGGTCAGGTGGTCTGGTATTCCCATCTCTTGAAGAATTTTCCACAGTTGATTGTGATCCACACAGTCAAAGGCTTTCGCATAGTCAATAAAGCAGAAATAGATTTTCTCTGGAACTCTCTTGCTTTTTCGATGATCCAGCGGATGTTGGCAATTTGATCTCTGGTTCCTCTGCCTTTTCTAAAAGCAGCTTGAACTTCTGGACGTTCATGGTTCACATATTGCTGAAGCCTGGCTTGGAGAATTTTGAGCATTACTTTGCTAGCGTGTGAGATGAGTGCAATTGGGCGGTAGTTTCAACATTCTTTGGCATTGCCTTTCTTTGGGATTGGAATGAAAACTGACCTTTTCCAGTCCTGTGGCCACTGCTGAGTTTTCCAAATTTGCTGGCATATTGAGTGCAGCACTTTCACAGCATCATCTTTCAGGATTTGAAATCGCTCAACTGGAATTCCATCACCTCCACTAGCTTTGTTCGTAGTGATGCTTTCTAAGGCCCACTTGACTTCACGTTCCAGGATGTCTGGCTCTAGGTGAGTGATCACACGATCGTGATTATCTTGGTCGTGAAAATCTTTTTTGTACAATTCTTCTGTGTATTCTTTCCACCTCTTCTTAATATCTTTTGCTTCTGTTAGGTCCATACCATTTCTGTCCTCTATTGAGACCATATTTGCATGAAATCTTCCCTTTAGATGTAGCTTACTTTTGAAAAACATTAGAAATAACATGTTGTTATTTATAATAATAAAACAGAAAAAACCCACTGAGCAACCCCCTCCCAAAATACATTCCCTTCCTTCCCTAATGTCCTCTTTCAAGAGGTCAGGCCTGTCCCAACTGGGTATCATCCTTCTCGTGCTCGCCTTTCTATGGACTGATTTGTGTTGTATTTTAGGCAGAGTGGTGAATGTATCCAGCTCTGTCAGTGTCAGCTCTCTAAAGAAATGCAGCCCTGAACTGCAGCAGAAGTTTCAAAGTGAGACCATCACGGAGGAGGAGCTGGTGGGGCTCATGAACAAGTTTGTGGAAGACACAAAGAACGGGGTGCACAGGAAGGAGGGCTGGCCCGATACCGCATATGGAGTGACGAAAATTGGAGTCACAGTCCTGTCCAGAATCCACGCCAGGAAAATGAGTGAGCAGAGAGGAGGGGACAAGATCCTCCTGAACGCCTGCTGCCCAGGGTGGGTGAGAACCGACATGGGGGGACCCAAAGCCCCCAAAAGCCCAGAAGAAGGAGCAGAGACCCCCGTGTACTTGGCCCTTCTGCCCCCGGATGCTGAAGGGCCTCATGGACAGTTTGTCCATGAGAAAGAAGTTGTGCAATGGTGAGCTCACTCACAGCTCCACCCATGGGTCCGTTTATATTGCTGTCCCAGATTGACCAAACAGACACTGACAAAATTATCGCTGTGCAGAAAAAAAGAAAAAGGAATCAAAATATCCAGATCAAGTTCTCACTGGGAGAGGGCTGCTAATCTTGTAAAGAGTTTTCTGACTTCTTCTGTGATCCCAGGGGAAGAAAAGTGGGATGGGTGACAAATAATAAAAATAAATAATTCCTTATAAATGTCCCTTTGTGCAAACTCTTAAATGGTGAATCTGCTCCATTATCCGTAATAGTTGAAGCTAGTTTGGTGGACATGTGGGTGTCGAGTATTAGTTCCACTTTTCTATTCAAAATTTTTCAGGACAAACATCTGGAACCAGAGAGTCCTGGCTCGGCCATCTTCCTGGATGACCTTGAGCCAAAATCCAACAGGATACTACTCCCTAACACAGGGAAACCTGCTCAGTGTTACATGACAGCCTGGGAAGGAGGGGAGATTGTAGAGAACCAATACGTGTATATGTGTGGCTGAGGCCCTGTGCTGCCCAGCTGAAACTGTGGTGACAGTTCAGAATGTTGTCAATCAACTATGAAAGTGTTAGTCGCCCAGTCCTGTCTAGGTCTTTGCGGTTCCATGCACAGCTCTCTGCAATTCCATGCACTGTGGCCCACTGGGCTCCTCTGTCCATGGGATTTCCCAGGCAAGAATACTGGAGTCAGCTGCCATTTATTTCTCCAGGGGCTCCTCCTAACCCAGAGATCAAACCTGGGTCTCCCCCCATTGCAGGCAGATTCTTTACTGTCCCAGCCACCAGGAAAGCCCTGTCCTCCAATATAAAATAAAAAGTTTAAAGAAAAAGAGGGCTGTGTCCTCTTTTTTGGCTCAGGTTACAGCATGAGGAAAAAGATGGAGCCAGGTGTGGTGTTGGAACATTTGATCCCTCCTTAAGCAGGAGAAGAAAGCAGGGCCTCCTCCTTCTGAAGTAGTCACTGCACTGGATCCCAGGACACAGTTCTTTGCCTTCTGGACTGTGGCGGGTCTCCACGTCCCATGCTGCGCCACCCCGTCGGTCTCCAGCCTTGTCAGCTCTACTCCAAAGGGCCCTGCCCACTGGCCATGTCCTCCTCCACCCGCGTGGCGCTGGTCACCGGGGCCAACAAGTGCCTCGGTTTTGCCATCGTGCGCGACCTGTGTCGGCAGTTCCCGGGGAAATTGGTGCTCATGGCGCGGGGCGAGGCATTCGGTCGGGCAGCCACACAGCAGCTGCAGACCAAGGGCCCCAGCCCCCTTTTCCACCAGCTGGACATTACTGCCCTGCAGAGCATCCGGGCACTGCGCGACTTTCTGCGCAAGGAGTACAGGGCCTCGTCGCGCTGGTCAACAACGCAGCCATCGCCTTCCAGAGTAAGTGCGTGGGAGCTAGCGGGTTACAGCCACTGTGGCGGGAGCCTGACGGGGCGGGGCGGGGCTATTGCCTGAACCTCCGCTGTGGGATCTAGAACCCTCTCCCTAGGGATGGAGCACAGGCCGGAGGTCACAGGGAGAGCAGGTCCTCCGCCATTACAAGCTTTTCCAGCAAGAAGGCCTTCCAATAGCTTTGACCAGGGTCAAGGACAGCACCCAGATTTTCGCAGTATTGATTTCACTGAACTTTGGATGAGTTGGGTGAATTTTTAACTTCTGAAACCAATTTAAAATTGCAGAGTGGTACACAGGAGGTCGTATGGGCTTCTTTCACTCAGCCTCCCCTGATGATGCCATGTTATGTAAGTATATAGCGTTCAGTTCCGTTCAGTTCAGTCACTCAGTCGTGTCCGACTCTTTGCAAACCCATGAATTGTAGCACGCCAGGCCTCCCTGTCCATCACCAACTCCCCGAGTTACTCAAACTCATGTCCAGCTAGTCGGTGATGCCATCCAGGCATCTCATCCTCTGTCGTCCCCTTGTCCTCCTGCCCCAAATACCCCCAGCATCAGACTCTTTCATGAGGTGGCCAAAGTATTGGAGTTTCAGCTTTAGCATCAGTCCTTCCAATGAACACCCAAGACTGATCTCCTTTAGAATGGACTGGTTGGGTCTCCTTGCAGTCCAAGGGACTCTCAAGAGTCTTCTATCAAACCGCAAAACACCCACTGGTGCAATACCGTTCACT|intron_variant|MODIFIER|SETD4|540440|Transcript|rna-XM_010801703.3|protein_coding||1/10|rna-XM_010801703.3:c.-97-27591_-97-23968delinsGCGGTTTGATAGAAGACTCTTGAGAGTCCCTTGGACTGCAAGGAGACCCAACCAGTCCATTCTAAAGGAGATCAGTCTTGGGTGTTCATTGGAAGGACTGATGCTAAAGCTGAAACTCCAATACTTTGGCCACCTCATGAAAGAGTCTGATGCTGGGGGTATTTGGGGCAGGAGGACAAGGGGACGACAGAGGATGAGATGCCTGGATGGCATCACCGACTAGCTGGACATGAGTTTGAGTAACTCGGGGAGTTGGTGATGGACAGGGAGGCCTGGCGTGCTACAATTCATGGGTTTGCAAAGAGTCGGACACGACTGAGTGACTGAACTGAACGGAACTGAACGCTATATACTTACATAACATGGCATCATCAGGGGAGGCTGAGTGAAAGAAGCCCATACGACCTCCTGTGTACCACTCTGCAATTTTAAATTGGTTTCAGAAGTTAAAAATTCACCCAACTCATCCAAAGTTCAGTGAAATCAATACTGCGAAAATCTGGGTGCTGTCCTTGACCCTGGTCAAAGCTATTGGAAGGCCTTCTTGCTGGAAAAGCTTGTAATGGCGGAGGACCTGCTCTCCCTGTGACCTCCGGCCTGTGCTCCATCCCTAGGGAGAGGGTTCTAGATCCCACAGCGGAGGTTCAGGCAATAGCCCCGCCCCGCCCCGTCAGGCTCCCGCCACAGTGGCTGTAACCCGCTAGCTCCCACGCACTTACTCTGGAAGGCGATGGCTGCGTTGTTGACCAGCGCGACGAGGCCCTGTACTCCTTGCGCAGAAAGTCGCGCAGTGCCCGGATGCTCTGCAGGGCAGTAATGTCCAGCTGGTGGAAAAGGGGGCTGGGGCCCTTGGTCTGCAGCTGCTGTGTGGCTGCCCGACCGAATGCCTCGCCCCGCGCCATGAGCACCAATTTCCCCGGGAACTGCCGACACAGGTCGCGCACGATGGCAAAACCGAGGCACTTGTTGGCCCCGGTGACCAGCGCCACGCGGGTGGAGGAGGACATGGCCAGTGGGCAGGGCCCTTTGGAGTAGAGCTGACAAGGCTGGAGACCGACGGGGTGGCGCAGCATGGGACGTGGAGACCCGCCACAGTCCAGAAGGCAAAGAACTGTGTCCTGGGATCCAGTGCAGTGACTACTTCAGAAGGAGGAGGCCCTGCTTTCTTCTCCTGCTTAAGGAGGGATCAAATGTTCCAACACCACACCTGGCTCCATCTTTTTCCTCATGCTGTAACCTGAGCCAAAAAAGAGGACACAGCCCTCTTTTTCTTTAAACTTTTTATTTTATATTGGAGGACAGGGCTTTCCTGGTGGCTGGGACAGTAAAGAATCTGCCTGCAATGGGGGGAGACCCAGGTTTGATCTCTGGGTTAGGAGGAGCCCCTGGAGAAATAAATGGCAGCTGACTCCAGTATTCTTGCCTGGGAAATCCCATGGACAGAGGAGCCCAGTGGGCCACAGTGCATGGAATTGCAGAGAGCTGTGCATGGAACCGCAAAGACCTAGACAGGACTGGGCGACTAACACTTTCATAGTTGATTGACAACATTCTGAACTGTCACCACAGTTTCAGCTGGGCAGCACAGGGCCTCAGCCACACATATACACGTATTGGTTCTCTACAATCTCCCCTCCTTCCCAGGCTGTCATGTAACACTGAGCAGGTTTCCCTGTGTTAGGGAGTAGTATCCTGTTGGATTTTGGCTCAAGGTCATCCAGGAAGATGGCCGAGCCAGGACTCTCTGGTTCCAGATGTTTGTCCTGAAAAATTTTGAATAGAAAAGTGGAACTAATACTCGACACCCACATGTCCACCAAACTAGCTTCAACTATTACGGATAATGGAGCAGATTCACCATTTAAGAGTTTGCACAAAGGGACATTTATAAGGAATTATTTATTTTTATTATTTGTCACCCATCCCACTTTTCTTCCCCTGGGATCACAGAAGAAGTCAGAAAACTCTTTACAAGATTAGCAGCCCTCTCCCAGTGAGAACTTGATCTGGATATTTTGATTCCTTTTTCTTTTTTTCTGCACAGCGATAATTTTGTCAGTGTCTGTTTGGTCAATCTGGGACAGCAATATAAACGGACCCATGGGTGGAGCTGTGAGTGAGCTCACCATTGCACAACTTCTTTCTCATGGACAAACTGTCCATGAGGCCCTTCAGCATCCGGGGGCAGAAGGGCCAAGTACACGGGGGTCTCTGCTCCTTCTTCTGGGCTTTTGGGGGCTTTGGGTCCCCCCATGTCGGTTCTCACCCACCCTGGGCAGCAGGCGTTCAGGAGGATCTTGTCCCCTCCTCTCTGCTCACTCATTTTCCTGGCGTGGATTCTGGACAGGACTGTGACTCCAATTTTCGTCACTCCATATGCGGTATCGGGCCAGCCCTCCTTCCTGTGCACCCCGTTCTTTGTGTCTTCCACAAACTTGTTCATGAGCCCCACCAGCTCCTCCTCCGTGATGGTCTCACTTTGAAACTTCTGCTGCAGTTCAGGGCTGCATTTCTTTAGAGAGCTGACACTGACAGAGCTGGATACATTCACCACTCTGCCTAAAATACAACACAAATCAGTCCATAGAAAGGCGAGCACGAGAAGGATGATACCCAGTTGGGACAGGCCTGACCTCTTGAAAGAGGACATTAGGGAAGGAAGGGAATGTATTTTGGGAGGGGGTTGCTCAGTGGGTTTTTTCTGTTTTATTATTATAAATAACAACATGTTATTTCTAATGTTTTTCAAAAGTAAGCTACATCTAAAGGGAAGATTTCATGCAAATATGGTCTCAATAGAGGACAGAAATGGTATGGACCTAACAGAAGCAAAAGATATTAAGAAGAGGTGGAAAGAATACACAGAAGAATTGTACAAAAAAGATTTTCACGACCAAGATAATCACGATCGTGTGATCACTCACCTAGAGCCAGACATCCTGGAACGTGAAGTCAAGTGGGCCTTAGAAAGCATCACTACGAACAAAGCTAGTGGAGGTGATGGAATTCCAGTTGAGCGATTTCAAATCCTGAAAGATGATGCTGTGAAAGTGCTGCACTCAATATGCCAGCAAATTTGGAAAACTCAGCAGTGGCCACAGGACTGGAAAAGGTCAGTTTTCATTCCAATCCCAAAGAAAGGCAATGCCAAAGAATGTTGAAACTACCGCCCAATTGCACTCATCTCACACGCTAGCAAAGTAATGCTCAAAATTCTCCAAGCCAGGCTTCAGCAATATGTGAACCATGAACGTCCAGAAGTTCAAGCTGCTTTTAGAAAAGGCAGAGGAACCAGAGATCAAATTGCCAACATCCGCTGGATCATCGAAAAAGCAAGAGAGTTCCAGAGAAAATCTATTTCTGCTTTATTGACTATGCGAAAGCCTTTGACTGTGTGGATCACAATCAACTGTGGAAAATTCTTCAAGAGATGGGAATACCAGACCACCTGACCTGCCTCTTGAGAAATCTCTATGCCGGTCAGGAAGCAACAGTTAGAACTGGACATGGAACAACAGACTGGTTCCAAATAGGGAAAGGAGTATGTTAAGGCTCTATATTGTCACTCTGCTTATTTAATTAATTAATTTATTTATTTATTTTTGCTTATTTAATTTATATGCAGAGTACATCATGAGAAATGCTGGGTTGGAAGAAGCACAAGCTGGAATCAAGATTGCCGGGAGAAATATCAATAACCTCAGATATGTAGATGACACCACCCTTATGGCAGAAAGTGAAGAGGAACTAAAGAGCCTCTTGATGAAAGTTAAAGAGGAGAGTGAAAAAGTTGGCTTAAAGCTCAACATTCAGAAAACGAAGATCATGGCATCTGGTCCCATCACTTCATGGGAAATAGATGGGGAAACAGTGGAAACAGTGTCAGACTTTGTTTTTCTGGGCTCCAAAATCACTGCAGATGGTGACTGCAGCCATGAAATTAAAAGGCGCTTACTCCTTGGAAGGAAAGTTATGACCAACCTAGATAGCATATTAAAGAGCAGAGACATTACTTTGCCAACAAAGGTCTGTCTAGTCAAGGCTATGGTTTTCCCAGTGGTCATGTATGGATGTGAGAGTTGGACTGTGAAGAAAGTTGAGCACCAAAGAATTGATGCTTTTGAACTGTGGTATTGGAGAAGACTCCTGAGAGTCCCTTGGACTGTAAGGAGATCCAACCAGTCCATCCTAAAGGAGATCAGTCCTGGGTGTTCATTGGAGGGACTGATGCTAAAGCTGAAACTCCAGTACTTTGGCTACCTCATGTGAAGAGTTGACTCACTGGAAAAGATTCTGATGCTGGGAGGGATGGGGGGCAGGAGGAGAAGGGGACGACAGGGGATGAGATGGCTGGACTGCATCACCGACTCGATGGACATAAGTTTGAGTGAACTCTGGGAGTTGGGGATGGACAGGGAGGCCTGGCGTGCTGCAATTCATGGGGTTGCAAAGAATCGGACACGACTGAGCGACTGAACTGAACTGAATTATCTTAGAAATTACCAGAATGAAATATTTCACTCAAATTCAACAAATAAGTCATGACCAAAGGAAGAAGTCTGTGAATCTACCACCCAGAATGACTTGTGAAAATTATTTTCAAAACTCAACCCTTTAAAGTCTCTGGAAATGGTCCCTAGGGCATACAGCAAATGAACCTTTTTTCCCAGACTATCTCCAATAACGCAGGTGAGAACAGAGAGCATCTAGTTCAACCATGACTGCTTCTTCCTTTCCTCCTTTCTGACCATAACAACGGAAACTTCACTCTGCAATGCTGCATCTCAGACGCAGGGCTCCCTCCCTGCCAAGGGGCTGTGGGATCTTCCCACGATGGAGATGACATCAGCATATGTCATCCTGTTTCTCAGCTACCTGCTGCAGAGGTTCATTTCCTGGTAAGTGTACCTAGGAGGTTAGGACTTCCTTTTCCAACCCAGTCCTAACTCGTGGGACCAAGGCTCTAACCTTGGGCTGGGCATCCTGAGAATGCCCTGAGACTATCACTGGTCATAGCAAATATCCTTTTTTATCAGCACAAGAGACAACTCTACACATGGACATCACCAAATGATTGGTCAATACCGAAATCAGAGTGATTACATTCTTTGTAACAGTTAGCAAAAACAAGACCTGGAGCTGACTGGGGCTCAGACCATCAGCTCTTCATAGCAAAATTCAGGCTTTCACTAAAGAAAGTGGGGATAACCATTAGGCAGGTCAGCCACGACTTAAATCCAGTTCCCCATGACTATACAGTGCACCTAATGAATAGATTCAAGCAATTAGATCTAGTAAACAGAGTGCCTGAAGATCTATGGAGAGAAGTCCCTAATACTACACTGGGGGCAGTGAGCAAACCATCCTAAAGAAAAAGAAACGCAAGAAGGCGAAGTGGTTGTCTGAGGAGGCTTTACAAATAACTGAGGAAAGAAGAGAAGCGAAAAGCAAGGGAGAAAGGGAAAGGTTCACCCAAGTGAATGCCGATTCCAGAGAATAACAAGGGGAGAAAAGAAGGCCTTCTTCAATGAACAATGCAGAGAAACAGAGGAAAACAACAGAAAGGGTAAGACTAGAGATCTCTTCAAGAAAATCAGAAATATCAAAGGAAGATTTCATCCAAAGATGGGTACAATAAAGGACAGAAGTGGTAAAGACTGACAGAAGCTGAAGAAATCAAGAAGAGTTGGAAAGAATATACAGAACTATATGAAAAAGATTTAATGACCTGGATAAGCACGACGGTGTAGTCTCTCATTCAGAGCCAGACATTCTGGAGTCTGAAGTCAAGTGGGCCCTAGCAAGCACTGCGATCAATAAAGCTAGTGGAGAGATGAGATTCTGGCAAAACTATTTCAAATCCTAAATATGATGCTATTAAAGTGCTGAACTCAACATGTCAGCACATTTAGAAAACCCAGCAGTGACCACAGGACTGGAAAAGGTCAATCCTCATCACAGCCCCAAGTTGGGGAATACTAAAGAATGTTCAAACCACTGGACAATTATACTCATCTCCCATTAGCTCAAAATCCTCCAAGTGACACTTTAGCATTGTGTGAATTGAGAATTTTCAGATGTTCAAGCTGAGTTTAGAAAAAGAAGACAAATCAGAGATCAAATTGCCAACATTCGCTGAATCACAGAGA|||||||||-1||||ARS_UCD1.2_refseq106.gtf.gz|||,AACACCAAACATTACTAGACGAAAACAGATTTGACCGAAAAAATAGTGTATCAAGTAGCCATTTTTAGCATATGGCTTTGTTTATTAGCCCTATTTTTTTTTCCTAAAAGTTGATATCCCACACCGATTGCAATTCAGGCAGAAGTGACCATGAAAACAAACGTCCTTGGTACCCGAGCTGTGTGCACAGAGCTCTTGCCTCTGATAAAAAGCTGAGGTGAGTCCAATTGAGCCCAAACTGCAGGGTTTCTGGCAAGATCTCAGCCCACCTGCATCTGGTCTCATCCTTCTCAGCTGCACTGACTTCCACCTGTGTGGTCACTCGGCAGGATGCCCTGTGGCCTCTGGTCCCTCTACACCCGGCCCGAGTCGTTGGTGCTCTCTGTCCATCTGCACTTTGCACATTTGGCTCTTTCTTCTCTTTCCCATCTTAGTTCAAAGGTCTCCTCCAAGAGGCCCTCCACGTGCTCCATGCCCATCACAGGGGGTGTCCTCTCAGGAGTCTTTCCCAGACCTTCTCTCTCCCGTGCCCCTCTCAGAGGGACCTGGTTTGGGTTTGTGGTGCTCATCCTACCACATTCATTAGACCCCTGAAGACTTTTCTGCTTCCTGCCAGCAGAGTGTTTCTTCCTATGGCACTGACATGGTGTATTACCAATACAGGTTTCTAGATGCTAAACCAAGTATACATACTTTGGTCTTTAAGGTTCAGGAAGTTCCCAGACCATCCTCAAGTTCAATAATTCACTGTAAGGACCAAGAACTCGACAAAAAGCTATGATATTCAAAAGGACATGATATTAGAAAAGCGAACAGTAGCTCAGTTCAGCAGTGGTTAAAGGTCTCATGGACCAGGGTCTAAGAAGCCCAGTATGGAACTGGGACTTGACGTCTCCCTGCAGATCCTGGATCTCCCCCAAACAGCCTGTGTCAGACACAAGGGGCATTACCAAGCAGCGGGCTCGACCCAGCCTTGATGTCCAGGGTTCTTGGTGAGGGGTGGTCACGCAGGAATGGCCCACTGCCCTCGTGGCGGGCCCTGCTCTCCAGCCCATCCAGGGGTCCAGCTGATACCAGCTAGGCCGAGGCCCCCACCATACTCACACGCGAACACGGATTAGGTAACCTGACCCTCGAACAAGTAATTAAGGACAGTCTTCTCAGGCAAGGACGTTCAGGCTTCACTATTACCTCCCAGATGTCCTGGAATAGGGCTGAAGCTTCCTCTGGCCAAGCTTAGCCCTTTACTTATAGAGAACACCCTCTGGACCTTCACTAAGACTCCCTTACATCCAAAGGATCATCGAGCATCTAAGTTTAGCCTAGATTTTATTTAACAGATACAGAAAGAGTACAGAAATAACATCTCTCATCGGGGGCAGCCAGACTGGGGTTTGAGTAGTTGAGAGCAACAGATATTCCAGTTTCTAAAGCCACTACTTCCATTTTCATGTGTTTCCACTGATACTAATTTGTTTTCAGCTTTTATCGGAAGATGGTCGCTTTGCAGTATTGTGCTGGTTTCTGCCATACATCAACATGAATCAGCCACAGGGATACCTACGTCCCCTCCCTCCTGAACCTCTGCCACCTCCCACCCCATCCACCCCTCTAGGTTGTCGCAGAGCACTGGGTTGATCTCCCTGAGTCACACAGCAGATTCCCCCTGGCTCCGTACCTTGCATGTGGCAACGTGTGTGTTTCCGTGGTCCTCTCTCAGTGCCTCCCACCCTCTCCTTCCCCCACTGTGTGCACAAGTGAGTTCTCTGCGTCTGCGTCTCCACTGCTACCCTGCAAATAGGCTCATCAGTACCATCTTTCTACTTTCCATACACCTGCCTTAATACACAGTATTCATCTTTCCCTTTCTGACTTACTTCAGTCTGTACAGTAGGCTCTAGGTTCATCCACCTTATTGATACTAACTTGATTCTCGCCTTGATCAACTGCTACTTGTACCTTCAGTTCAGTTCAGTCGCTCAGTCGTGTCTGACTCTTTGAGACCCCATGGACCACAGCTCTCCAGGCCTCCCTGTCCATCACCACCTCCCGGAGTTTACCCAAACCCATGTCCATTGAGTCGGAGATGCCAGACAACCATCTCACCCTCTGTCGTCCCCTTCACCTCCTGCCCTCAATCTTTCCCAGCATCAGGGTCTTTCCAGATGAATCAGCTCTTCGCATCAGGTGGCCAAAGTATTGGAGTTTCAGCTTCAGCATCAGTCCTTCCAGTGAACACTCAGGACTGATCTCCTTTAGGATGGACTGGATGGATCTCCTTGCCGTACAAGGGACTCTCTAGAGTCTTCTCCAACACCACAGTTCAAAAGCATCAATTCTTCAGCGCTCAGCTTTTTATTTAGCATAAAACTGTTTGTGCAGTCTATTTAGTATTGTTAAGAGAGAAAAAGAGGCAAAAAAAAAAATTATTTCAGTTTGAGACAAAGAACTCTTTGAATGGGAAATCACCAAACCAGAATTACTGAGCATGGCCCGGCTGACAGGCACTCAGGAACAGACTATTGTGGAGAAAAGGCTGAAGCAAAGTAAGGAAACTGTGGACTGTCTTCAACTTCTGGCCCAGGTGGCTCTTTGTGACTATCAGTCCTTAGGTTCCCATTTTGTCACCTTGAGGCATTTTCAGGCTTCCGTTTTGTTTTGCTTACAGAGGCCACCAAGGAATTAGAGCCAGCTCAGCCTAATGACCTCCGTGTTTCACTCATTTACATCATGGAAACTGGCTCATGGTTGGCTGTGCCGAGTTCTTCACCAACTAGTTATTTGCCATTAGTATTACATCCTGCAGAGACTTTACCTCCATCTCCCATCACACTTGGTCATCCCTATCGGTATCTTCCTATGGCTGCTTTACATGTGAGAGTGGACTATTACCAGCAAGGCCAGTGATAACCCCCATCACAGGACGGTAGGTAGAACATGTGACCTGAAGACTAAGACTCAAGAGATGCTGGCACCTGGCTAGAGAAACACTCAGTGATTAACGATTGGTTCAATCCATCACCACGTCTTATAAAAATATCCCACAGACATCCCAGGGCTTCTGCTTGACCTTCAGTTCAGTTCAGTTTAGTTCAGTCAGTCAATATGTCCGACTCTTTGCGACCCCATGGACTGCAGCACGTCGGGCCTCCCTGTCCATTGCCAACTCCCTGAGTTTACTCAAACTCATGCCCATTGAGTTGGTGATGCCTTCCAACCATGAGGATGGGGCTGTTTAAACGTAGAGAACACGACCAATCAGAATGATGCTCTGCTTCCAGGCTGCAAATCGCCAGCAGCACTTTTCAGCAGAACAGTTCTGAAAACTCGGCAGTGGCCCCGCCCTAAGTGCCCTGAACCGCCGAGGGTCAGAGAGAGCCCAGGCCCGAGCGGCGGAGCCTGCATCTGCGCCTGTGCCTCGGCCCTGGCGCCCCGGGTGATTCCTGCGGCTGATCGCTCCGCGCACCGCATCTAGCTCAGAGGCCGAGAGCCGCGGTTCCCTTCTGAAGGCACCCCGACGCCCTGCACACCGGCCATGTCGTCCTCCACCCGCGTAGCGCTGGTCACCGGGGCCAACAAGGGCCTCGGCTTCGCCATCGTGCGTGCCCTTGCCGGCGGTTTCCAGGGAGACGTGGTGCTCACGGCGCCGGACGAGGCGCAGGGTCGGGCGGCCGTGCAGCAGCTGCAGGCCCAGGGCCTGAGCCCCCTTTTCCACCAGCTGGACATCGACGACCGGCAGAGCATCCGCGCCCTGCGTGACTTCCTGCGCAAGGAGTACGGGGGCCTCGATGTGCTGGTCAACAACGCGGGCATCGCCTTCAAGAGTAAGAAGCGGCTGGGTGCTCCAGGAGAGGCGGTCACCCGCTCTGAGCATCTCGGTCCAAGATGGACCAAATCTGTCGGGGAATCGCTGTAGAGGGGCTTCTCCCGCCTGTGGGGTCCAGAATGACTCCGTAGAGAAGGAGAAGGGAAGGGGGAAGGGGGTGCGGCTAGAGGAATTGCGAGGAATTGGCTGCTCTCTAGCCGGAGAGAACTGTTTCTCTGGCTCAGAATCCCGGGCACCTTTTCCAGGTTGATGCACAGCCCCTCTCTGATGCACAGAGGCCCCGTGTGTGCACCCTTAGTACAGCGCCGTGCCACTGGTGCGTTCTTGCAAAACTGTGCTTCATTATCAACCTGGGAAATTCACACGGGTCCAATACTGATTGTATTGTGCACAAAATTCAACCGATTTTTACCTTCACTAGTTGCACACAAAATTCATGAGCGATACCTTCTTAGGGAATGTTACCGCGCGAGAACTGTTTCTTGACTCCACTTTGCTTTTCTCTTGAAAGCTGCTGACACCACACCATTTCACATTCAAGCAGAGGTGACTATGAAAACAAACTTCTTTGGCACCAGAGATGTGTGCACAGAGCTCCTGCCTCTAATAAAACCGCAAGGTGAGTCTGATTGGAGCCGACAGCAGTGCTTCTGGCAAGATCTGGGCCCACCTGGCTCTGGTCTCATCTACAGGCCCCTGCCACTCCTGCTCAGCTTCCCTGCCCTCCACCGTGTCTCCACCCAGCTGGGTGTCCTGCACCCTGAGGTCCCTCCACACACTGCCCAGGTCCTTGGTGCTGTCTGTCCACCTGCTTTTTGCACATCTGGCTCTTTCTTCTCTTTCCCATCTTAGCTCAGAGGTTTCCTCCTCCAAGAGGCCCTTGAGCTGCTCTGTGCCCATCACAGGGGCAGTTCCCTCAGGAGTCCTTCCCAGACCTCTTTCTCCTGTCCCCCTCTTACTCAGGCTAGTGGCGCCTGCACCACCACCAGTTCATTAGTCCCCTTCCCCCCAAAGACTTGTCCTTTCCCCAAAACCTCTTGGTAACTAATCCTGTCATCCACGCACCAGGAAACTGGAGGGCACCCTGCCCATACGTGGGAAGTAAGCCTGCCCGCTTATTGTCATTACCAGGTCCTAAATTCGTCCAGCTGAGTTTCTCCCCAGCCGTCTGCCCCATCCTAGCTCTACAAACAGGCCCTCAGCTGTTGTTTCTAAACACTTGTAAACCCTCCTAAGGGACCCCTTGCCCTTCTTGAATCCTTTTCTTTCTTGACAGGTTCACTGCCCCTCCCATAAATCCTGCAAGTGTGAATGAAGTCCAAGCCCTTAGTGTGGCTAATAGAGATCTCTAATCTGATAACTGCCCTTCAGTGTGCTCGGTGTTCTGGACAAAACAAACTCATTCCTCTAGCTTAAACTACTGTAATGTTTACCCTGAAGCAAGGGGCTGCGAGAGGAACCACCCCCCATTAAACACACAAAGTAAGACAAGCAGATACTTTAAGAAGGATTCCGAGTGTGCCTAGAGATTGAGGACACGTGTTTACAGTTGACACTCAGCTTCTCACCTGTTTCCCTGTCCACTCCTGGAAGGTGCTACTCCTTCAAACTTGGTTCACTAGGACCTCAGAAGTCAGCTCCTAAGTGTCCCCTGATTCTCCGAAGTGATGTCTTTGCTTTTTAACAGCCTGTCTGCGTTTGTCATAGCTTTGTTCCCAAGCAGCTCTCACCTGATTTCATGGCTGGCTTCACCATCCGCAGTGGTCTTAGAGCCCAGGAAGAGGAGCTCTGTCACTGCTTCCACCTTTTGCCCTATTGGCCATGAGCTAATGGGACCAGATGCCATGATCGTGGTTTTTTAAATACTGAGTGTTAAGCCAGCTCTTTCACTCTCCTCCTTCACCCTCATCAAGAGGCTCTTTAGTTCCACTTCACTTTCTACCATTAGAGACCATCTGCATATCTGCGGTTGTTAACATTTCTCCCACAATCTTGATTTCCAGCTTGTTAACTCACCCAGCCCGGCATTTCACATGATGTGCTCTGCGTAAAAGTTAAGCACAGTGACAATAGGGAGCCTTGTCGTACTCCTTTCTCAACCAGTCAGTTGTGCCATACAGGGTTCTAACTGTTGCTTCTTGACCTGTATACAGGGTTCTCAGGAGACAGGTAAGAAGGTCTGGTATTCCTGTCTCTTTAAGAGCCTTCCACAGTTTGTTATGACCCACACAGTCACAGGCTTTAGTGTAGCCAGTGAAGCAGAGGTGGATATTCTTCTGGAATTCCCTTGCTTTCTCTGTGATTCAGCGAATGTTGGCAATTTGATCTCTGATTTGTCTTCTTTTTCTAAACTCAGCTTGAACATCTGAAAATTCTCAATTCACACAATGCTAAAGTGTCACTTGGAGGATTTTGAGCTAATGGGAGATGAGTATAATTGTCCAGTGGTTTGAACATTCTTTAGTATTCCCCAACTTGGGGCTGTGATGAGGATTGACCTTTTCCAGTCCTGTGGTCACTGCTGGGTTTTCTAAATGTGCTGACATGTTGAGTTCAGCACTTTAATAGCATCATATTTAGGATTTGAAATAGTTTTGCCAGAATCTCATCTCTCCACTAGCTTTATTGATCGCAGTGCTTGCTAGGGCCCACTTGACTTCAGACTCCAGAATGTCTGGCTCTGAATGAGAGACTACACCGTCGTGCTTATCCAGGTCATTAAATCTTTTTCATATAGTTCTGTATATTCTTTCCAACTCTTCTTGATTTCTTCAGCTTCTGTCAGTCTTTACCACTTCTGTCCTTTATTGTACCCATCTTTGGATGAAATCTTCCTTTGATATTTCTGATTTTCTTGAAGAGATCTCTAGTCTTACCCTTTCTGTTGTTTTCCTCTGTTTCTCTGCATTGTTCATTGAAGAAGGCCTTCTTTTCTCCCCTTGTTATTCTCTGGAATCGGCATTCACTTGGGTGAACCTTTCCCTTTCTCCCTTGCTTTTCGCTTCTCTTCTTTCCTCAGTTATTTGTAAAGCCTCCTCAGACAACCACTTCGCCTTCTTGCGTTTCTTTTTCTTTAGGATGGTTTGCTCACTGCCCCCAGTGTAGTATTAGGGACTTCTCTCCATAGATCTTCAGGCACTCTGTTTACTAGATCTAATTGCTTGAATCTATTCATTAGGTGCACTGTATAGTCATGGGGAACTGGATTTAAGTCGTGGCTGACCTGCCTAATGGTTATCCCCACTTTCTTTAGTGAAAGCCTGAATTTTGCTATGAAGAGCTGATGGTCTGAGCCCCAGTCAGCTCCAGGTCTTGTTTTTGCTAACTGTTACAAAGAATGTAATCACTCTGATTTCGGTATTGACCAATCATTTGGTGATGTCCATGTGTAGAGTTGTCTCTTGTGCTGATAAAAAAGGATATTTGCTATGACCAGTGATAGTCTCAGGGCATTCTCAGGATGCCCAGCCCAAGGTTAGAGCCTTGGTCCCACGAGTTAGGACTGGGTTGGAAAAGGAAGTCCTAACCTCCTAGGTACACTTACCAGGAAATGAACCTCTGCAGCAGGTAGCTGAGAAACAGGATGACATATGCTGATGTCATCTCCATCGTGGGAAGATCCCACAGCCCCTTGGCAGGGAGGGAGCCCTGCGTCTGAGATGCAGCATTGCAGAGTGAAGTTTCCGTTGTTATGGTCAGAAAGGAGGAAAGGAAGAAGCAGTCATGGTTGAACTAGATGCTCTCTGTTCTCACCTGCGTTATTGGAGATAGTCTGGGAAAAAAGGTTCATTTGCTGTATGCCCTAGGGACCATTTCCAGAGACTTTAAAGGGTTGAGTTTTGAAAATAATTTTCACAAGTCATTCTGGGTGGTAGATTCACAGACTTCTTCCTTTGGTCATGACTTATTTGTTGAATTTGAGTGAAATATTTCATTCTGGTAATTTCTAAGATAATTCAGTTCAGTTCAGTCGCTCAGTCGTGTCCGATTCTTTGCAACCCCATGAATTGCAGCACGCCAGGCCTCCCTGTCCATCCCCAACTCCCAGAGTTCACTCAAACTTATGTCCATCGAGTCGGTGATGCAGTCCAGCCATCTCATCCCCTGTCGTCCCCTTCTCCTCCTGCCCCCCATCCCTCCCAGCATCAGAATCTTTTCCAGTGAGTCAACTCTTCACATGAGGTAGCCAAAGTACTGGAGTTTCAGCTTTAGCATCAGTCCCTCCAATGAACACCCAGGACTGATCTCCTTTAGGATGGACTGGTTGGATCTCCTTACAGTCCAAGGGACTCTCAGGAGTCTTCTCCAATACCACAGTTCAAAAGCATCAATTCTTTGGTGCTCAACTTTCTTCACAGTCCAACTCTCACATCCATACATGACCACTGGGAAAACCATAGCCTTGACTAGACAGACCTTTGTTGGCAAAGTAATGTCTCTGCTCTTTAATATGCTATCTAGGTTGGTCATAACTTTCCTTCCAAGGAGTAAGCGCCTTTTAATTTCATGGCTGCAGTCACCATCTGCAGTGATTTTGGAGCCCAGAAAAACAAAGTCTGACACTGTTTCCACTGTTTCCCCATCTATTTCCCATGAAGTGATGGGACCAGATGCCATGATCTTCGTTTTCTGAATGTTGAGCTTTAAGCCAACTTTTTCACTCTCCTCTTTAACTTTCATCAAGAGGCTCTTTAGTTCCTCTTCACTTTCTGCCATAAGGGTGGTGTCATCTACATATCTGAGGTTATTGATATTTCTCCCGGCAATCTTGATTCCAGCTTGTGCTTCTTCCAACCCAGCATTTCTCATGATGTACTCTGCATATAAATTAAATAAGCAAAAATAAATAAATAAATTAATTAATTAAATAAGCAGAGTGACAATATAGAGCCTTAACATACTCCTTTCCCTATTTGGAACCAGTCTGTTGTTCCATGTCCAGTTCTAACTGTTGCTTCCTGACCGGCATAGAGATTTCTCAAGAGGCAGGTCAGGTGGTCTGGTATTCCCATCTCTTGAAGAATTTTCCACAGTTGATTGTGATCCACACAGTCAAAGGCTTTCGCATAGTCAATAAAGCAGAAATAGATTTTCTCTGGAACTCTCTTGCTTTTTCGATGATCCAGCGGATGTTGGCAATTTGATCTCTGGTTCCTCTGCCTTTTCTAAAAGCAGCTTGAACTTCTGGACGTTCATGGTTCACATATTGCTGAAGCCTGGCTTGGAGAATTTTGAGCATTACTTTGCTAGCGTGTGAGATGAGTGCAATTGGGCGGTAGTTTCAACATTCTTTGGCATTGCCTTTCTTTGGGATTGGAATGAAAACTGACCTTTTCCAGTCCTGTGGCCACTGCTGAGTTTTCCAAATTTGCTGGCATATTGAGTGCAGCACTTTCACAGCATCATCTTTCAGGATTTGAAATCGCTCAACTGGAATTCCATCACCTCCACTAGCTTTGTTCGTAGTGATGCTTTCTAAGGCCCACTTGACTTCACGTTCCAGGATGTCTGGCTCTAGGTGAGTGATCACACGATCGTGATTATCTTGGTCGTGAAAATCTTTTTTGTACAATTCTTCTGTGTATTCTTTCCACCTCTTCTTAATATCTTTTGCTTCTGTTAGGTCCATACCATTTCTGTCCTCTATTGAGACCATATTTGCATGAAATCTTCCCTTTAGATGTAGCTTACTTTTGAAAAACATTAGAAATAACATGTTGTTATTTATAATAATAAAACAGAAAAAACCCACTGAGCAACCCCCTCCCAAAATACATTCCCTTCCTTCCCTAATGTCCTCTTTCAAGAGGTCAGGCCTGTCCCAACTGGGTATCATCCTTCTCGTGCTCGCCTTTCTATGGACTGATTTGTGTTGTATTTTAGGCAGAGTGGTGAATGTATCCAGCTCTGTCAGTGTCAGCTCTCTAAAGAAATGCAGCCCTGAACTGCAGCAGAAGTTTCAAAGTGAGACCATCACGGAGGAGGAGCTGGTGGGGCTCATGAACAAGTTTGTGGAAGACACAAAGAACGGGGTGCACAGGAAGGAGGGCTGGCCCGATACCGCATATGGAGTGACGAAAATTGGAGTCACAGTCCTGTCCAGAATCCACGCCAGGAAAATGAGTGAGCAGAGAGGAGGGGACAAGATCCTCCTGAACGCCTGCTGCCCAGGGTGGGTGAGAACCGACATGGGGGGACCCAAAGCCCCCAAAAGCCCAGAAGAAGGAGCAGAGACCCCCGTGTACTTGGCCCTTCTGCCCCCGGATGCTGAAGGGCCTCATGGACAGTTTGTCCATGAGAAAGAAGTTGTGCAATGGTGAGCTCACTCACAGCTCCACCCATGGGTCCGTTTATATTGCTGTCCCAGATTGACCAAACAGACACTGACAAAATTATCGCTGTGCAGAAAAAAAGAAAAAGGAATCAAAATATCCAGATCAAGTTCTCACTGGGAGAGGGCTGCTAATCTTGTAAAGAGTTTTCTGACTTCTTCTGTGATCCCAGGGGAAGAAAAGTGGGATGGGTGACAAATAATAAAAATAAATAATTCCTTATAAATGTCCCTTTGTGCAAACTCTTAAATGGTGAATCTGCTCCATTATCCGTAATAGTTGAAGCTAGTTTGGTGGACATGTGGGTGTCGAGTATTAGTTCCACTTTTCTATTCAAAATTTTTCAGGACAAACATCTGGAACCAGAGAGTCCTGGCTCGGCCATCTTCCTGGATGACCTTGAGCCAAAATCCAACAGGATACTACTCCCTAACACAGGGAAACCTGCTCAGTGTTACATGACAGCCTGGGAAGGAGGGGAGATTGTAGAGAACCAATACGTGTATATGTGTGGCTGAGGCCCTGTGCTGCCCAGCTGAAACTGTGGTGACAGTTCAGAATGTTGTCAATCAACTATGAAAGTGTTAGTCGCCCAGTCCTGTCTAGGTCTTTGCGGTTCCATGCACAGCTCTCTGCAATTCCATGCACTGTGGCCCACTGGGCTCCTCTGTCCATGGGATTTCCCAGGCAAGAATACTGGAGTCAGCTGCCATTTATTTCTCCAGGGGCTCCTCCTAACCCAGAGATCAAACCTGGGTCTCCCCCCATTGCAGGCAGATTCTTTACTGTCCCAGCCACCAGGAAAGCCCTGTCCTCCAATATAAAATAAAAAGTTTAAAGAAAAAGAGGGCTGTGTCCTCTTTTTTGGCTCAGGTTACAGCATGAGGAAAAAGATGGAGCCAGGTGTGGTGTTGGAACATTTGATCCCTCCTTAAGCAGGAGAAGAAAGCAGGGCCTCCTCCTTCTGAAGTAGTCACTGCACTGGATCCCAGGACACAGTTCTTTGCCTTCTGGACTGTGGCGGGTCTCCACGTCCCATGCTGCGCCACCCCGTCGGTCTCCAGCCTTGTCAGCTCTACTCCAAAGGGCCCTGCCCACTGGCCATGTCCTCCTCCACCCGCGTGGCGCTGGTCACCGGGGCCAACAAGTGCCTCGGTTTTGCCATCGTGCGCGACCTGTGTCGGCAGTTCCCGGGGAAATTGGTGCTCATGGCGCGGGGCGAGGCATTCGGTCGGGCAGCCACACAGCAGCTGCAGACCAAGGGCCCCAGCCCCCTTTTCCACCAGCTGGACATTACTGCCCTGCAGAGCATCCGGGCACTGCGCGACTTTCTGCGCAAGGAGTACAGGGCCTCGTCGCGCTGGTCAACAACGCAGCCATCGCCTTCCAGAGTAAGTGCGTGGGAGCTAGCGGGTTACAGCCACTGTGGCGGGAGCCTGACGGGGCGGGGCGGGGCTATTGCCTGAACCTCCGCTGTGGGATCTAGAACCCTCTCCCTAGGGATGGAGCACAGGCCGGAGGTCACAGGGAGAGCAGGTCCTCCGCCATTACAAGCTTTTCCAGCAAGAAGGCCTTCCAATAGCTTTGACCAGGGTCAAGGACAGCACCCAGATTTTCGCAGTATTGATTTCACTGAACTTTGGATGAGTTGGGTGAATTTTTAACTTCTGAAACCAATTTAAAATTGCAGAGTGGTACACAGGAGGTCGTATGGGCTTCTTTCACTCAGCCTCCCCTGATGATGCCATGTTATGTAAGTATATAGCGTTCAGTTCCGTTCAGTTCAGTCACTCAGTCGTGTCCGACTCTTTGCAAACCCATGAATTGTAGCACGCCAGGCCTCCCTGTCCATCACCAACTCCCCGAGTTACTCAAACTCATGTCCAGCTAGTCGGTGATGCCATCCAGGCATCTCATCCTCTGTCGTCCCCTTGTCCTCCTGCCCCAAATACCCCCAGCATCAGACTCTTTCATGAGGTGGCCAAAGTATTGGAGTTTCAGCTTTAGCATCAGTCCTTCCAATGAACACCCAAGACTGATCTCCTTTAGAATGGACTGGTTGGGTCTCCTTGCAGTCCAAGGGACTCTCAAGAGTCTTCTATCAAACCGCAAAACACCCACTGGTGCAATACCGTTCACT|coding_sequence_variant&5_prime_UTR_variant&intron_variant|MODIFIER|LOC112441473|112441473|Transcript|rna-XM_015473932.2|protein_coding|1-2/3|1-2/2||||||||||1||||ARS_UCD1.2_refseq106.gtf.gz||splice_donor_5th_base_variant| GT
2 125425846 >11865>11867 TCCTTGACATTATTAATTGGTCAACTCTCAAAAAAAGAGTAGCATGGTGGGGAAGAAAGGTGGAGTTAGTCAAAGCCTAGACAACTTCAGAGGCAGTTGGGGACTTCTCCAACTGCGCCATTCAGCAGGGAGAGGCCCTGTTTATCTACTTTCAATTTTTTTTTTAAAATTTTTGGCCACATTCCACAGCATATGAGACCTTAGTTCCCTGACTAGGGATTGAACCCATACCCTCCATATTAAAAGGCAGACGACTGGGGAAGTCCCTGCATGCTGGTAAGTTGCTTCAGAATGTGTCTGACTCTTTGCACCCTTATGAACTGTAGCCCGCCAGGTTCCTCTGACCATGGGATTCTCCAAGCAAGAACACTGGAGTGGGTTGCCATTTCCTCCTCCAGGGGATCTTCCCAAACCAGGTATCCAACCCAAGTCTCTTATGTCTCCTCCATAGGCAGGTGGGTTCTTTACTACTAGCGCCCCCTGGGGGAAGTCCCTGCTGCTGCTGCTGCTGCTGCTAAGTCACTTCAGTCGTGTCCGACTCTGTGCGACCCCATAGACGGCAGCCCATCAGGCTCCCCCGTCCCTGGGATTCTCCAGGCAAGAACAATGGAGTGGGTTGCCATTTCCTACTCCAGTGCATGAAAGTGAAAAGTGAAAGTGAAGTCGTGTATCCACCTTCAATTCTAACGACACACAATATGGTTGCCTGACCCTTCTGGTGGGCTTCCCATAATGTTTTTCCTCCTTCTCCTCCTACACTTTCCCCTAAACATCTCCCTCCATATGACTTGCTGGAACCCCTTCTATTACTGTATTTGGAAAAAAAAAAAGTATAATATTTTCAAATAAATCACCATGTTCAACCAGAAAAAAAGGGAGGAGGGGTGTTTGTCCAGAGGACTCTCCACACACCACTGTCCCTGGCAATTACCCCCAGGACCCAGAGTGAGACTCAGAGGGTATGGGGAGGTGGGCACTTTAACACTTTATCCTTTGGACCAGAGATTCTCAAACATTACCATGAAGACACCTCATCTGGGGAAATCTCATGAAAATTAAGAAACTCTATATCCATACTGCTTGGATCTTTTACAGTAAGAGTGTATTCTCAAAATCCTTGAGTTTTAAGAAAAGGTACCAATCTTAGCTATCATGATTATTCATTAATCATGGAGACTATAAATAAACTTGGCATCAAGTTACAGTGAGTGTTGAGGGCACAGACCTGGTTGGAATTCCAGCTCCAGTGCTCACTAGCTGGGTGAACTGACTCTCTGCCAATTTCTTCATCTGTAAAATGGGGACAACAGGGCCCCCTACCTTTTACAGTTATTGTGAGGTTTAAAAAGAGAGAATATGAGAATGCATAAGCCCTCATCAATGCAAAGCAGCAGTTACTCTGAATTTGATCACTGGGGATCCTGCAGTTCTGCTTTCACCACGGAAGGGAGATGGGATGAGAGGGGTGGCTGTGTCCTTCTCCTGCCTGCTCCAGCATCCACTCAGCTGCTGTCCTCTGCAGGTAAAGGGCCAGGGCCAGGAACAATATGAAGACGAATGCTGTCCTCTCCTGGCTGGTTCTACTTGAGCAGAGGGCTGGCGGGCACAGTGTACCCTCTAGCTTTAATTCTGAGAGCTCAACTCTGCTCCTTGTGCCTGGGCAGGCAAAACAGTCTCTTGGCCCTCCTTCTTCACCAAGGTGTCACCAGGCTAACTTTGTACACTGGGGACAACAGATACAGAACCCAGAGCCTAATCCCTCTGTAAGACCCATGGAAATGTCTAAGACCTAGGAAAAAAAAAAATGTATTGGTTCCAAAATTGAGGGGAAAAAATCTGTGCCATCAAAACCAACAATTTATTTCAAATGCAACATTTATAAATGTCATTAAAAATTAGGGACTTCCTAAGACTCTGAGCTCCCAATGCAGGCGGCCAAGGTTCAATCCTTGGTCAATGAATGGGATCCCACGCGCCGAAAACAAGAGCTCACCTGCCACAACTAAAGATCCTGCATGCTACGACAAAGATCGCAGATCCCTTGTGCTTCAACTAAGGCCTGGGGCAGCCAGATAAATGAACAAAATTAGTACATTTAATATATTTTTAATAATTATTTTTAGAAGTCATTAAAAATCGTATATAATGTGAGATCCTTTTACTGATTCATGTTGGAGTGGAGGAAACGAAAAAACCATTCCTAGAGTCTAAGACAGTCTTAAAACGTCTGAAAGGTGAGCTTGCTTATGGTCAGAGACAAGAAGAGGAAGGCAGGAAAACACCTGCCATTTATTTAGCACCTACTGACGGCCGGTTGCTGTGCCAAGCCCTCTGCCTATGTAGCCTCACAGCAAAATTATGAAATATGTTCTATTATCATACCCATTTTACAGATGAGAAAACTGAGCTAGTTAGTGGCAGACCTATGATTCATACTGTACCTGAAAAGAAATGACCACAGTGCACTTTGCCACTAGCTAGCCATGTGACCTTAGATATTAAAAAAAAAAAGGTCTTAAACTTTTACAGCACATTGCAGTGTAAGTGCATGAGCTCACCTGATTTAATCTCTCCTCCTATAGTGTTATCTTTATTTTACAGATAGTGAAATAGAGACTCAAGGTCACGTAGATATTAAAAGGTACTACCTAGGTTTTCTGGCTTAAGGCAGTGGATTATTTTTGAAAGGACATGCATGAAATTTGAAATCAAAGAAATCTTGTTTTGAATCCTGGCTACACATTCAATGGCAACTTGAACAAGAGATTTCCTCAGCTGAGCCTCAGTGTCCCCATTTCTGTAAAATGGGGATAACGATACTAGTAGAAAAGGGGTGGATGGCCATGGAGTGGACAAACCAGACTGAGTGCTTAATCTCTGGGCTGCTCTGCCCCTTGGACCTCAGGTTTTCTTCTCTTCTGGAGCCTCTTTTTTCTGAAACATTAAGATTTGTGTTTTGCACAAAGGTTATCTGTTTTATCAGTTTCAACTGCCTATGATTCCGTGACTTATCTGTTATGCATACAACCCACCATAAAGCAATATCGGTCCCAATTTCAGTCCTTTGTGGGGATTTTTTTGTTTTGTTTTGTTTTGTTTTTCTGCTTTGGTTTGGTTTTACAGTAGGTCCTTGTTAGTTATCTATTTTACTTCTTATTTTTATTATTATATATATATTTTTGGCTCCACCACACTAGATCTTAGTTCCTTGACCAGGGATCGAATTCATGACCCCTGCATTGGAAGCACAGAGCCTTAACCACTTGACTGCTAGGGAAGTCCGTGATTTTCTGTTTTAAAAACAGCAGTGTATATATGTCAATCCCAAACTCTCAATCTATCCCCCCTCCCCATTCCCCTGGTAACCATAAATCCGCTCTCTGTGAGTTTGTTCTTGTTTTGTAAATAAGTTCATTTGGACTTTTTTTTTTTTTTTTTTAAGATTTGCATACAAGCTATCGGAGAAGGCAATGGCAACCCACTCCAGTATTCTTGCCTGGAGAATCCCAGGAACAGAGGAGCCTGGCGGGCTATAGTCCATGGGATCGCAAAGAGTCAGACACAACTGAGTGACTAAATAACAATAATAAGCTATCATTTTTGATGCTAAGCAATGATCCCAAACACTTCAATTATAACTCCTCCTCTGTAAACCACTGCCCTCTAAAACACAAAGGGTTAACTTGTTAAAACTGACCCCTTGTGTTAGCTGGTAAATCTGCCTGGAGGAAGGGATAGGCTACCCACTCCAGTATTCTTGGGCTTCCGTTGTGGCTCAGCTGGTAAAGAATCCGCCTGCAATGCAGGATTTGATCCTGGGTTTGATCCCTGGGTTGGGAAGATCCCCTGGAGAAGGGAAAGGCTACCCACTCCAGTATTCTGGCCTGGAGAATTCCATGGAGTATACAGTCCATGGGGTTGCAAAGAGTGAGACACGACTGAGCGCCTTTCACTTCACTTCACTTCACTTGTGTTAGCTGTGTGGCTCGCCATCGCCTCACAGCAGCTCCAAGAGGCAGGCTCGTCATTCTTCAAGGAAATGTTTGCCTCCCACACTGGCTCCCACAGAAAGAACTTGTGGGCTTGTCTGCAGTTAGAGGTTGAGGGATAAATGCTGTGTAGCCTCCGGTTTGTGTGGGAGGAGATGAATCCAGCAAGTTGGTGCCCCACCCAAGTTCTTGGCTAAGGATGGTGCAGGTAGAAACTCCACGGCCTTATGCAAAGCAAGGGTGATGGCTATCTGATTGGGTGTCTCGGAAGTCTGCACTTCAGGAAGAGACTCAGATTCTGAAAAAACTGACAGGTGCTATGGAATTCTTTTTAAATTTAACTCCAGTTTTAGATTATAGATGTATACAGTCCAGAAAAGTTTGAAGAAAAGAGGGGGAAAAAAGTAGTACCCACAATCCCAAGAGGACCCATCCAAGTGTATGGTGGATAAGGTGGCTGAGTACGAACTTGGTCTTGCCACTTCCCAGCTGTGGGATCTTGGGGAGTTTTGTGTTCCCTCTGGGTCTCATTTCCTCATCCACAAAATGGATGTAATGGTAATAGTACCTACTTCACAGGACTATGTAAAGAATCTCCCTGCAGTGCGGGAGACCTGGGTTTGATCCCTGGGTCGGGAAGATCCCCTGGAGAAGGAAATGGCAACCCACTCCAGTATTCTTGCCTGGAGAATGCCATGGACACAGGCGCCTGGCAGACTACAGTCTGTGGGGTTACAAGAGTTGGACACAACTTAGCAACTAAACCACCACTACAGGGACTATAAAAATCAGAGGAGACGCGCACGCGTGCCTGCGTGCAAGCCCCGCCCGGGAACTGCGGCGGACGCTGCCGCGGCACGCCGGTGCTGCGTGCTTGGATGCGTTTGCCGGGCGTCTGAGGGGGCCGCGGCAGGGTAGCCTCGCGCAGCCATGAAGTTAAATTTTAAAAAAAAATAAAAATCAGAGGAGGTGTTTTCACTTCATTTTTCAAATGGTTTTAAAAGGACAATATATGTCAAGCACAAAGCATACGCACAGTATATAGTAAGTACTCAGAAAATAAATGTTAGTTCTTCTTGACTATTTTCCTTTGTTTGCATGTTTTTATATACTTTTTCTTTTTTTTGGCTGCACCTCCCAGCTTGCGGGATCCTAGTTCCCTCACCAGGTATTGAACCCGAGCAGTGAAAGCGTGGAGTTCTAACCACCAAACAGCCCATGAATTCCCTCACTTGGTGTTCTTAAAATTGTCTGCAAGTTTACACATGAGCTGGCACCAGCCGCTGGCCCCACCCCCGTGATCTCCCAACATCCACATTCCCCTGCCCCGCCATCCCCCATTCTCTGAGCTCCAGCCACCCTGGCCTCAGGCTTTAGCTCGCACACATGGCCTGTGCATCCAGCTCAGGGCCTGTGAACTTTTCGTCCTCTGCTGCTGGAATGTTCTTCTGGATATCCACATAGCTCTCTCCCGTGCTGCCTTAGGTCTCTAGTCAAATGTCACTTTATTTGACAGTTCTTCTCTGCTACCCCTTAAGTAGTCTTTCTCCCCCATCCTCTCTACTCCTTTATTCTGCTTTGTTATTCTCCATAACCCTCGTTATTTCCTGGAATATGTATTTCTTTGTCTATGTGTCTTTTAGTCTGTTTCTCCTGAGGTGAAGGGAGGCTTCTCCAGCACTGGAATTTTGTTTCTTTTCTGCCACATCCCTGGTTCCAAGAATAGTGCATGATTCATTTTTTGGTTCAAAATAATTTTTTAATCCCCAGGACATTTTAGTTCTTATGTCTTGTTTTTGTTTTGAAGAACTATAAATTCAAGCTTAGGAAAGCTTGCCTTTGTCTTAACAAAACAACAAAGCGTTTGTATCATTTGCTAATCTAATGTCCTTTTAAGAGAGAAATGGGAGTAATCTGGCAAGGATAAAATTTATACCATGTATGATGCAGATCCATGTAGTGTGTGCGTGCACATTGTTGACAGAATTATAATCTGCTGGTGGCATTTGCAGAAAAGAAACCCTTGCAGATTTCTGAGGTTGTGGATTATTCGCAAAGTCATGTCTGACTCTTTGCAACCCCATGGTCTACAGCCACCAAGCTCCTCTGTCCATGGGATTCTCCAGGCAAGAATATTGGAGTAGGTTGCCATTCCCTTCTCCAGATGCAGATTTCTAAACAACAGTGAACTCTGTTAGGAAATTCCAAAATGTGTTACAGATCAAAAAGGGAATGAGGTTAGTAAAATGCTTCAACAGAGTTCCAATAAATACTAGATTTGAGAGCTACTCGACCAATATTTGTTGAATGAATTCATGAGTCTGCCTGCTACCTTCTACCTCTATCAGCTGGCTGGCTCTTAGATACCGACAGCTCTGAACAATGTCCATATTTCTCCTGTGGCCAGCCATCACCTCCACTTAACAATCTTAGGCTCAAACAGCACACCCTCTGCCCACTAACTCTCTCACCCAGCCTCCCCAGCTGAGCTCCCTGTCTTGCTATTCTTAGCAACATTTTCAGCTTTCCCTGAGCAGCTTCCAGCAGCCCTGGACTCGGAGTTCACAGCGATCCCAGGCATCCTCAGTGCCTACCTGGTACAGCCCTGGCGACTCCCCAGGAGGCCAGGAAAATCAGCACCTCTGGCAGCCTCATCCTACGGTTTCGCCTGATGGGAGCCGTCGGGTTCTCCCTGAGCTTTTGTTCGAGCCACAGGCTTCCTAGCTAGGTGTGGATGGCTGCGTGTCAGAGCAGAACTTCCCGTCCAGTCACCGGCTGTTCCCAGACACTCGGGGCATCTGGCTCCTCTGGCTTTTCTTCCTTTGCCCAGGGGAGTGTGAGCAGGGTTTGCCCCGGGAGTTGCACTTGCCAGGCCTTTGACCTCTCACGTAAGAAGCAGCACCAGTCCTGCCAGTTCCTCAGAGCGTGTCGGTCGGTCCAGTCAGCAACTGGATTCCCCAGGAAACTCACTCAGCCGCAGTCACCAACCAGCAAATATCCTCTTTCAGAGTTTTCACGCTGCCCCACCCCAGGAGAACAAACAGACAATGTCCAGCCTTTGCCATCAAAGGAACTTAAGTGCTTGTTGGAGATTGAGCTGCTTGACCACAAATGAACCCAGACCAAGAGTCTCATTCTTGCCGGAAACCCTGTCCTGGGGAGATGGAGGGACCCAAGGCCACCACTCTGCCCTCTAGAGGAAGAAGCAGGCCACTGGACTGCAGTTCTGGGTGGCAGGTGGCTTGACAAGCCCAGAGGAGGGAGCTCACCCTCTGAGGAAACTGAGAGGGCTTCTGGGAGGAGGTAACATGGCTTCGTCTCTTCTTTGATTGTGAAAATTTGCCAACATAAACAGAAGTAGAGAGAACAATGTAAGGAGCCCCAGTACCCATCCTCCTGCAAGAGCAATTATGAACTCAGAGCCAATCTTACTTCATCTTTACCCCCACCCCAACCCCAAAGGATTATTTTTAAATTCCAGAGATCATATCATTTTGCCCATAAACACTTTAGTATACATCTCTAAAAGATAAGAACTTTTTTTTTTTTTTTTAGAACTTTTTAAAAACAGCATAGAGGATCTAAAAACAGTAGTGTTACTGACCCTCCTCCTTGGACTCATTTTTCTTTTTTTAAATTTATTTATTTTAACCCAAGGATAATTTCTTTACAAATTGTGGTGGGTTTTGCCGTACATTAGTATGAATCGGCCACAGGCATACACGTGTCCCCTCCTTCCTGAACCCCGCTCCCACCTTCCTCCCTTGTTCATTGTTCAGTCACTGAGCCATGTCTGATTCTTTGCGACTCCGTGGAGTAAAAGCACGCCAGGCTTGCCAGGCTTCACTGTCCTTCACTATCTCACAGTTTGCTCAGTTTTAGCATCAGTCCTTCCAATGAATATTCAGGGTTGATTTCCTTTAGGATGGACTGGTTGGATCTCCTTGCCATCCAAGGGGCTCTCAAGAGTCTTCTTCAGCACCACAATTTGAAAGAATCAATTCTTTGGCACTCAGCCCTCTTTATGGTTCAACTCTCACATCCGTACATGACTACCGGAAATACTATAGATTTGACCATATGGACCTTTGTCGGTAACGTGATGTCTCTGCTTTTTAATACACTGTCTAGGTCTGTCATAGCTTTTCCTCCAAGGAGCATGTGTCTTTTAATTTAATAGAAATTGATAAGGGACCAGACGAGAGATTCAAGCAAGGCTTTACTTGTGCTGCATCACAACAGAATGAAAACAAGACACCAGTGCCCTGGCTCTCTCTCCCAGGAGGGTGGGCTGGTTCTTTAAGTGGGATGAAGATAGGAGCAGATGGTTGGACTGGAGGGGTAGCTTAGACGGTCTCCCCACCCCTTGGTGGTGCTGTGTGCAGGGGTCCTACACAGTACCCAGCTTTTGCTCCCAGCACCTCATAAGTCTGTGGCCTTTTTGTATCTTATTTTCATAATTTGCCCAACTGCTCCTGCTTGCAGTTATTTTTAGCTGCTTATAGTTTCTTTGTATTCTGTTGCTCAAGGAGGCATTTACCCAGGTGAAAGTGCAGGCACTCCAGTAGAGGGTCCCAGGTTCCAGCCTATCTCAGGAGTAATTCCTAGTA TCCTTTGCCAGGAGCTGGCATATTGCATATTGAGTGCATATTGCATATTGAGTGCAGCACTTTCCACAGCATCATCTTTCAGGATCTGGAATAGCTCAACTGGAATTCTATCACTGCCGGGAGCCAGCGTGAGGAACTCCGCCCATGGCAAAGGTCATGAGAAAGGAGGCTCGGCATACGCAAAGGCGGTATCGAGCCTCAGGAGTCCCCCTGGAAATTCTCGAGCATCTACCCCCAAAACCAGAGTCTGCCTACTTTCTGCTTTGTGCTTTCACCTACACCTCTGACTTTACGGCGGGCTGTCCCCCACTACCTCTCTCTGAGAAAAGAGTTAGCTTACAGCTCCAGTTAATAATTCCTGGGTGTGACAGTGTTTAACCTACAAACTCCTTTGGAAATCCTCTAGCCTGCCTGAATAGGTTTTTCCGGCCACATGTGATTGTTCAGAGCCTCCCAACTGAGAGGCAGGAGATGTTCTAAACTGTCTAAACACAGATTCCTTTGAGTAGTTAAAAGATTGATTAGAAATTGTATTGGTGAAGGGTTTTTCACTTATTGGGCCAATGTTTGCTGCTAAGTCTCCATACTCCTTACCTACTGTGTCCTTGGCAGTGTATTGATTGATATAATGGGTGTATAGAAATGTAAGAAGTAGCCTCAATGTTTGTAACCTTGGACCCTTGAGTTAATTCTTTTCTTGATTGAGCCCACCTCACCTTTGCCCTATAGGAATGCAGCTTTGTCCAATGCTTTTTTGGAGGCTGGTGCCTGACTTTGGAGTAATCACCTTTAGAGAAAAATAAGTTTCTTAAAATGTTAACAGTCCTCCTGGCCTTAGATGATGTAAATCACCTGAACTTTTGCATATGATAAGTTTGAAAGCCTGGCTTCGATTAGGACCAGGAACTGCTGTCCTTGCATGACTCCACCCTTCCCCCATTATCCTTTATGCACAACTTAAGGTATAAAAACTACTTTGAAAAATAAAGTGCGGGCCTTGTTCACCGAAACTTGGTCTCCCCATGTTGCTCTCTCTCTCAAATTCTGGCTGAGTCTCCATCTGGAGCGCAGAACCCGCCATGCTTGCTAATTATGCCTGGGCTTCTAAGATCCGACCGGGGAGGCCTCAGTGTCTCCTCTCCTTTGGGAGAACGGAAGGACGCCTGCGGCCTATGTAAGTGGTGCAAACTTCTTGTCTTGAAGTTTTATTGGTCTCCCGCGTAAACCAAGCTACTCAGCCTCTTTTCTCCACTGAATTTTCCTACTGAGCTATCCTCATCCTATTACTCTTATATCTTTGATAAATATTTAAATAAATAGGTCGCCTATGCTGTCTCTCCTTCAAATACCCTGGGTCAGCCGGGGCTGGACCCCAGCACTCCTTGACATTATTAATTGGTCAACTCTCAAAAAAAGAGTAGCATGGTGGGGAAGAAAGGTGAAGTCAGTCAAAGCCTAGACAACTTCAGAGGCAGTTGGGGACTTCTCCAAGTGCACCATTCAGCAGGGAGAGGCCCTATTTATCTACTTTCAATTTCTTTTTTTTAATTTTTGGCCACATTCCACAGCATATGAGACCTTAGTTCCCTGACGAGGGATTGAACCCATACCCTCCACATTAAAAGGCAGACAACTGGGGAAGTCCCTGCATGCTGGTAAGTTGCTTCAGAATGTGTCTGACTCTTTGCACCCCTATGAACTGTAGCCCGCCAGGTTCCTCTGACCATGGGATTCTCCAGGCAAGAACACTGGAGTGGGTTGCCATTTCCTCCTCCAGGGGATCTTCCCAAACCAGGTATCCAACCCAAGTCTCTTATGTCTCCTCCATAGGCAGGTGGGTTCTTTACTACTAGCGCCCCCTGGGGGAAGTCCCTGCTGCTGCTGCTGCTGCTGCTAAGTCAGTTCAGTCGTGTCCGACTCTGTGCGACCCCATAGACGGCAGCCCATCAGGCTCCCCTGTCCCTGGGATTCTCCAGGCAAGAACAATGGAGTGGGTTGCTATTTCCTACTCCAGTGCATGAAAGTGAAAAGTGAAAGTGAAGTCGCTCAGTCGTGTATCCACCTTCAATTCTAACGACACACAATATGGTTGCCTGACCCTTCTGGTGGGCTTCCCATAATGTTTTTCCTCCTTCTCCTCCTACACTTTCCCCTAAACATCTCCCTCCATATGACTTGCTGGAACCCCTTCTATTACTGTATTTGAAAAAAAAAAGTATAATATTTTCAAATAAATCACCATGTTCAACCAGAAAAAAAGGGAGGAGGGGTGTTTGTCCAGAGGACTCTCCACACACCACTGTCCCTGGCAATTACCCCCAGGACCCAGAGTGAGACTCAGAGGGTATGGGGAGGTGGGCACTTTAACACTTTATCCTTTGGACCAGAGATTCTCAAACATTACCATGAAGACACCTCATCTGGGGAAATCTCATGAAAATTAAGAAACTCTATATCCATACTGCTTGGATCTTTTACAGTAAGAGTGTATTCTCAAAATCCTTGAGTTTTAAGAAAAGGTACCAATCTTAGCTATCATGATTATTCATTAATCATGGAGACTATAAATAAACTTGGCATCAAGTTACAGTGAGTGTTGAGGGCACAGACCTGGTTGGAATTCCAGCTCCAGTGCTCACTAGCTGGGTGAACTGACTCTCTGCCAATTTCTTCATCTGTAAAATGGGGACAACAGGGCCCCCTACCTTTTACAGTTATTGTGAGGTTTAAAAAGAGAGAATATGAGAATGCATAAGCCCTCATCAATGCAAAGCAGCAGTTACTCTGAATTTGATCACTGGGGATCCTGCAGTTCTGCTTTCACCACGGAAGGGAGATGGGATGAGAGGGGTGGCTGTGTCCTTCTCCTGCCTGCTCCAGCATCCACTCAGCTGCTGTCCTCTGCAGGTAAAGGTCCAGGGCCAGGAACAATATGAAGACGAATGCTGTCCTCTCCTGGCTGGTTCTACTTGAGCAGAGGGCTGGCGGGCACAGCGTACCCTCTAGCTTTAATTCTGAGAGCTCAACTCTGCTCCCTGTGCCTGGGCAGGCAAAACAGTCTCTTGGCCCTCCTTCTTCACCAAGGTGTCACCAGGCTAACTTTGTACACTGGGGACAACAGATACAGAACCCAGAGCCTAATCCCTCTGTAAGACCCATGGAAATGTCTAAGACCTGGAAAAAAAAAATGTATTGGTTCCAAAATTGAGGGGAAAAAATCTGTGCCATCAAAACCAACAATTTATTTCAAATGCAACATTTATAAATGTCATTAAAAATTAGGGACTTCCTAAGACTCTGAGCTCCCAATGCAGGCGGCCAAGGTTCAATCCTTGGTCAATGAATGGGATCCCACGCGCCGCAAACAAGAGCTCACCTGCCACAACTAAAGATCCTGCATGCTACGACAAAGATCACAGATCCCTTGTGCTTCAACTAAGGCCTGGGGCAGCCAGATAAATGAACAAAATTAGTACATTTAATATATTTTTAGTAATTATTTTTAGAAGTCATTAAAAATCGTATATAATGTGAGATCCTTTTACTGATTCATGTTGGAGTGGAGGAAACGAAAAAACCATTCCTAGAGTCTAAGACAGTCTTAAAATGTCTGAAAGGTGAGTTTGCTTATGGTCAGAGACAAGAAGAGGAAGGCAGGAAAACACCTGCCATTTATTTAGCACCTACTGACGGCCGGTTGCTGTGCCAAGCCCTCTGCCTATGTAGCCTCACAGCAAAATTATGAAATATGTTCTATTATCATACCCATTTTACAGATGAGAAAACTGAGCTAGTTAGTGGCAGACCTATGATTCATACTGTACCTGAAAAGAAATGACCACAGTGCACTTTGCCACTAGCTAGCCATGTGACCTTAGATATTAAAAAAAAAAAAGGTCTTAAACTTTTACAGCACATTGCAGTGTAAGTGCATGAGCTCACCTGCTTTAATCTCTCCTCCTATAGTGTTATCCTTATTTTACAGATAGTGAAATAGAGACTCAAGGTCACATAGATATTAAAAGGTACTACCTAGGTTTTCTGGCTTAAGGCAGTGGATTATTTTTGAAAGGACATGCATGAAATTTGAAATCAGAGAAATCTTGTTTTGAATCCTGGCTACACATTCAATGGCAACTTGAACAAGAGATTTCCTCAGCTGAGCCTCAGTGTCCCCATTTCTGTAAAATGGGGATAACGATACTAGTAGAAAAGGGGTGGATGGCCATGGAGTGGACAAACCAGACTGAGTGCTTAATCTCTGGGCTGCTCTGCCCCTTGGACCTCAGGTTTTCTTCTCTTCTGGAGCCTCTTTTTTCTGAAGCATTAAGATTTGTGTTTTGCACAAAGGTTATCTGTTTTATCAGTTTCAACTGCCTATGATTCCGTGACTTATCTGTTATGCATACAACCCACCATAAAGCAATATCGGTCCCAATTTCAGTCCTTTGTGGGGATTTTTTTGTTTTGTTTTGTTTTGTTTTTCTGCTTTGGTTTGGTTTTACAGTAGGTCCTTGTTAGTTATCTATTTTACTTCTTATTTTTATTATTATATATATATTTTTGGCTCCACCACACTAGATCTTAGTTCCTTGACCAGGGATCGAATTCATGACCCCTGCATTGGAAGCACAGAGCCTTAACCACTTGACTGCTAGGGAAGTCCGTGATTTTCTGTTTTAAAAACAGCAGTGTATATATGTCAATCCCAAACTCTCAATCTATCCCCCCTCCCCATTCCCCTGGTAACCATAAATCCACTCTCTGTGAGTTTGTTCTTGTTTTGTAAATAAGTTCATTTGGACATTTTTTTTTTTTTTTTAAGATTTGCATACAAGCTATCGGAGAAGGCAATGGCAACCCACTCCAGTATTCTTGCCTGGAGAATCCCAGGAACAGAGGAGCCTGGCGGGCTATAGTCCATGGGATCGCAAAGAGTCAGACACAACTGAGTGACTAAATAACAATAATAAGCTATCATTTTTGATGCTAAGCAATGATACCAAACACTTCAATTATAACTCCTCCTCTGTAAACCACTGCCCTCCAAAACACAAAGGGTTAACTTGTTAAAACTGACCCCTTGTGTTAGCTGGTAAATCTGCCTGGAGGAAGGGATAGGCTACCCACTCCAGTATTCTTGGGCTTCCGTTGTGGCTCAGCTGGTAAAGAATCCGCCTGCAATGCAGGATTTGATCCTGGGTTTGATCCCTGGGTTGGGAAGATCCCCCGGAGAAGGGAAAGGCTACCCACTCCAGTATTCTGGCCTGGAAAATTCCATGGAGTATACAGTCCATGGGGTTGCAAAGAGTGAGACATGACTGAGCGCCTTTCACTTCACTTCACTTCACTTGTGTTAGCTGTGTGGCTCGCCATCGCCTCACAGCAGCTCCAAGAGGCAGGCTCGTCATTCTTCAAGGAAATGTTTGCCTCCCACACTGGCTCCCACAGAAAGAACTTGTGGGCTTGTCTGCAGTTAGAGGTTGAGGGATAAATGCTGTGTAGCCTCCGGTTTGTGTGGGAGGAGATGAATCCAGCAAGTTGGTGCCCCACCCAAGTTCTTGGCTAAGGATGGTGCAGGTAGAAACTCCACGGCCTTATGCAAAGCAAGGGTGATGGCTATCTGACTGGGTGTCTCAGAAGTCTGCACTTCAGGAAGAGACTCAGATTCTGAAAAAACTGACAGGTGCTATGGAATTCTTTTTAAATTTAACTCCAGTTTTAGATTATAGATGTATACAGTCCAGAAAAGTTTGAAGAAAAGAGGGGGAAAAAAGTAGTACCCACAATCCCAAGAGGACCCATCCAAGTGTATGGTGGATAAGGTGGCTGAGTACGAACTTGGTCTTGCCACTTCCCAGCTGTGGGATCTTGGGGAGTTTTGTGTTCCCTCTGGGTCTCATTTCCTCATCCACAAAATGGATGTAATGGTAATAGTACCTACTTCACAGGACTATGTAAAGAATCTCCCTGCAGTGCGGGAGACCTGGGTTTGATCCCTGGGTCGGGAAGATCCCCTGGAGAAGGAAATGGCAACCCACTCCAGTATTCTTGCCTGGAGAATGCCATGGACACAGGCGCCTGGCAGACTACAGTCTGTGGGGTTACAAGAGTTGGACACAACTTAGCAACTAAACCACCACTACAGGGACTATAAAAATCAGAGGAGACGCGCATGCGTGCCTGCGTGCAAGCCCCGCCCGGGAACTGCGGCGGACGCTGCCGCGGCACGCCGGTGCTGCGTGCTTGGATGCGTTTGCCGGGCGTCTGAGGGGGCCGCGGCAGGGTAGCCTCGGGCAGCCATGAAGTTAAATTTAAAAAAAAAAAAAAAAAAAAAAATCAGAGGAGGTGTTTTCACTTCATTTTTCAAATGGTTTTAAAAGGACAATATATGTCAAGCACAAAGCATAAGCACAGTATATAGTAAGTACTCAGAAAATAAATGTTAGTTCTTCTTGACTATTTTCCTTTGTTTGCATGTTTTTATATACTTTTTCTTTTTTTTGGCTGCACCTCCCAGCTTGCGGGATCCTAGTTCCCTCACCAGGTATTGAACCCGGGCAGTGAAAGCATGGAGTTCTAACCACCAAACAGCCCATGAATTCCCTCACTTGGTGTTCTTAAAATTGTCTGCAAGTTTACACATGAGCTGGCACCAGCCGCTGGCCCCACCCCCGTGATCTCCCAACATCCACATCCCCCTGCCCCGCCATCCCCCATTCTCTGAGCTCCAGCCACCCTGGCCTCAGGCTTTAGCTCGCACACATGGCCTGTGCATCCAGCTCAGGGCCTGTGAACTTTTCGTCCTCTGCTGCTGGAATGTTCTTCTGGATATCCACATAGCTCTCTCCCGTGCTGCCTTAGGTCTCTAGTCAAATGTCACTTTATTTGACAGTTCTTCTCTGCTACCCCTTAAGTAGTCTTTCTCCCCCATCCTCTCTACTCCTTTATTCTGCTTTGTTATTCTCCATAACCCTCGTTATTTCCTGGAATATGTATTTCTTTGTCTATGTGTCTTTTAGTCTGTTTCTCCTGAGGTGAAGGGAGGCTTCTCCAGCACTGGAATTTTGTTTCTTTTCTGCCACATTCCTGGTTCCAAGAATAGTGCATGATTCATTTTTTTGGTTCAAAATAATTTTTTAATCCCCAGGACATTTTAGTTCTTATGTCTTGTTTTTGTTTTGAAGAACTATAAATTCAAGCTTAGGAAAGCTTGCCTTTGTCTTAACAAAACAACAAAGCGTTTGTATCATTTGCTAATCTAATGTCCTTTTAAGAGAGAAATGGGAGTAATCTGGCAAGGATAAAATTTATACCATGTATGATGCGGATCCATGTAGTGTGTGCGTGCACATTGTTGACAGAATTATAATCTGCTGGTGGCATTTGCAGAAAAGAAACCCTTGCAGATTTCTGAGGTTGTGGATTATTCGCAAAGTCATGTCTGACTCTTTGCAACCCCATGGTCTATAGCCACCAAGCTCCTCTGTCCATGGGATTCTCCAGGCAAGAATATTGGAGTAGGTTGCCATTCCCTTCTCCAGATGCAGATTTCTAAACAACAGTGAACTCTGTTAGGAAATTCCAAAATGTGTTACAGATCAAAAAGGGAATGAGGTTAGTAAAATGCTTCAACAAAGTTCCAATAAATACTAGATTTGAGAGCTACTCGACCAATATTTGTTGAATGAATTCATGAGTCTGCCTGCTACCTTCTACCTCTACCAGCTGGCTGGCTCTTAGATACCGACAGCTCTGAACAATGTCCATATTCCTCCTGTGGCCAGCCATCACCTCCACTTAACAATCTTAGGCTCAAACAGCACACCCTTTGCCCACTAACTCTCTCACCCAGCCTCCCCAGCTGAGCTCCCTGTCTTGCTATTCTTAGCAACATTTTCAGCTTTCCCTGAGCAGCTTCCAGCAGCCCTGGACTCGGAGTTCACAGTGATCCCAGGCATCCTCAGTGCCTACCTGGTACAGCCCTGGCGACTCCCCAGGAGGCCAGGAAAATCAGCACCTCTGGCAGCCTCATCCTAGGGTTTCGCCTGATGGGAGCCGTCGGGTTCTCCCTGAGCTTTTGTTCGAGCCACAGGCTTCCTAGCTAGGTGTGGATGGCCCCGTGTCAGAGCAGAGCTTCCCGTCCAGTCACCGGCTGTTCCCAGACACTCGGGGCATCTGGCTCCTCTGGCTTTTCTTCCTTTGCCCAGGGGAGTGTGAGCAGGGTTTGCTCAGGGAGTTGCACTTGCCAGGCCTTTGACCTCTCACGTAAGAAGCAGCACCAGTCCTGCCAGTTCCTCAGAGCCTGTCGGTCGGTCCAGTCAGCAACTGGATTCCCCAGGAAACTCACTCAGCCGCAGTCACCAACCAGCAAATATCCTCTTTCAGAGTTTTCACGCTGCCCCACCCCAGGAGAACAGACAGACAATGTCCGGCCTTTGCCATCAAAGGAACTTAGGTGCTTGTTGGAGATTGAGCTGCTTGACCACAAATGAACCCAGACCAAGAGTCTCATTCATGCCGGAAACCCTGTCCTGGGAAGATGGAGGGACCCAAGGCCACCACTCTGCCCTCTAGAGGAAGAAGCAGGACACTGGACTGCAGTTCTGGGTGGCAGGTGGCTTGACAAGCCCAGAGGAGGGAGCTCACCCTCTGAGGAAACTGAGAGGGCTTCTGGGAGGAGGTGATATGGCTTCATCTCTTCTTTGATTGTGAAAATTTGCCAACATAAACAGAACTAGAGAGAACAATGTAAGGAGCCCCCGTATCCATCCTCCCACAAGAGCAATTATGAACTCAGAGCCAGTCTTACTTCATCTTTACCCCCACCCCAACCCCAAAGGATTATTTTTAAATTCCAGAGATCATATCATTTTGCCCATAAACACTTTAGTATACATCTCTAAAAGATAAGAACTTTTTTTTTTTTAGAATTTTTTAAAAACAGCATAGAGGATCTAAAAACAGTAGTGTTACTGACCCTCCTCCTTGGACTCATTTTTCTTTTTTTTAATTTATTTATTTTAACCCAAGGATAATTGCTTTACATCATTGTGATGGGTTTTGCCGTACATTAGTATGAACCGGCCATAGGCATACACGTGTCCCCTCCTTCCTGAACCCCGCTCCCACCTTCCTCCCTTGTTCATTGTTCAGTCACTGAGCCATGTCTGATTCTTTGCGACTCCGTGGAGTAAAAGCACGCCAGGCTTGCCAGGCTTCACCGTCCTTCACTATCTCTCAGTTTGCTCAGCTTTAGCATCAGTCCTTCCGATGAATATTCAGGGTTGATTTCCTTTAGGATGGACTGGTTGGATCTCCTTGACATCCAAGGGACTCTCAAGAGTCTTCTTCAGCACCACAATTTGAAAGAATCAATTCTTTGGCACTCAGCCCTCTTTATGGTTCAACTCTCACATCCGTACATGACTACTGGAAATACTATAGATTTGACCATATGGACCTTTGTCAGTAACGTGATGTCTCTGTTTTTTAATACACTGTCTAGGTCTGTCATAGCTTTTCTTCCAAGGAGCAAGTGTCTTTTAATTTAATAGAAATTGATAAGGGACCAGACGAGAGAGTCAAGCAAGGCTTTACTGGGACTTGCGCTGCATCACGACAGAATGAAAACAAGACACCAGGGCCCTGACTCTCTCTCCCAGGAGGGTGGGCTGGTTCTTTAAGTGGGATGAGGATAGGAGCAGATGGTTGGACTGGAGGGGTAGCTTAGACGGTCTCCCCACCCCTTGGTGGTGCTGTGTGCAGGGGTCCTACACAGTACCCAGCTTTTGCTCCCAGCACCTCAGAAGTTTGTGGCCTTTTTGTATCTTATTTTCATAATTGGCCCAACTGCTCCTGCTTGCAGTTATTTTTAGCTGCTTATAGTTTCTTTGTATTCTGTTGCTCAAGGAGGCATTTACCCAGGTGAAAGTGCAAGCACTCCAGTAGAGGGTCCCAGGTCCCAGCCTATCTCAGGAGTAATTCCTAGTAACTGTTAGGTAGGTAGAATAGGGAAAAGGAGTCCAAAATGGCGGTGGCTAAAAGCCAAGGAAGGTCAAATTAAGGTCCGAGGACCAGAGTGAAAACTTCAGGCAGAACAAACAGCACTCCTGGCTAAGCCCAATTTGCATAGGGCAGGCCCAGGTGGAGGAAAAAAACATATAAAAGGAGGAGCCAAAGCGCTTTCTCTCAGACTCTCTCTCCCGCGTGCGCACACGCTCTCGCTGTCTCTCGCGTTCTCTCCCCCCCCCACCCCGCCCCTCTCTCTCTCTCTCTCTCCCCCTACGCACTCCTCCACTCTCTTCTCTTCGAGTCTTGGATTCTCCTGCTATCTTCTAAATAAAATGGAGCTGTAACACGGTTTGTCCAAGACCCGAGAGCTGTGATGCGCCGAGGGCTTTAATGTCCGTCGCTCCAAATCTTTGTTGTGACGAGACAAAGAACCGAGGAACATACACTCGCGTGACATAACCATATGCCGGGAGCCAGCATATTGCATATGGAGTGCAGCACTTTCCACAGCATCATCTTTCAGGATCTGGAATAGCTCAACTAGAATTCTATCACTGCCGGGAGCCAGCGTGAGGAACTCCGCCCATGGCAAAGGTCATGAGAAAGGAGGCTCGGCATACGTAAAGGTGGGATCAAGCCTCAGGAGTCCCCCTGGAAATTCTCGAGCATCTACCCCCAAAACCAGAGTCTGCCTACTTTCTGCTTTGTGCTTTCACCTACACCTCTGACTTTACGGGGGGCTGTCCCCTACTACCTCTCTCTGAGAAAAGAGTTAGCTTACAGCTCCAGTTAATAATTTCTGGGTGTGACAGTGTTTCAACCTACAAACTCCTGTGGAAATCCTCTAGCCTGCCTGAACAGGTTTTTCTGGCCACATGTGATTGTTCAGAGCCTCCCAACTGTGAGAGGCAGGAGATGTTCTAAACTGTCTAAACACAGATTCCTTTGAGTAGTTAAAAGATTGCTTAGAAATTGTATTGGTGAAGGGTTTTTCATTTATTGGGCCAATGTTTGCTGCTAAGTCTCCATATCCCTTACCTGCTGTGTCCCTGGCAGTGTATTGATTAATATAATTGGTGTAAGTAGTAGCTTTAATGTTTGTAACCTTGGACCCTTGAGTTAATTCTTTTCTTGATTGAGCCCACCACACCTTTGCCCTATAGGAATGCAACTTTATCTAATGCTTTCAGAGGGTGGCTCCTGACTTTGGAATAATCACCTTTAGAGAAAAATAAGTTTCTTAAAATGTTAACAGGCCTCCTGGCCAGAAGATGATGTAAATCACCTGAACTTTTGCATATGATAAGTTTGAAAGTCTGGCTTCGATTAGGATCAGGAACTGCTGTCCTTGCATGACTCTACCCCTTCCCCCATTATCCTCTATGCACAACTTAAGGTATAAAAACTACTTTGGAAAATAGTGCGGGCCTTGTTCACCGAAACTTGGTCTCCCCATGTCGCTCTCTCTCTCATTCTGGCTGAGTCTCCATCTGGAGCATGGAACCCACCATGCTTACTAATTATGCCTGGGCTTCTAAGATCCGACCGGGGAGGCCTCAGTGTCTCCTCTCCTTTGGGAGAACGGAAGGACGCCTGCGGCCTACGTAAGTGGTGCAAACTTCTTGTCTTGAAGTTTTATTGGTCTCCCACGTAAACCAAGCTACTCAGCCTCTTTTCTCCACTGAATTTCCTCACTGAGCTATCCTCATTCTATTACTCTTTATCTTTGATAAATATTTAAATAAATAGGTCGCCTATGCTGTCTCTCCTTCGAATACCCTGGATCAGCCGGGGCTGGACCCCAGCA 60 . AC=2;AF=0.333333;AN=6;AT=>11865>11866>11867,>11865>16839>16842>16843>11867;NS=6;LV=0;CSQ=CCTTTGCCAGGAGCTGGCATATTGCATATTGAGTGCATATTGCATATTGAGTGCAGCACTTTCCACAGCATCATCTTTCAGGATCTGGAATAGCTCAACTGGAATTCTATCACTGCCGGGAGCCAGCGTGAGGAACTCCGCCCATGGCAAAGGTCATGAGAAAGGAGGCTCGGCATACGCAAAGGCGGTATCGAGCCTCAGGAGTCCCCCTGGAAATTCTCGAGCATCTACCCCCAAAACCAGAGTCTGCCTACTTTCTGCTTTGTGCTTTCACCTACACCTCTGACTTTACGGCGGGCTGTCCCCCACTACCTCTCTCTGAGAAAAGAGTTAGCTTACAGCTCCAGTTAATAATTCCTGGGTGTGACAGTGTTTAACCTACAAACTCCTTTGGAAATCCTCTAGCCTGCCTGAATAGGTTTTTCCGGCCACATGTGATTGTTCAGAGCCTCCCAACTGAGAGGCAGGAGATGTTCTAAACTGTCTAAACACAGATTCCTTTGAGTAGTTAAAAGATTGATTAGAAATTGTATTGGTGAAGGGTTTTTCACTTATTGGGCCAATGTTTGCTGCTAAGTCTCCATACTCCTTACCTACTGTGTCCTTGGCAGTGTATTGATTGATATAATGGGTGTATAGAAATGTAAGAAGTAGCCTCAATGTTTGTAACCTTGGACCCTTGAGTTAATTCTTTTCTTGATTGAGCCCACCTCACCTTTGCCCTATAGGAATGCAGCTTTGTCCAATGCTTTTTTGGAGGCTGGTGCCTGACTTTGGAGTAATCACCTTTAGAGAAAAATAAGTTTCTTAAAATGTTAACAGTCCTCCTGGCCTTAGATGATGTAAATCACCTGAACTTTTGCATATGATAAGTTTGAAAGCCTGGCTTCGATTAGGACCAGGAACTGCTGTCCTTGCATGACTCCACCCTTCCCCCATTATCCTTTATGCACAACTTAAGGTATAAAAACTACTTTGAAAAATAAAGTGCGGGCCTTGTTCACCGAAACTTGGTCTCCCCATGTTGCTCTCTCTCTCAAATTCTGGCTGAGTCTCCATCTGGAGCGCAGAACCCGCCATGCTTGCTAATTATGCCTGGGCTTCTAAGATCCGACCGGGGAGGCCTCAGTGTCTCCTCTCCTTTGGGAGAACGGAAGGACGCCTGCGGCCTATGTAAGTGGTGCAAACTTCTTGTCTTGAAGTTTTATTGGTCTCCCGCGTAAACCAAGCTACTCAGCCTCTTTTCTCCACTGAATTTTCCTACTGAGCTATCCTCATCCTATTACTCTTATATCTTTGATAAATATTTAAATAAATAGGTCGCCTATGCTGTCTCTCCTTCAAATACCCTGGGTCAGCCGGGGCTGGACCCCAGCACTCCTTGACATTATTAATTGGTCAACTCTCAAAAAAAGAGTAGCATGGTGGGGAAGAAAGGTGAAGTCAGTCAAAGCCTAGACAACTTCAGAGGCAGTTGGGGACTTCTCCAAGTGCACCATTCAGCAGGGAGAGGCCCTATTTATCTACTTTCAATTTCTTTTTTTTAATTTTTGGCCACATTCCACAGCATATGAGACCTTAGTTCCCTGACGAGGGATTGAACCCATACCCTCCACATTAAAAGGCAGACAACTGGGGAAGTCCCTGCATGCTGGTAAGTTGCTTCAGAATGTGTCTGACTCTTTGCACCCCTATGAACTGTAGCCCGCCAGGTTCCTCTGACCATGGGATTCTCCAGGCAAGAACACTGGAGTGGGTTGCCATTTCCTCCTCCAGGGGATCTTCCCAAACCAGGTATCCAACCCAAGTCTCTTATGTCTCCTCCATAGGCAGGTGGGTTCTTTACTACTAGCGCCCCCTGGGGGAAGTCCCTGCTGCTGCTGCTGCTGCTGCTAAGTCAGTTCAGTCGTGTCCGACTCTGTGCGACCCCATAGACGGCAGCCCATCAGGCTCCCCTGTCCCTGGGATTCTCCAGGCAAGAACAATGGAGTGGGTTGCTATTTCCTACTCCAGTGCATGAAAGTGAAAAGTGAAAGTGAAGTCGCTCAGTCGTGTATCCACCTTCAATTCTAACGACACACAATATGGTTGCCTGACCCTTCTGGTGGGCTTCCCATAATGTTTTTCCTCCTTCTCCTCCTACACTTTCCCCTAAACATCTCCCTCCATATGACTTGCTGGAACCCCTTCTATTACTGTATTTGAAAAAAAAAAGTATAATATTTTCAAATAAATCACCATGTTCAACCAGAAAAAAAGGGAGGAGGGGTGTTTGTCCAGAGGACTCTCCACACACCACTGTCCCTGGCAATTACCCCCAGGACCCAGAGTGAGACTCAGAGGGTATGGGGAGGTGGGCACTTTAACACTTTATCCTTTGGACCAGAGATTCTCAAACATTACCATGAAGACACCTCATCTGGGGAAATCTCATGAAAATTAAGAAACTCTATATCCATACTGCTTGGATCTTTTACAGTAAGAGTGTATTCTCAAAATCCTTGAGTTTTAAGAAAAGGTACCAATCTTAGCTATCATGATTATTCATTAATCATGGAGACTATAAATAAACTTGGCATCAAGTTACAGTGAGTGTTGAGGGCACAGACCTGGTTGGAATTCCAGCTCCAGTGCTCACTAGCTGGGTGAACTGACTCTCTGCCAATTTCTTCATCTGTAAAATGGGGACAACAGGGCCCCCTACCTTTTACAGTTATTGTGAGGTTTAAAAAGAGAGAATATGAGAATGCATAAGCCCTCATCAATGCAAAGCAGCAGTTACTCTGAATTTGATCACTGGGGATCCTGCAGTTCTGCTTTCACCACGGAAGGGAGATGGGATGAGAGGGGTGGCTGTGTCCTTCTCCTGCCTGCTCCAGCATCCACTCAGCTGCTGTCCTCTGCAGGTAAAGGTCCAGGGCCAGGAACAATATGAAGACGAATGCTGTCCTCTCCTGGCTGGTTCTACTTGAGCAGAGGGCTGGCGGGCACAGCGTACCCTCTAGCTTTAATTCTGAGAGCTCAACTCTGCTCCCTGTGCCTGGGCAGGCAAAACAGTCTCTTGGCCCTCCTTCTTCACCAAGGTGTCACCAGGCTAACTTTGTACACTGGGGACAACAGATACAGAACCCAGAGCCTAATCCCTCTGTAAGACCCATGGAAATGTCTAAGACCTGGAAAAAAAAAATGTATTGGTTCCAAAATTGAGGGGAAAAAATCTGTGCCATCAAAACCAACAATTTATTTCAAATGCAACATTTATAAATGTCATTAAAAATTAGGGACTTCCTAAGACTCTGAGCTCCCAATGCAGGCGGCCAAGGTTCAATCCTTGGTCAATGAATGGGATCCCACGCGCCGCAAACAAGAGCTCACCTGCCACAACTAAAGATCCTGCATGCTACGACAAAGATCACAGATCCCTTGTGCTTCAACTAAGGCCTGGGGCAGCCAGATAAATGAACAAAATTAGTACATTTAATATATTTTTAGTAATTATTTTTAGAAGTCATTAAAAATCGTATATAATGTGAGATCCTTTTACTGATTCATGTTGGAGTGGAGGAAACGAAAAAACCATTCCTAGAGTCTAAGACAGTCTTAAAATGTCTGAAAGGTGAGTTTGCTTATGGTCAGAGACAAGAAGAGGAAGGCAGGAAAACACCTGCCATTTATTTAGCACCTACTGACGGCCGGTTGCTGTGCCAAGCCCTCTGCCTATGTAGCCTCACAGCAAAATTATGAAATATGTTCTATTATCATACCCATTTTACAGATGAGAAAACTGAGCTAGTTAGTGGCAGACCTATGATTCATACTGTACCTGAAAAGAAATGACCACAGTGCACTTTGCCACTAGCTAGCCATGTGACCTTAGATATTAAAAAAAAAAAAGGTCTTAAACTTTTACAGCACATTGCAGTGTAAGTGCATGAGCTCACCTGCTTTAATCTCTCCTCCTATAGTGTTATCCTTATTTTACAGATAGTGAAATAGAGACTCAAGGTCACATAGATATTAAAAGGTACTACCTAGGTTTTCTGGCTTAAGGCAGTGGATTATTTTTGAAAGGACATGCATGAAATTTGAAATCAGAGAAATCTTGTTTTGAATCCTGGCTACACATTCAATGGCAACTTGAACAAGAGATTTCCTCAGCTGAGCCTCAGTGTCCCCATTTCTGTAAAATGGGGATAACGATACTAGTAGAAAAGGGGTGGATGGCCATGGAGTGGACAAACCAGACTGAGTGCTTAATCTCTGGGCTGCTCTGCCCCTTGGACCTCAGGTTTTCTTCTCTTCTGGAGCCTCTTTTTTCTGAAGCATTAAGATTTGTGTTTTGCACAAAGGTTATCTGTTTTATCAGTTTCAACTGCCTATGATTCCGTGACTTATCTGTTATGCATACAACCCACCATAAAGCAATATCGGTCCCAATTTCAGTCCTTTGTGGGGATTTTTTTGTTTTGTTTTGTTTTGTTTTTCTGCTTTGGTTTGGTTTTACAGTAGGTCCTTGTTAGTTATCTATTTTACTTCTTATTTTTATTATTATATATATATTTTTGGCTCCACCACACTAGATCTTAGTTCCTTGACCAGGGATCGAATTCATGACCCCTGCATTGGAAGCACAGAGCCTTAACCACTTGACTGCTAGGGAAGTCCGTGATTTTCTGTTTTAAAAACAGCAGTGTATATATGTCAATCCCAAACTCTCAATCTATCCCCCCTCCCCATTCCCCTGGTAACCATAAATCCACTCTCTGTGAGTTTGTTCTTGTTTTGTAAATAAGTTCATTTGGACATTTTTTTTTTTTTTTTAAGATTTGCATACAAGCTATCGGAGAAGGCAATGGCAACCCACTCCAGTATTCTTGCCTGGAGAATCCCAGGAACAGAGGAGCCTGGCGGGCTATAGTCCATGGGATCGCAAAGAGTCAGACACAACTGAGTGACTAAATAACAATAATAAGCTATCATTTTTGATGCTAAGCAATGATACCAAACACTTCAATTATAACTCCTCCTCTGTAAACCACTGCCCTCCAAAACACAAAGGGTTAACTTGTTAAAACTGACCCCTTGTGTTAGCTGGTAAATCTGCCTGGAGGAAGGGATAGGCTACCCACTCCAGTATTCTTGGGCTTCCGTTGTGGCTCAGCTGGTAAAGAATCCGCCTGCAATGCAGGATTTGATCCTGGGTTTGATCCCTGGGTTGGGAAGATCCCCCGGAGAAGGGAAAGGCTACCCACTCCAGTATTCTGGCCTGGAAAATTCCATGGAGTATACAGTCCATGGGGTTGCAAAGAGTGAGACATGACTGAGCGCCTTTCACTTCACTTCACTTCACTTGTGTTAGCTGTGTGGCTCGCCATCGCCTCACAGCAGCTCCAAGAGGCAGGCTCGTCATTCTTCAAGGAAATGTTTGCCTCCCACACTGGCTCCCACAGAAAGAACTTGTGGGCTTGTCTGCAGTTAGAGGTTGAGGGATAAATGCTGTGTAGCCTCCGGTTTGTGTGGGAGGAGATGAATCCAGCAAGTTGGTGCCCCACCCAAGTTCTTGGCTAAGGATGGTGCAGGTAGAAACTCCACGGCCTTATGCAAAGCAAGGGTGATGGCTATCTGACTGGGTGTCTCAGAAGTCTGCACTTCAGGAAGAGACTCAGATTCTGAAAAAACTGACAGGTGCTATGGAATTCTTTTTAAATTTAACTCCAGTTTTAGATTATAGATGTATACAGTCCAGAAAAGTTTGAAGAAAAGAGGGGGAAAAAAGTAGTACCCACAATCCCAAGAGGACCCATCCAAGTGTATGGTGGATAAGGTGGCTGAGTACGAACTTGGTCTTGCCACTTCCCAGCTGTGGGATCTTGGGGAGTTTTGTGTTCCCTCTGGGTCTCATTTCCTCATCCACAAAATGGATGTAATGGTAATAGTACCTACTTCACAGGACTATGTAAAGAATCTCCCTGCAGTGCGGGAGACCTGGGTTTGATCCCTGGGTCGGGAAGATCCCCTGGAGAAGGAAATGGCAACCCACTCCAGTATTCTTGCCTGGAGAATGCCATGGACACAGGCGCCTGGCAGACTACAGTCTGTGGGGTTACAAGAGTTGGACACAACTTAGCAACTAAACCACCACTACAGGGACTATAAAAATCAGAGGAGACGCGCATGCGTGCCTGCGTGCAAGCCCCGCCCGGGAACTGCGGCGGACGCTGCCGCGGCACGCCGGTGCTGCGTGCTTGGATGCGTTTGCCGGGCGTCTGAGGGGGCCGCGGCAGGGTAGCCTCGGGCAGCCATGAAGTTAAATTTAAAAAAAAAAAAAAAAAAAAAAATCAGAGGAGGTGTTTTCACTTCATTTTTCAAATGGTTTTAAAAGGACAATATATGTCAAGCACAAAGCATAAGCACAGTATATAGTAAGTACTCAGAAAATAAATGTTAGTTCTTCTTGACTATTTTCCTTTGTTTGCATGTTTTTATATACTTTTTCTTTTTTTTGGCTGCACCTCCCAGCTTGCGGGATCCTAGTTCCCTCACCAGGTATTGAACCCGGGCAGTGAAAGCATGGAGTTCTAACCACCAAACAGCCCATGAATTCCCTCACTTGGTGTTCTTAAAATTGTCTGCAAGTTTACACATGAGCTGGCACCAGCCGCTGGCCCCACCCCCGTGATCTCCCAACATCCACATCCCCCTGCCCCGCCATCCCCCATTCTCTGAGCTCCAGCCACCCTGGCCTCAGGCTTTAGCTCGCACACATGGCCTGTGCATCCAGCTCAGGGCCTGTGAACTTTTCGTCCTCTGCTGCTGGAATGTTCTTCTGGATATCCACATAGCTCTCTCCCGTGCTGCCTTAGGTCTCTAGTCAAATGTCACTTTATTTGACAGTTCTTCTCTGCTACCCCTTAAGTAGTCTTTCTCCCCCATCCTCTCTACTCCTTTATTCTGCTTTGTTATTCTCCATAACCCTCGTTATTTCCTGGAATATGTATTTCTTTGTCTATGTGTCTTTTAGTCTGTTTCTCCTGAGGTGAAGGGAGGCTTCTCCAGCACTGGAATTTTGTTTCTTTTCTGCCACATTCCTGGTTCCAAGAATAGTGCATGATTCATTTTTTTGGTTCAAAATAATTTTTTAATCCCCAGGACATTTTAGTTCTTATGTCTTGTTTTTGTTTTGAAGAACTATAAATTCAAGCTTAGGAAAGCTTGCCTTTGTCTTAACAAAACAACAAAGCGTTTGTATCATTTGCTAATCTAATGTCCTTTTAAGAGAGAAATGGGAGTAATCTGGCAAGGATAAAATTTATACCATGTATGATGCGGATCCATGTAGTGTGTGCGTGCACATTGTTGACAGAATTATAATCTGCTGGTGGCATTTGCAGAAAAGAAACCCTTGCAGATTTCTGAGGTTGTGGATTATTCGCAAAGTCATGTCTGACTCTTTGCAACCCCATGGTCTATAGCCACCAAGCTCCTCTGTCCATGGGATTCTCCAGGCAAGAATATTGGAGTAGGTTGCCATTCCCTTCTCCAGATGCAGATTTCTAAACAACAGTGAACTCTGTTAGGAAATTCCAAAATGTGTTACAGATCAAAAAGGGAATGAGGTTAGTAAAATGCTTCAACAAAGTTCCAATAAATACTAGATTTGAGAGCTACTCGACCAATATTTGTTGAATGAATTCATGAGTCTGCCTGCTACCTTCTACCTCTACCAGCTGGCTGGCTCTTAGATACCGACAGCTCTGAACAATGTCCATATTCCTCCTGTGGCCAGCCATCACCTCCACTTAACAATCTTAGGCTCAAACAGCACACCCTTTGCCCACTAACTCTCTCACCCAGCCTCCCCAGCTGAGCTCCCTGTCTTGCTATTCTTAGCAACATTTTCAGCTTTCCCTGAGCAGCTTCCAGCAGCCCTGGACTCGGAGTTCACAGTGATCCCAGGCATCCTCAGTGCCTACCTGGTACAGCCCTGGCGACTCCCCAGGAGGCCAGGAAAATCAGCACCTCTGGCAGCCTCATCCTAGGGTTTCGCCTGATGGGAGCCGTCGGGTTCTCCCTGAGCTTTTGTTCGAGCCACAGGCTTCCTAGCTAGGTGTGGATGGCCCCGTGTCAGAGCAGAGCTTCCCGTCCAGTCACCGGCTGTTCCCAGACACTCGGGGCATCTGGCTCCTCTGGCTTTTCTTCCTTTGCCCAGGGGAGTGTGAGCAGGGTTTGCTCAGGGAGTTGCACTTGCCAGGCCTTTGACCTCTCACGTAAGAAGCAGCACCAGTCCTGCCAGTTCCTCAGAGCCTGTCGGTCGGTCCAGTCAGCAACTGGATTCCCCAGGAAACTCACTCAGCCGCAGTCACCAACCAGCAAATATCCTCTTTCAGAGTTTTCACGCTGCCCCACCCCAGGAGAACAGACAGACAATGTCCGGCCTTTGCCATCAAAGGAACTTAGGTGCTTGTTGGAGATTGAGCTGCTTGACCACAAATGAACCCAGACCAAGAGTCTCATTCATGCCGGAAACCCTGTCCTGGGAAGATGGAGGGACCCAAGGCCACCACTCTGCCCTCTAGAGGAAGAAGCAGGACACTGGACTGCAGTTCTGGGTGGCAGGTGGCTTGACAAGCCCAGAGGAGGGAGCTCACCCTCTGAGGAAACTGAGAGGGCTTCTGGGAGGAGGTGATATGGCTTCATCTCTTCTTTGATTGTGAAAATTTGCCAACATAAACAGAACTAGAGAGAACAATGTAAGGAGCCCCCGTATCCATCCTCCCACAAGAGCAATTATGAACTCAGAGCCAGTCTTACTTCATCTTTACCCCCACCCCAACCCCAAAGGATTATTTTTAAATTCCAGAGATCATATCATTTTGCCCATAAACACTTTAGTATACATCTCTAAAAGATAAGAACTTTTTTTTTTTTAGAATTTTTTAAAAACAGCATAGAGGATCTAAAAACAGTAGTGTTACTGACCCTCCTCCTTGGACTCATTTTTCTTTTTTTTAATTTATTTATTTTAACCCAAGGATAATTGCTTTACATCATTGTGATGGGTTTTGCCGTACATTAGTATGAACCGGCCATAGGCATACACGTGTCCCCTCCTTCCTGAACCCCGCTCCCACCTTCCTCCCTTGTTCATTGTTCAGTCACTGAGCCATGTCTGATTCTTTGCGACTCCGTGGAGTAAAAGCACGCCAGGCTTGCCAGGCTTCACCGTCCTTCACTATCTCTCAGTTTGCTCAGCTTTAGCATCAGTCCTTCCGATGAATATTCAGGGTTGATTTCCTTTAGGATGGACTGGTTGGATCTCCTTGACATCCAAGGGACTCTCAAGAGTCTTCTTCAGCACCACAATTTGAAAGAATCAATTCTTTGGCACTCAGCCCTCTTTATGGTTCAACTCTCACATCCGTACATGACTACTGGAAATACTATAGATTTGACCATATGGACCTTTGTCAGTAACGTGATGTCTCTGTTTTTTAATACACTGTCTAGGTCTGTCATAGCTTTTCTTCCAAGGAGCAAGTGTCTTTTAATTTAATAGAAATTGATAAGGGACCAGACGAGAGAGTCAAGCAAGGCTTTACTGGGACTTGCGCTGCATCACGACAGAATGAAAACAAGACACCAGGGCCCTGACTCTCTCTCCCAGGAGGGTGGGCTGGTTCTTTAAGTGGGATGAGGATAGGAGCAGATGGTTGGACTGGAGGGGTAGCTTAGACGGTCTCCCCACCCCTTGGTGGTGCTGTGTGCAGGGGTCCTACACAGTACCCAGCTTTTGCTCCCAGCACCTCAGAAGTTTGTGGCCTTTTTGTATCTTATTTTCATAATTGGCCCAACTGCTCCTGCTTGCAGTTATTTTTAGCTGCTTATAGTTTCTTTGTATTCTGTTGCTCAAGGAGGCATTTACCCAGGTGAAAGTGCAAGCACTCCAGTAGAGGGTCCCAGGTCCCAGCCTATCTCAGGAGTAATTCCTAGTAACTGTTAGGTAGGTAGAATAGGGAAAAGGAGTCCAAAATGGCGGTGGCTAAAAGCCAAGGAAGGTCAAATTAAGGTCCGAGGACCAGAGTGAAAACTTCAGGCAGAACAAACAGCACTCCTGGCTAAGCCCAATTTGCATAGGGCAGGCCCAGGTGGAGGAAAAAAACATATAAAAGGAGGAGCCAAAGCGCTTTCTCTCAGACTCTCTCTCCCGCGTGCGCACACGCTCTCGCTGTCTCTCGCGTTCTCTCCCCCCCCCACCCCGCCCCTCTCTCTCTCTCTCTCTCCCCCTACGCACTCCTCCACTCTCTTCTCTTCGAGTCTTGGATTCTCCTGCTATCTTCTAAATAAAATGGAGCTGTAACACGGTTTGTCCAAGACCCGAGAGCTGTGATGCGCCGAGGGCTTTAATGTCCGTCGCTCCAAATCTTTGTTGTGACGAGACAAAGAACCGAGGAACATACACTCGCGTGACATAACCATATGCCGGGAGCCAGCATATTGCATATGGAGTGCAGCACTTTCCACAGCATCATCTTTCAGGATCTGGAATAGCTCAACTAGAATTCTATCACTGCCGGGAGCCAGCGTGAGGAACTCCGCCCATGGCAAAGGTCATGAGAAAGGAGGCTCGGCATACGTAAAGGTGGGATCAAGCCTCAGGAGTCCCCCTGGAAATTCTCGAGCATCTACCCCCAAAACCAGAGTCTGCCTACTTTCTGCTTTGTGCTTTCACCTACACCTCTGACTTTACGGGGGGCTGTCCCCTACTACCTCTCTCTGAGAAAAGAGTTAGCTTACAGCTCCAGTTAATAATTTCTGGGTGTGACAGTGTTTCAACCTACAAACTCCTGTGGAAATCCTCTAGCCTGCCTGAACAGGTTTTTCTGGCCACATGTGATTGTTCAGAGCCTCCCAACTGTGAGAGGCAGGAGATGTTCTAAACTGTCTAAACACAGATTCCTTTGAGTAGTTAAAAGATTGCTTAGAAATTGTATTGGTGAAGGGTTTTTCATTTATTGGGCCAATGTTTGCTGCTAAGTCTCCATATCCCTTACCTGCTGTGTCCCTGGCAGTGTATTGATTAATATAATTGGTGTAAGTAGTAGCTTTAATGTTTGTAACCTTGGACCCTTGAGTTAATTCTTTTCTTGATTGAGCCCACCACACCTTTGCCCTATAGGAATGCAACTTTATCTAATGCTTTCAGAGGGTGGCTCCTGACTTTGGAATAATCACCTTTAGAGAAAAATAAGTTTCTTAAAATGTTAACAGGCCTCCTGGCCAGAAGATGATGTAAATCACCTGAACTTTTGCATATGATAAGTTTGAAAGTCTGGCTTCGATTAGGATCAGGAACTGCTGTCCTTGCATGACTCTACCCCTTCCCCCATTATCCTCTATGCACAACTTAAGGTATAAAAACTACTTTGGAAAATAGTGCGGGCCTTGTTCACCGAAACTTGGTCTCCCCATGTCGCTCTCTCTCTCATTCTGGCTGAGTCTCCATCTGGAGCATGGAACCCACCATGCTTACTAATTATGCCTGGGCTTCTAAGATCCGACCGGGGAGGCCTCAGTGTCTCCTCTCCTTTGGGAGAACGGAAGGACGCCTGCGGCCTACGTAAGTGGTGCAAACTTCTTGTCTTGAAGTTTTATTGGTCTCCCACGTAAACCAAGCTACTCAGCCTCTTTTCTCCACTGAATTTCCTCACTGAGCTATCCTCATTCTATTACTCTTTATCTTTGATAAATATTTAAATAAATAGGTCGCCTATGCTGTCTCTCCTTCGAATACCCTGGATCAGCCGGGGCTGGACCCCAGCA|splice_donor_variant&splice_donor_5th_base_variant&coding_sequence_variant&5_prime_UTR_variant&intron_variant|HIGH|SMPDL3B|518699|Transcript|rna-NM_001100379.1|protein_coding|1/8|1/7||||||||||-1||||ARS_UCD1.2_refseq106.gtf.gz||splice_donor_5th_base_variant|,CCTTTGCCAGGAGCTGGCATATTGCATATTGAGTGCATATTGCATATTGAGTGCAGCACTTTCCACAGCATCATCTTTCAGGATCTGGAATAGCTCAACTGGAATTCTATCACTGCCGGGAGCCAGCGTGAGGAACTCCGCCCATGGCAAAGGTCATGAGAAAGGAGGCTCGGCATACGCAAAGGCGGTATCGAGCCTCAGGAGTCCCCCTGGAAATTCTCGAGCATCTACCCCCAAAACCAGAGTCTGCCTACTTTCTGCTTTGTGCTTTCACCTACACCTCTGACTTTACGGCGGGCTGTCCCCCACTACCTCTCTCTGAGAAAAGAGTTAGCTTACAGCTCCAGTTAATAATTCCTGGGTGTGACAGTGTTTAACCTACAAACTCCTTTGGAAATCCTCTAGCCTGCCTGAATAGGTTTTTCCGGCCACATGTGATTGTTCAGAGCCTCCCAACTGAGAGGCAGGAGATGTTCTAAACTGTCTAAACACAGATTCCTTTGAGTAGTTAAAAGATTGATTAGAAATTGTATTGGTGAAGGGTTTTTCACTTATTGGGCCAATGTTTGCTGCTAAGTCTCCATACTCCTTACCTACTGTGTCCTTGGCAGTGTATTGATTGATATAATGGGTGTATAGAAATGTAAGAAGTAGCCTCAATGTTTGTAACCTTGGACCCTTGAGTTAATTCTTTTCTTGATTGAGCCCACCTCACCTTTGCCCTATAGGAATGCAGCTTTGTCCAATGCTTTTTTGGAGGCTGGTGCCTGACTTTGGAGTAATCACCTTTAGAGAAAAATAAGTTTCTTAAAATGTTAACAGTCCTCCTGGCCTTAGATGATGTAAATCACCTGAACTTTTGCATATGATAAGTTTGAAAGCCTGGCTTCGATTAGGACCAGGAACTGCTGTCCTTGCATGACTCCACCCTTCCCCCATTATCCTTTATGCACAACTTAAGGTATAAAAACTACTTTGAAAAATAAAGTGCGGGCCTTGTTCACCGAAACTTGGTCTCCCCATGTTGCTCTCTCTCTCAAATTCTGGCTGAGTCTCCATCTGGAGCGCAGAACCCGCCATGCTTGCTAATTATGCCTGGGCTTCTAAGATCCGACCGGGGAGGCCTCAGTGTCTCCTCTCCTTTGGGAGAACGGAAGGACGCCTGCGGCCTATGTAAGTGGTGCAAACTTCTTGTCTTGAAGTTTTATTGGTCTCCCGCGTAAACCAAGCTACTCAGCCTCTTTTCTCCACTGAATTTTCCTACTGAGCTATCCTCATCCTATTACTCTTATATCTTTGATAAATATTTAAATAAATAGGTCGCCTATGCTGTCTCTCCTTCAAATACCCTGGGTCAGCCGGGGCTGGACCCCAGCACTCCTTGACATTATTAATTGGTCAACTCTCAAAAAAAGAGTAGCATGGTGGGGAAGAAAGGTGAAGTCAGTCAAAGCCTAGACAACTTCAGAGGCAGTTGGGGACTTCTCCAAGTGCACCATTCAGCAGGGAGAGGCCCTATTTATCTACTTTCAATTTCTTTTTTTTAATTTTTGGCCACATTCCACAGCATATGAGACCTTAGTTCCCTGACGAGGGATTGAACCCATACCCTCCACATTAAAAGGCAGACAACTGGGGAAGTCCCTGCATGCTGGTAAGTTGCTTCAGAATGTGTCTGACTCTTTGCACCCCTATGAACTGTAGCCCGCCAGGTTCCTCTGACCATGGGATTCTCCAGGCAAGAACACTGGAGTGGGTTGCCATTTCCTCCTCCAGGGGATCTTCCCAAACCAGGTATCCAACCCAAGTCTCTTATGTCTCCTCCATAGGCAGGTGGGTTCTTTACTACTAGCGCCCCCTGGGGGAAGTCCCTGCTGCTGCTGCTGCTGCTGCTAAGTCAGTTCAGTCGTGTCCGACTCTGTGCGACCCCATAGACGGCAGCCCATCAGGCTCCCCTGTCCCTGGGATTCTCCAGGCAAGAACAATGGAGTGGGTTGCTATTTCCTACTCCAGTGCATGAAAGTGAAAAGTGAAAGTGAAGTCGCTCAGTCGTGTATCCACCTTCAATTCTAACGACACACAATATGGTTGCCTGACCCTTCTGGTGGGCTTCCCATAATGTTTTTCCTCCTTCTCCTCCTACACTTTCCCCTAAACATCTCCCTCCATATGACTTGCTGGAACCCCTTCTATTACTGTATTTGAAAAAAAAAAGTATAATATTTTCAAATAAATCACCATGTTCAACCAGAAAAAAAGGGAGGAGGGGTGTTTGTCCAGAGGACTCTCCACACACCACTGTCCCTGGCAATTACCCCCAGGACCCAGAGTGAGACTCAGAGGGTATGGGGAGGTGGGCACTTTAACACTTTATCCTTTGGACCAGAGATTCTCAAACATTACCATGAAGACACCTCATCTGGGGAAATCTCATGAAAATTAAGAAACTCTATATCCATACTGCTTGGATCTTTTACAGTAAGAGTGTATTCTCAAAATCCTTGAGTTTTAAGAAAAGGTACCAATCTTAGCTATCATGATTATTCATTAATCATGGAGACTATAAATAAACTTGGCATCAAGTTACAGTGAGTGTTGAGGGCACAGACCTGGTTGGAATTCCAGCTCCAGTGCTCACTAGCTGGGTGAACTGACTCTCTGCCAATTTCTTCATCTGTAAAATGGGGACAACAGGGCCCCCTACCTTTTACAGTTATTGTGAGGTTTAAAAAGAGAGAATATGAGAATGCATAAGCCCTCATCAATGCAAAGCAGCAGTTACTCTGAATTTGATCACTGGGGATCCTGCAGTTCTGCTTTCACCACGGAAGGGAGATGGGATGAGAGGGGTGGCTGTGTCCTTCTCCTGCCTGCTCCAGCATCCACTCAGCTGCTGTCCTCTGCAGGTAAAGGTCCAGGGCCAGGAACAATATGAAGACGAATGCTGTCCTCTCCTGGCTGGTTCTACTTGAGCAGAGGGCTGGCGGGCACAGCGTACCCTCTAGCTTTAATTCTGAGAGCTCAACTCTGCTCCCTGTGCCTGGGCAGGCAAAACAGTCTCTTGGCCCTCCTTCTTCACCAAGGTGTCACCAGGCTAACTTTGTACACTGGGGACAACAGATACAGAACCCAGAGCCTAATCCCTCTGTAAGACCCATGGAAATGTCTAAGACCTGGAAAAAAAAAATGTATTGGTTCCAAAATTGAGGGGAAAAAATCTGTGCCATCAAAACCAACAATTTATTTCAAATGCAACATTTATAAATGTCATTAAAAATTAGGGACTTCCTAAGACTCTGAGCTCCCAATGCAGGCGGCCAAGGTTCAATCCTTGGTCAATGAATGGGATCCCACGCGCCGCAAACAAGAGCTCACCTGCCACAACTAAAGATCCTGCATGCTACGACAAAGATCACAGATCCCTTGTGCTTCAACTAAGGCCTGGGGCAGCCAGATAAATGAACAAAATTAGTACATTTAATATATTTTTAGTAATTATTTTTAGAAGTCATTAAAAATCGTATATAATGTGAGATCCTTTTACTGATTCATGTTGGAGTGGAGGAAACGAAAAAACCATTCCTAGAGTCTAAGACAGTCTTAAAATGTCTGAAAGGTGAGTTTGCTTATGGTCAGAGACAAGAAGAGGAAGGCAGGAAAACACCTGCCATTTATTTAGCACCTACTGACGGCCGGTTGCTGTGCCAAGCCCTCTGCCTATGTAGCCTCACAGCAAAATTATGAAATATGTTCTATTATCATACCCATTTTACAGATGAGAAAACTGAGCTAGTTAGTGGCAGACCTATGATTCATACTGTACCTGAAAAGAAATGACCACAGTGCACTTTGCCACTAGCTAGCCATGTGACCTTAGATATTAAAAAAAAAAAAGGTCTTAAACTTTTACAGCACATTGCAGTGTAAGTGCATGAGCTCACCTGCTTTAATCTCTCCTCCTATAGTGTTATCCTTATTTTACAGATAGTGAAATAGAGACTCAAGGTCACATAGATATTAAAAGGTACTACCTAGGTTTTCTGGCTTAAGGCAGTGGATTATTTTTGAAAGGACATGCATGAAATTTGAAATCAGAGAAATCTTGTTTTGAATCCTGGCTACACATTCAATGGCAACTTGAACAAGAGATTTCCTCAGCTGAGCCTCAGTGTCCCCATTTCTGTAAAATGGGGATAACGATACTAGTAGAAAAGGGGTGGATGGCCATGGAGTGGACAAACCAGACTGAGTGCTTAATCTCTGGGCTGCTCTGCCCCTTGGACCTCAGGTTTTCTTCTCTTCTGGAGCCTCTTTTTTCTGAAGCATTAAGATTTGTGTTTTGCACAAAGGTTATCTGTTTTATCAGTTTCAACTGCCTATGATTCCGTGACTTATCTGTTATGCATACAACCCACCATAAAGCAATATCGGTCCCAATTTCAGTCCTTTGTGGGGATTTTTTTGTTTTGTTTTGTTTTGTTTTTCTGCTTTGGTTTGGTTTTACAGTAGGTCCTTGTTAGTTATCTATTTTACTTCTTATTTTTATTATTATATATATATTTTTGGCTCCACCACACTAGATCTTAGTTCCTTGACCAGGGATCGAATTCATGACCCCTGCATTGGAAGCACAGAGCCTTAACCACTTGACTGCTAGGGAAGTCCGTGATTTTCTGTTTTAAAAACAGCAGTGTATATATGTCAATCCCAAACTCTCAATCTATCCCCCCTCCCCATTCCCCTGGTAACCATAAATCCACTCTCTGTGAGTTTGTTCTTGTTTTGTAAATAAGTTCATTTGGACATTTTTTTTTTTTTTTTAAGATTTGCATACAAGCTATCGGAGAAGGCAATGGCAACCCACTCCAGTATTCTTGCCTGGAGAATCCCAGGAACAGAGGAGCCTGGCGGGCTATAGTCCATGGGATCGCAAAGAGTCAGACACAACTGAGTGACTAAATAACAATAATAAGCTATCATTTTTGATGCTAAGCAATGATACCAAACACTTCAATTATAACTCCTCCTCTGTAAACCACTGCCCTCCAAAACACAAAGGGTTAACTTGTTAAAACTGACCCCTTGTGTTAGCTGGTAAATCTGCCTGGAGGAAGGGATAGGCTACCCACTCCAGTATTCTTGGGCTTCCGTTGTGGCTCAGCTGGTAAAGAATCCGCCTGCAATGCAGGATTTGATCCTGGGTTTGATCCCTGGGTTGGGAAGATCCCCCGGAGAAGGGAAAGGCTACCCACTCCAGTATTCTGGCCTGGAAAATTCCATGGAGTATACAGTCCATGGGGTTGCAAAGAGTGAGACATGACTGAGCGCCTTTCACTTCACTTCACTTCACTTGTGTTAGCTGTGTGGCTCGCCATCGCCTCACAGCAGCTCCAAGAGGCAGGCTCGTCATTCTTCAAGGAAATGTTTGCCTCCCACACTGGCTCCCACAGAAAGAACTTGTGGGCTTGTCTGCAGTTAGAGGTTGAGGGATAAATGCTGTGTAGCCTCCGGTTTGTGTGGGAGGAGATGAATCCAGCAAGTTGGTGCCCCACCCAAGTTCTTGGCTAAGGATGGTGCAGGTAGAAACTCCACGGCCTTATGCAAAGCAAGGGTGATGGCTATCTGACTGGGTGTCTCAGAAGTCTGCACTTCAGGAAGAGACTCAGATTCTGAAAAAACTGACAGGTGCTATGGAATTCTTTTTAAATTTAACTCCAGTTTTAGATTATAGATGTATACAGTCCAGAAAAGTTTGAAGAAAAGAGGGGGAAAAAAGTAGTACCCACAATCCCAAGAGGACCCATCCAAGTGTATGGTGGATAAGGTGGCTGAGTACGAACTTGGTCTTGCCACTTCCCAGCTGTGGGATCTTGGGGAGTTTTGTGTTCCCTCTGGGTCTCATTTCCTCATCCACAAAATGGATGTAATGGTAATAGTACCTACTTCACAGGACTATGTAAAGAATCTCCCTGCAGTGCGGGAGACCTGGGTTTGATCCCTGGGTCGGGAAGATCCCCTGGAGAAGGAAATGGCAACCCACTCCAGTATTCTTGCCTGGAGAATGCCATGGACACAGGCGCCTGGCAGACTACAGTCTGTGGGGTTACAAGAGTTGGACACAACTTAGCAACTAAACCACCACTACAGGGACTATAAAAATCAGAGGAGACGCGCATGCGTGCCTGCGTGCAAGCCCCGCCCGGGAACTGCGGCGGACGCTGCCGCGGCACGCCGGTGCTGCGTGCTTGGATGCGTTTGCCGGGCGTCTGAGGGGGCCGCGGCAGGGTAGCCTCGGGCAGCCATGAAGTTAAATTTAAAAAAAAAAAAAAAAAAAAAAATCAGAGGAGGTGTTTTCACTTCATTTTTCAAATGGTTTTAAAAGGACAATATATGTCAAGCACAAAGCATAAGCACAGTATATAGTAAGTACTCAGAAAATAAATGTTAGTTCTTCTTGACTATTTTCCTTTGTTTGCATGTTTTTATATACTTTTTCTTTTTTTTGGCTGCACCTCCCAGCTTGCGGGATCCTAGTTCCCTCACCAGGTATTGAACCCGGGCAGTGAAAGCATGGAGTTCTAACCACCAAACAGCCCATGAATTCCCTCACTTGGTGTTCTTAAAATTGTCTGCAAGTTTACACATGAGCTGGCACCAGCCGCTGGCCCCACCCCCGTGATCTCCCAACATCCACATCCCCCTGCCCCGCCATCCCCCATTCTCTGAGCTCCAGCCACCCTGGCCTCAGGCTTTAGCTCGCACACATGGCCTGTGCATCCAGCTCAGGGCCTGTGAACTTTTCGTCCTCTGCTGCTGGAATGTTCTTCTGGATATCCACATAGCTCTCTCCCGTGCTGCCTTAGGTCTCTAGTCAAATGTCACTTTATTTGACAGTTCTTCTCTGCTACCCCTTAAGTAGTCTTTCTCCCCCATCCTCTCTACTCCTTTATTCTGCTTTGTTATTCTCCATAACCCTCGTTATTTCCTGGAATATGTATTTCTTTGTCTATGTGTCTTTTAGTCTGTTTCTCCTGAGGTGAAGGGAGGCTTCTCCAGCACTGGAATTTTGTTTCTTTTCTGCCACATTCCTGGTTCCAAGAATAGTGCATGATTCATTTTTTTGGTTCAAAATAATTTTTTAATCCCCAGGACATTTTAGTTCTTATGTCTTGTTTTTGTTTTGAAGAACTATAAATTCAAGCTTAGGAAAGCTTGCCTTTGTCTTAACAAAACAACAAAGCGTTTGTATCATTTGCTAATCTAATGTCCTTTTAAGAGAGAAATGGGAGTAATCTGGCAAGGATAAAATTTATACCATGTATGATGCGGATCCATGTAGTGTGTGCGTGCACATTGTTGACAGAATTATAATCTGCTGGTGGCATTTGCAGAAAAGAAACCCTTGCAGATTTCTGAGGTTGTGGATTATTCGCAAAGTCATGTCTGACTCTTTGCAACCCCATGGTCTATAGCCACCAAGCTCCTCTGTCCATGGGATTCTCCAGGCAAGAATATTGGAGTAGGTTGCCATTCCCTTCTCCAGATGCAGATTTCTAAACAACAGTGAACTCTGTTAGGAAATTCCAAAATGTGTTACAGATCAAAAAGGGAATGAGGTTAGTAAAATGCTTCAACAAAGTTCCAATAAATACTAGATTTGAGAGCTACTCGACCAATATTTGTTGAATGAATTCATGAGTCTGCCTGCTACCTTCTACCTCTACCAGCTGGCTGGCTCTTAGATACCGACAGCTCTGAACAATGTCCATATTCCTCCTGTGGCCAGCCATCACCTCCACTTAACAATCTTAGGCTCAAACAGCACACCCTTTGCCCACTAACTCTCTCACCCAGCCTCCCCAGCTGAGCTCCCTGTCTTGCTATTCTTAGCAACATTTTCAGCTTTCCCTGAGCAGCTTCCAGCAGCCCTGGACTCGGAGTTCACAGTGATCCCAGGCATCCTCAGTGCCTACCTGGTACAGCCCTGGCGACTCCCCAGGAGGCCAGGAAAATCAGCACCTCTGGCAGCCTCATCCTAGGGTTTCGCCTGATGGGAGCCGTCGGGTTCTCCCTGAGCTTTTGTTCGAGCCACAGGCTTCCTAGCTAGGTGTGGATGGCCCCGTGTCAGAGCAGAGCTTCCCGTCCAGTCACCGGCTGTTCCCAGACACTCGGGGCATCTGGCTCCTCTGGCTTTTCTTCCTTTGCCCAGGGGAGTGTGAGCAGGGTTTGCTCAGGGAGTTGCACTTGCCAGGCCTTTGACCTCTCACGTAAGAAGCAGCACCAGTCCTGCCAGTTCCTCAGAGCCTGTCGGTCGGTCCAGTCAGCAACTGGATTCCCCAGGAAACTCACTCAGCCGCAGTCACCAACCAGCAAATATCCTCTTTCAGAGTTTTCACGCTGCCCCACCCCAGGAGAACAGACAGACAATGTCCGGCCTTTGCCATCAAAGGAACTTAGGTGCTTGTTGGAGATTGAGCTGCTTGACCACAAATGAACCCAGACCAAGAGTCTCATTCATGCCGGAAACCCTGTCCTGGGAAGATGGAGGGACCCAAGGCCACCACTCTGCCCTCTAGAGGAAGAAGCAGGACACTGGACTGCAGTTCTGGGTGGCAGGTGGCTTGACAAGCCCAGAGGAGGGAGCTCACCCTCTGAGGAAACTGAGAGGGCTTCTGGGAGGAGGTGATATGGCTTCATCTCTTCTTTGATTGTGAAAATTTGCCAACATAAACAGAACTAGAGAGAACAATGTAAGGAGCCCCCGTATCCATCCTCCCACAAGAGCAATTATGAACTCAGAGCCAGTCTTACTTCATCTTTACCCCCACCCCAACCCCAAAGGATTATTTTTAAATTCCAGAGATCATATCATTTTGCCCATAAACACTTTAGTATACATCTCTAAAAGATAAGAACTTTTTTTTTTTTAGAATTTTTTAAAAACAGCATAGAGGATCTAAAAACAGTAGTGTTACTGACCCTCCTCCTTGGACTCATTTTTCTTTTTTTTAATTTATTTATTTTAACCCAAGGATAATTGCTTTACATCATTGTGATGGGTTTTGCCGTACATTAGTATGAACCGGCCATAGGCATACACGTGTCCCCTCCTTCCTGAACCCCGCTCCCACCTTCCTCCCTTGTTCATTGTTCAGTCACTGAGCCATGTCTGATTCTTTGCGACTCCGTGGAGTAAAAGCACGCCAGGCTTGCCAGGCTTCACCGTCCTTCACTATCTCTCAGTTTGCTCAGCTTTAGCATCAGTCCTTCCGATGAATATTCAGGGTTGATTTCCTTTAGGATGGACTGGTTGGATCTCCTTGACATCCAAGGGACTCTCAAGAGTCTTCTTCAGCACCACAATTTGAAAGAATCAATTCTTTGGCACTCAGCCCTCTTTATGGTTCAACTCTCACATCCGTACATGACTACTGGAAATACTATAGATTTGACCATATGGACCTTTGTCAGTAACGTGATGTCTCTGTTTTTTAATACACTGTCTAGGTCTGTCATAGCTTTTCTTCCAAGGAGCAAGTGTCTTTTAATTTAATAGAAATTGATAAGGGACCAGACGAGAGAGTCAAGCAAGGCTTTACTGGGACTTGCGCTGCATCACGACAGAATGAAAACAAGACACCAGGGCCCTGACTCTCTCTCCCAGGAGGGTGGGCTGGTTCTTTAAGTGGGATGAGGATAGGAGCAGATGGTTGGACTGGAGGGGTAGCTTAGACGGTCTCCCCACCCCTTGGTGGTGCTGTGTGCAGGGGTCCTACACAGTACCCAGCTTTTGCTCCCAGCACCTCAGAAGTTTGTGGCCTTTTTGTATCTTATTTTCATAATTGGCCCAACTGCTCCTGCTTGCAGTTATTTTTAGCTGCTTATAGTTTCTTTGTATTCTGTTGCTCAAGGAGGCATTTACCCAGGTGAAAGTGCAAGCACTCCAGTAGAGGGTCCCAGGTCCCAGCCTATCTCAGGAGTAATTCCTAGTAACTGTTAGGTAGGTAGAATAGGGAAAAGGAGTCCAAAATGGCGGTGGCTAAAAGCCAAGGAAGGTCAAATTAAGGTCCGAGGACCAGAGTGAAAACTTCAGGCAGAACAAACAGCACTCCTGGCTAAGCCCAATTTGCATAGGGCAGGCCCAGGTGGAGGAAAAAAACATATAAAAGGAGGAGCCAAAGCGCTTTCTCTCAGACTCTCTCTCCCGCGTGCGCACACGCTCTCGCTGTCTCTCGCGTTCTCTCCCCCCCCCACCCCGCCCCTCTCTCTCTCTCTCTCTCCCCCTACGCACTCCTCCACTCTCTTCTCTTCGAGTCTTGGATTCTCCTGCTATCTTCTAAATAAAATGGAGCTGTAACACGGTTTGTCCAAGACCCGAGAGCTGTGATGCGCCGAGGGCTTTAATGTCCGTCGCTCCAAATCTTTGTTGTGACGAGACAAAGAACCGAGGAACATACACTCGCGTGACATAACCATATGCCGGGAGCCAGCATATTGCATATGGAGTGCAGCACTTTCCACAGCATCATCTTTCAGGATCTGGAATAGCTCAACTAGAATTCTATCACTGCCGGGAGCCAGCGTGAGGAACTCCGCCCATGGCAAAGGTCATGAGAAAGGAGGCTCGGCATACGTAAAGGTGGGATCAAGCCTCAGGAGTCCCCCTGGAAATTCTCGAGCATCTACCCCCAAAACCAGAGTCTGCCTACTTTCTGCTTTGTGCTTTCACCTACACCTCTGACTTTACGGGGGGCTGTCCCCTACTACCTCTCTCTGAGAAAAGAGTTAGCTTACAGCTCCAGTTAATAATTTCTGGGTGTGACAGTGTTTCAACCTACAAACTCCTGTGGAAATCCTCTAGCCTGCCTGAACAGGTTTTTCTGGCCACATGTGATTGTTCAGAGCCTCCCAACTGTGAGAGGCAGGAGATGTTCTAAACTGTCTAAACACAGATTCCTTTGAGTAGTTAAAAGATTGCTTAGAAATTGTATTGGTGAAGGGTTTTTCATTTATTGGGCCAATGTTTGCTGCTAAGTCTCCATATCCCTTACCTGCTGTGTCCCTGGCAGTGTATTGATTAATATAATTGGTGTAAGTAGTAGCTTTAATGTTTGTAACCTTGGACCCTTGAGTTAATTCTTTTCTTGATTGAGCCCACCACACCTTTGCCCTATAGGAATGCAACTTTATCTAATGCTTTCAGAGGGTGGCTCCTGACTTTGGAATAATCACCTTTAGAGAAAAATAAGTTTCTTAAAATGTTAACAGGCCTCCTGGCCAGAAGATGATGTAAATCACCTGAACTTTTGCATATGATAAGTTTGAAAGTCTGGCTTCGATTAGGATCAGGAACTGCTGTCCTTGCATGACTCTACCCCTTCCCCCATTATCCTCTATGCACAACTTAAGGTATAAAAACTACTTTGGAAAATAGTGCGGGCCTTGTTCACCGAAACTTGGTCTCCCCATGTCGCTCTCTCTCTCATTCTGGCTGAGTCTCCATCTGGAGCATGGAACCCACCATGCTTACTAATTATGCCTGGGCTTCTAAGATCCGACCGGGGAGGCCTCAGTGTCTCCTCTCCTTTGGGAGAACGGAAGGACGCCTGCGGCCTACGTAAGTGGTGCAAACTTCTTGTCTTGAAGTTTTATTGGTCTCCCACGTAAACCAAGCTACTCAGCCTCTTTTCTCCACTGAATTTCCTCACTGAGCTATCCTCATTCTATTACTCTTTATCTTTGATAAATATTTAAATAAATAGGTCGCCTATGCTGTCTCTCCTTCGAATACCCTGGATCAGCCGGGGCTGGACCCCAGCA|splice_donor_variant&splice_donor_5th_base_variant&coding_sequence_variant&5_prime_UTR_variant&intron_variant|HIGH|SMPDL3B|518699|Transcript|rna-XM_015460330.2|protein_coding|1/7|1/6||||||||||-1||||ARS_UCD1.2_refseq106.gtf.gz||splice_donor_5th_base_variant| GT
2 135858700 >13517>13519 CTTCCTGACTTCCCCCGTCTCTCT CCCCTGACCCCCAGAGGCGGAGGCGCTGACCCCTGACCCCCAGAGGCAGAGGCGCTGACCCCTGACCCTGTCTCTCC 60 . AC=2;AF=0.333333;AN=6;AT=>13517>13518>13519,>13517>20069>13519;NS=6;LV=0;CSQ=CCCTGACCCCCAGAGGCGGAGGCGCTGACCCCTGACCCCCAGAGGCAGAGGCGCTGACCCCTGACCCTGTCTCTCC|splice_acceptor_variant&splice_polypyrimidine_tract_variant&intron_variant|HIGH|FBXO42|100848477|Transcript|rna-XM_003585804.5|protein_coding||5/9|rna-XM_003585804.5:c.657-30_657-8delinsCCCTGACCCCCAGAGGCGGAGGCGCTGACCCCTGACCCCCAGAGGCAGAGGCGCTGACCCCTGACCCTGTCTCTCC|||||||||1||||ARS_UCD1.2_refseq106.gtf.gz||splice_polypyrimidine_tract_variant|,CCCTGACCCCCAGAGGCGGAGGCGCTGACCCCTGACCCCCAGAGGCAGAGGCGCTGACCCCTGACCCTGTCTCTCC|splice_acceptor_variant&splice_polypyrimidine_tract_variant&intron_variant|HIGH|FBXO42|100848477|Transcript|rna-XM_005203374.4|protein_coding||5/9|rna-XM_005203374.4:c.657-30_657-8delinsCCCTGACCCCCAGAGGCGGAGGCGCTGACCCCTGACCCCCAGAGGCAGAGGCGCTGACCCCTGACCCTGTCTCTCC|||||||||1||||ARS_UCD1.2_refseq106.gtf.gz||splice_polypyrimidine_tract_variant| GT
3 14165498 >1794>1796 AAGACCAGGAGGCAATGAGACCTCTAGAAGAAGAAAACCAGGAGCCGCTGAGGTCTCTAGA A 60 . AC=2;AF=0.333333;AN=6;AT=>1794>1795>1796,>1794>1796;NS=6;LV=0;CSQ=-|inframe_deletion|MODERATE|NES|522383|Transcript|NM_001206591.1|protein_coding|4/4||NM_001206591.1:c.2530_2589del|NP_001193520.1:p.Asp844_Glu863del|2529-2588|2529-2588|843-863|EDQEAMRPLEEENQEPLRSLE/E|gaAGACCAGGAGGCAATGAGACCTCTAGAAGAAGAAAACCAGGAGCCGCTGAGGTCTCTAGAa/gaa|||1||||ARS_UCD1.2_refseq106.gtf.gz|1||,-|splice_acceptor_variant&coding_sequence_variant&intron_variant|HIGH|NES|522383|Transcript|rna-XM_024989295.1|protein_coding|5/5|4/4|rna-XM_024989295.1:c.2519+11_2529del||?-2689|?-2528|?-843|||||1||||ARS_UCD1.2_refseq106.gtf.gz||splice_polypyrimidine_tract_variant|,-|inframe_deletion|MODERATE|NES|522383|Transcript|rna-XM_024989303.1|protein_coding|4/5||rna-XM_024989303.1:c.2530_2589del|.1:p.Asp844_Glu863del|2690-2749|2529-2588|843-863|EDQEAMRPLEEENQEPLRSLE/E|gaAGACCAGGAGGCAATGAGACCTCTAGAAGAAGAAAACCAGGAGCCGCTGAGGTCTCTAGAa/gaa|||1||||ARS_UCD1.2_refseq106.gtf.gz|1||,-|intron_variant|MODIFIER|NES|522383|Transcript|rna-XM_024989307.1|protein_coding||4/4|rna-XM_024989307.1:c.2519+11_2519+70del|||||||||1||||ARS_UCD1.2_refseq106.gtf.gz||| GT
3 22582987 >2647>2652 ATCAATTCTTCGGCACTCAGCTTTCTTCACAGTCCAACTCTCACATCCATACATGACCAGAGGAAAAACCATAGCCTTGACTAGACGGGCCTTTGTTGGCAAAGTACTGTCTCTGATTTCAATATGCTATCTAGGTTGGTCATAACTTTCCTTCCAAGGAGTAAGCGTCTTTTAATTTCCTTTACTGTGTAGTATTAATTAGCATGTAGAAGATGATATTTGTATTAGTGTGTCCTTATAAAGGGGCTTCCCCAGTGGCTCAGCAGTAAAGCATCCTCCTGCAGTGCAGGAGCTGCGGGTTTGATCCCAGGGTTGGGAAGATCCCCTGGAGGAGGGCATGGCAACCTGCTCCAGTATTCTTGCCTGGAGAATCCCATGGACAGAGGAGCCTACAGTCCATAGTGTGGCAAAGAGTCCGACACAGCTAAAGTGACTTGGCACGCAGGCACTTGCTTATGCTGCTTATACTTTTTTAGTTTTCAGTGGGGCTACTAGAAAAATCTACATTACGTATGTGGCTTGCATTTTCTTTCTTTTTTTAAATAGCATGGCTCTAGATTTTACCACCAAAAAGGAAACATAGAGGACAGAAGAATTTCTTAAATTACACTCAGGTATACAATTTAGATTGCCGTAATGCTACAGAACACACAACTCAGTTTCTTCAACAAATGATTAAAAAAAAAAAGGTGTGTAAGAGACCAAGAGAGAGCTAGAGCGAGAGAGTAAGAGCAAGAAAGAGAAAGGAAGGAAGGAAGGAAGAAACCAAGGGTAAACATATATGTAAAGACTTAAACACATATCCTACTGATTACAGTTTGTGGATTTTATTTGGATACCAAGAAAGGATACTAACTTAAAAACAATAATTGAAACAACTTTGAACAACATTTTATGATATGAAAGATGTTTAATTAATTTATGAATAAATGTAATGCTATGAGGATAATACTTTCAAAAATAGTTCTCATTTAGAGAAACACATCCATGGGGTCGCAAAGAGTCAGGCACGACTGAGCGACTTCACTTTCTTTCACTGATGTAATTGGGGCTTCCTAGGTGGTGCAGCGGTAAAGAATCTGCCTGTCAATGTAGGAGACACAAGAGTTGCAGTTTGATCTCTGGGACGGGAAGATCCCCTGGAGAAGGAAATGGCAACCCACTCCAGTATTCTTGCCTGGAAATTTCCATGGACAGAGAAGCCTGGTGGGCTATAGTCCATGGCGTCGCAAGCAATTGGATATGACTGAGCACACACTGGCATAATCACAGATGAAATATGATGTCTGAGATTTGCTTTAAAAGATATAGGAATAGGTAAGTGGGTGGACTATAGTAAAACAAGTTCAGCCATAAGTTGATAATTGTTCTGTTATGTCTACTTTTATGTACTACTGAAATTCTGCATTTGAAAAAGAATGATAGGAGAGCACAGGTCTACCTGGAATAATGGCAGCTGAATCTCTCAACATGAAATTCAGAGGGCTAGGGACTAACATAGAGAGTCATGGACACCGCTCAAAACCCTGCCCCAAACAACCAGGGGCCAGAGAACACTATAGATTGCAATTGGTTCGTATTCAGCTAGGTGTGGGAGCCACACAGCAGTAGCAGGACCAGCAAAGACTCTGCACATAGAGGAGAGGACAGCAGGGAGGGAGTACTTGGGAGGGAACTCAGGTAAAATTACTCACAGAAAGAGCATGTGGATAAACTCATAAGATGTCTGAGACCTGGTTGGCTATAGCTCTGGTAATTAGGGAATTGACAGGAACAGGTTTGACAGTGCAGAGGACCAGAAGGTGGCAATCTTGAAGAAGCCCAATTACTGGGATCAAGTGTGAGATCTAGCAGAAGGGAGCATCCTTTGGATGCTTGTAGTGAAGAAAAAGAATGGTGCAACTGGCAGAAATTAAAGTTCCCACTGAAAGAAACAGAATCCCAGAATTAGGAGACATATGATATCTTTCCCAAAACCTTACCTCTGCTAGAGCAATTGCACAAGACAGACCAAGAACTAAGGAATCAACTATGCCAATCAAAGCACTAGTTTGTTCCTACCTAGAACTAATCATGTAGCAGACACTTATTCCAAGGTGACAAAAAACAAAAACACAAAAACATATACAAAGAGTCAAAATTTTAGTTCTTGAAAAGATTCCCTTCAAAATCACCCACAAAACATAGGATAAATGTAAAATAGCATCTGTATCTGAATTGTTTCTGAACAAACATCTGTAGAAGCACACAAACATGCACATGGGGAAAAGCCCCAGAACTGCAAATAAATACACAAGATAGAAGTAGAAAAGAACGAAGAAATGAGAAGTGCCAGAAATTAGAAAAAAATGGAAGAAAATAAAATTCTCTGAAAAAGAGGCTAAATGACAAGGTACCTAAGGGATCATATTTGTCTGAAATTATAAGGGACAATGAACTAAAAAAAGTGAAAGATCAAACAGAATAGAAATGAATAAAAGATAATGAGAAAGGATCAGAGAGAAAGTCATAAAGACCTGGGAGAAACAGAACTGGAACAATCAGCTTTAAGATGTATCCCAGTAAAGGCTAATAGATTTAAAAAAATTTTTTTCCTGTGAAACCCCAGGTCTCCCTTTGCCCTCAGTGGAAAGAAACTCAATTTACATTCTACATCTCAACACAACATACAAAGCAAGATGATTTTTTAAAAAATCAATAAATTCATTGTGGACAAGTCATTTATGTTCTCCTAAGCTGTTCATTCAGACTTAAATTGAAGACAGTAGGGAAAACCACTAGACCATTCAGGTATGACCTAAATCAAACCCCTATGATTATACAGTGGAACTGACAAATAGATTCAAGGGATTAAATCTGATAGAGTGCCTGAAAAACTACAGGCAGAGGTTTGTGACATTGTACAGGAGGCAGTGATAAAGATCATCTAAGAAAAGAAATGCAAAAAGGCAAAATGGTTGTCTGAGGATGACTTATAAATAGCTGAAAAGAGAATCTGAAGGCAAAGGAGAAAAGGAAAAATATACCCATCTGAATGCAGAGAGATAAGAAAGCCTTCCTAAATGATCAGTGCAAAGAAATAGAGGAAAACAATAGAATAGGAAAGACTAGAGATCTCTTCAAGAAAATTAGAGATACCAAGCGAACATTTCATGCAAAGATGGACACAAAAAAGGACAAAAACGGTACAGACCTAACAGAAGTAGAAGATGTTAAGAAGAGGTGGGAAGAATACACAGAAGAACTATACAAAAAAGATCTTCATGATCCAGATAACAACATGGTGTGATCCCTAGAGCCAGACATCCTGGAGCACAAAGTCAAGTGGGCCTTGCTGCTACTGTTACTGCTGCTGCTAAGTCGCTTCAGTCGTGTCCGACTCTGTGCAACCCCATAGACGGCAGCCCACCAGGCTCCCCCGTCCCTGGGATTCTCCAGGCAAGAACACTGGAGTGGGTTGCCATTTCCTTCTCCAATGCAGGAAAGTGAAAAGTGAAAGTGAAGTTGCTCAGTCGTGTCCGACTCTTCACAACCCCATGGACCACAGCCTACCAGGCTCCTCCGTCCATGGGATTTTCCGGGCAAGAGTACTGGAGTGGGGTGCCATGGGCCTTAGAAAGCATCAAAACAAAGAAAGCCAGTGGAGGTGATGGAATTCCAGCTGAGCTATTTCAAATCCTAAAAGAAGATGCTGTGAAAGTGCTGCACTCAAAATGCCAGCAAATTTGGAAAACTCAGCAGTGGCCACAGGACTGGAAAAGGTCAGTTTTCATTCCAATCCCAAATAAAGGCAATGCCAAAGAATGTTCAAACTACTGCAAAATTGTACTCATCTCACACACTAGCACAGTAATGCTCAAAATTCTCCAAGCCAGCCTTCAACAGTATGTAAACTGAGAACTTCCAGATGTTGAAGCTGGTTTTAGAAAAGGCAGAGGAACCAGAGATCAATTAGCCAACATCCGTTGGATCATAGAAAAATCAAAAGAGTGTCAGAAAAACATCTATTCTGCTTTATTGACTATGTCAAAGCCTTTGACTATATGGATCACACAAACTGGAAAATTTTGAAAGAGATGGGAATACCAGACCACCTGGCCTGCCTCCTGAGCAATCTGTATACAGGTCAAGAAGCAACAGTTAGAACCGGACATGGAAAAACTGACTGGTTCCAAATTGGGAAAGGAGTACTTCAAGGCTGTATATTGTCACTCTGCTTATTTAACTTATATGCAGAGTACATCAGATGAAATGCCATGCTGGATGAAGCATGAGCTGGAATCAAGATTGCTGGGAGAAATACCAATAACCTCATAGATGTAGATAACACCACCCTTATGGCAGAAAGCAAAGAGGAACTAAAGAGCCTCTTGTTGAAAGAGGAGAGTGAAAAAGCTGCCTTAAAAAAGCATTCATAAAACTAAGATCATGGCATTCAGTCCCATCACTTCATGACAAACATATGGGGAAACAGTGGAAACAGTCAAAAACTTTATTTTCTTGGGCTCCAAAATCACTACAGATGGTGACTGCAGCCATGAAATTAAAAAACGCTTGCTCCTTGGAAGAAAAGCTATGACAAACGTAGACAGCATATTGAAAAGCAGAGGCATTACTCTGCCAATAATGGTCCATCTAGTCAAAGCTTCCTTGGTGGCTCAGACGGTAAAGTGTCTGCCTGCAATGCCGGAGACCCAGGTTCGATCCCTGGGTGGGGAAGATCCCCTGGAGAAGGAAATGGCAACCCACTCTAGTACTCTTGCCTGGAAAATTCCATGGACAGAGGACCCTTGTAGGCTCCAGTCCATGGGGTCGCAAGGAGTCAGACATGACTGAGCAATTTCACTTCACTTCACTTAGTCAAAGCTATGGTTTTTCCCTTGGTCGTGTATGGTGTGAGAGTTGGATCATAAAGAAAGCTGAGCACTGAAGAATTGATGCTTTTGAATTGTGGTGTTGGAGAAGACTCTTGAGAGTCCCTTGGGCTGCAAGGAGATCAAACCAGTCCATCCTACAGGAAATCAGTCCTGAATATTCATTGGAAGGACTGATGCTGAAGCTCCAATACTTTGGCCACCTGATGTGAAGAACTGACTCCTTAGAAAAGACCCTGATTCTGGGAAAGATTGAAGGCAGGAGGAGAAGGGGACAACAGAAGATGATATGGTTGGATGGCATCAGCAACTCGATGGACATGAGTTTGAGCAAGCTCCGGGAGTTGGTGATGGACAGGGAAGCCTGGCATGCTGCAGTCCATGGGGTTGCAAAGAGTTGGACACGACTGAGTGGCTGAAGTGAACTGACTGAAGCTCTCCATGCCTCAAAGCAATAATAAATATGCCAAACTTAGGTAGTCGTCATTCCATTATGAGGAATCTTTAAGGATGAACTCTAATATTTAGAGTTCCTCCAGAACTGACTGAGGAAACTTTGAATTCTGTACATCTGGTCATCATTGCCTATATGTAAATGAAGATTTAAGACAGTGGGTATTGGGCTCTGCTATGCAGGCAGCCTGGGCATGCTCTTGACCTTCTACAGGGAATGTGTTGGCCCTCCCGGGGTGGGACAACCATCCTGTGCCAGTGGAGGGTCCAAAGGACCCAGTGGGCCCCTCCTCCAGCTCCTACATCTACCCTACCAGTTATTGCACTAAAAATAGATGGGGAAAATGTAGTATATAAAGGGTATACATTTGATTGGGTTGAAATAATACTATAAGAAGTGGTAGGTAGGCTGTTTGAAGACTCAGAGTGGGATGTTGCCAGTATTGCTTGGAGGCTCCAGAAGAGGCGAGCCTGTGTATACAGTGCCTGCAAGCTGGTATTCAGGTTGTAAATCACTCTTGGGAACTGCTGGGTCCTTCTGGGGCAGGGAGCTTAACCTTTTTCGTGCCACAGTTCCCTCCCCCAACAGAAATATTGAAACGCGTACAGTGAAATACATAGAAATACCAAGGAAATAAATCGTGTTGAGATACACTGAGCGAAAATGATTGGAAACGTTTGTGATACAGTAATACGTGCTTCTTCATGAACACAGTAGAGAAGATCTAGCAGACACTCAGGTAACCAGAATTTCCAGTAACACAACCGCTTTAACATCATAGGAAAATACCTGCTTTCTGTTGACATAGGCACGAGCTCTGCAAATACTGCAGAGGTGTGTGCTCAGTGTTCACGACTGAAAGAATATTGTCTGCGTGGGGGTGAAAACTTTTTCTTGAACGGAGAGAGGGAGACAAAAAACATATATTTGGGACTTCCCCAGTGTTCCAGTCGTTAAGACTTTGTGCTTCCACTGCACCGGGCACAGGTTCCTGAGATCCTGTGCGCTGTGCATCCTGGCCAAAAAAAATATGGGTGTTAACAGTGGTTTGTGGTCTTCCAAAGAATCATAGTGCATAAACAGATACACAGTATGTTTGTGGTATTAAAGTTTTGGACGGGGGTGAGGGGTGGGGAGAGTAGGGGGAAAAAATGCTTTAAAAGCTTTCCTAGAGGGGTAAAATGAAAAAAAGGAAGTGTTCTAGCAGAAACAGTAATAAATGAGGCCGCTAACTTTAGTGCCTTTTTCAGTGTATTTAAGACTAGAGTCCCTGCTCTTGTGTTTTCTAGTGAACAGTGTGGCACCTTGAGTCATTTATTCCTGAGCCTATTTCCACGCTTGCTCGTTGGAAGCAAAGATGCTTGTCTATGTGGCTGCAAAGATAAATGAGTTAAGGTGTGAGAGTCTGCAGTGGGTACTCTGTGGCAATATATGGGGGATGGTCGTAGTTGTGCTTTGGCGCTTAACAGGCAGAATGGCAGAAAAAAAAAAAAAGAAGTGGTAGGTAAAGGCAGAAGAAAAAAGTATAATAATGTCCTTGATCATCACAGTGATAAAAAGTTGAAGTTGACATATCATTTAAAAGTTATACTTCAAATATTAGAAATGTACAACATACTAAGGGATTAAGAGGTAAAAAAATTTTAGTGCATTAGCTATCCAGTCCTTCCTAAATACCAAACACACACACACAAATATGGCATACACAAGTAAAATAAAATAACACAGAGGATAAGCACAATAAATACAATCTACTACAAATGGTAAATATAGCTTAAAAGATGTGGGAGAGTTTAAGATATAAAGATGAATAGGAAAAGCAAGAATATTTATATTAATTTATATCCATACCTACTAAAATCAATCATGATAATAATACATTATAACACTGAATTTTAAAATTTCATTAGTCCAGAGTGAAATTCAAAATAAAACCTTTAATGATATAGGAGGGGTAGAAATTGTCCTTCCCAAGAATATTTATATTAATTTATATCCATACCTACTAAAATCAATCATGATATAATGGATTATAACACTGAATTTTAAAAATGCATTAGTCCAGAGTGAAATTCAAAATAAAACCTTTAATGATATAGGAGGGGCAGCAATTGTCCTTCCCACAGCACAAGGCCTACAATACAAGTTTAGAGAATGATAGAATTAGAAAATTTCCAGTGCACAAACACAAATATAATAATTGACACATATCAGGGATGGTAAAATTTTCAGAGAAAGAGCATCATACAATATGAAGTTCATACACTCTCAAATTACCACTAATCAAATTATTGATTATAGATAGAAAAATATGTCATTCCGATGAATGGACCTTATGAGCCCCTGCATAACATAACCATATGAAGTTCATACACTCTCAAATTACCACTAATCAAATTATTGATTATAGATAGAAAAATATGTCATTCCGATGAATGGACCTTATAGCCCCTGTCCGATGCTAAGATGACAACAGTGGTGACAGGAAAAGTGGATGCCCTCAGACTCCAAGGGGCTGCACTGGGAAGCACAGAGTGTACACTAGCTGGTGTTCTTGGCAAAAAGGGTTCACCTGAATTTAATTGTGAGGAAATAATCAGACAACTGCAAAATGTAGACCACTGAGCAGACAACTGGCCTGTCCTCTGCAAACAGGTCAACGTCTGCCATCAAAGACATCTTTGAAAAGGAGAGGAGATGTTTGTTGTTCCAAAGGACTAAAGAAATATGGTAGTAACACACTATAGTAACATGTACTTTTTTAGTCCTTTGGAAACTGAGACATCTCTTCTCCTTTTCTTTTTGTCTTACTTGGGGAGATATTGACTTTTTTGTTTTAATTTTTTTTAATTAACTGTTTGAAGAAAGACAGGCCAGTTGTCTTGTTCAATGATCTAAATTCTGCAGTTATCTGATAACTACCTCATGATTAAATTCAGGATAGACACTTTCAGCAAGAACACTGTATAGTAAATGCTGTCTGCTCCTAGTACAGTCCGTCTAGTGGCAAAGAATGACAGGGTGATATGGTGCATTCTTCCAATTGCTCCCATGCTGGTGTCTGGAGGATGAATATTGAGGGGAACAAGAATTAAGGTCTCTCTAAACTGTGTGTCCATCAAAGCACTGGTCTCCTTCTCGATGCATGACACTTGGAGGCTGATGAGTGAGATTTCTCCCATCAATTCTGTCTCATGGAGAGTGGTTGTTGATTGGGATGCTGATTTTCAGGTAAGGATCCCTCCAGTGTTCTGTTTGGGCTTTAATTTGACTTGCTGTGTAGGTCTTTTTCATCAAATGGAAAAGGTAAATTTTATGGTGTGGTTTCTTAGAAATTGGCAATATCTTTTCTTAGTTCTTAAGTAATTGGTATCTGCAAAAGACAGAGAGAGAGAGAGAGGAGAGGAAGGGAGAGAGAGGAAACGTAAGTCTTTGTTAGGTTCTGGTGATAGCTGAGCTTGGAGGGATGGCCACATGGTAACTGAGGCCAGGGGCAGACAGAGCTCCTGTTGACAGTAAGAGCTGAATTGAAAAAGTGAGATCCATGAGTCATAAGAAATACCTCCCTAAATGTTCACCCAGCCTGTGGTGCAGCACCTAGGGACCCCTGGCCTCACCCCACTTGTACTTGGTGATAGCTCAGCTCAGTGCTGCTTCCAAGCCTTAACTGGATTCCCATCACTTAGTCCTCAACAGTCATTTCACTCTCGAATCCCCTTCATCTGGACCAAATGATAGCTTTCCACACATACGAGGGATGAATGTGCTACACACTCCTCATACAGAAACATACTGCTATGGGAGCAGAGGATCCTCAGTAGAAAAAGACACCCTCTTTGACCTCTACATCCCTGCCTTCTGAGGAGGAGAAGTGGGCTACGGGGAGAATCCTGGAATGTAAGCACCAACAGGGACCTCAGAATGTATCTAAATCCAGTTCCAAAATTTACAGATGAGGAGCTATGCTTTCCTGGGGCTAGTCAGTTCAGTTCAGTTCAGTCGCTCAGTTGTGTCTGACTCTTTGCGATCCCATGAATCACAGCACACCAGGCCTCCCTGTCCATCACCAACTCCCGGAGTTCACTCAGACTCACGTCCATTGAGTCAGTGATGCCATCCAGCCATCTCATCCTCTGTCGTCCCCTTCTCCTTCTGCCCCCAATCCCTCCCAGCATCAGAGTCTTTTCCAATGAGTCAACTCTTCGCATGAGGTGGCCAAAGTACTGGAGTTTCAGCTTTAGCATCATTCCTTCCAAAGAAATCCCAGGGCTGATCTCCTTCAGAATGGACTGGTTGGATCTCCTTGCAGTCCAAGGGACTCTCAAGAGTCTTCTCCAACACCACAGTTCAAAAGCAT ATCAATTCTTCGGCACTCAGCTTTCTTCACAGTCCAACTCTCACATCCATACATGACCAGAGGAAAAACCATAGCCTTGACTAGACGGGCCTTTGTTGGCAAAGTACTGTCTCTGATTTCAATATGCTATCTAGGTTGGTCATAACTTTCCTTCCAAGGAGTAAGCGTCTTTTAATTTCCTTTACTGTGTAGTATTAATTAGCATGTAGAAGATGATATTTGTATTAGTGTGTCCTTATAAAGGGGCTTCCCCAGTGGCTCAGCAGTAAAGCATCCTCCTGCAGTGCAGGAGCTGCGGGTTTGATCCCAGGGTTGGGAAGATCCCCTGGAGGAGGGCATGGCAACCTGCTCCAGTATTCTTGCCTGGAGAATCCCATGGACAGAGGAGCCTACAGTCCATAGTGTGGCAAAGAGTCCGACACAGCTAAAGTGACTTGGCACGCAGGCACTTGCTTATGCTGCTTATACTTTTTTAGTTTTCAGTGGGGCTACTAGAAAAATCTACATTACGTATGTGGCTTGCATTTTCTTTCTTTTTTTAAATAGCATGGCTCTAGATTTTACCACCAAAAAGGAAACATAGAGGACAGAAGAATTTCTTAAATTACACTCAGGTATACAATTTAGATTGCCGTAATGCTACAGAACACACAACTCAGTTTCTTCAACAAATGATTAAAAAAAAAAAGGTGTGTAAGAGACCAAGAGAGAGCTAGAGCGAGAGAGTAAGAGCAAGAAAGAGAAAGGAAGGAAGGAAGGAAGAAACCAAGGGTAAACATATATGTAAAGACTTAAACACATATCCTACTGATTACAGTTTGTGGATTTTATTTGGATACCAAGAAAGGATACTAACTTAAAAACAATAATTGAAACAACTTTGAACAACATTTTATGATATGAAAGATGTTTAATTAATTTATGAATAAATGTAATGCTATGAGGATAATACTTTCAAAAATAGTTCTCATTTAGAGAAACACATCCATGGGGTCGCAAAGAGTCAGGCACGACTGAGCGACTTCACTTTCTTTCACTGATGTAATTGGGGCTTCCTAGGTGGTGCAGCGGTAAAGAATCTGCCTGTCAATGTAGGAGACACAAGAGTTGCAGTTTGATCTCTGGGACGGGAAGATCCCCTGGAGAAGGAAATGGCAACCCACTCCAGTATTCTTGCCTGGAAATTTCCATGGACAGAGAAGCCTGGTGGGCTATAGTCCATGGCGTCGCAAGCAATTGGATATGACTGAGCACACACTGGCATAATCACAGATGAAATATGATGTCTGAGATTTGCTTTAAAAGATATAGGAATAGGTAAGTGGGTGGACTATAGTAAAACAAGTTCAGCCATAAGTTGATAATTGTTCTGTTATGTCTACTTTTATGTACTACTGAAATTCTGCATTTGAAAAAGAATGATAGGAGAGCACAGGTCTACCTGGAATAATGGCAGCTGAATCTCTCAACATGAAATTCAGAGGGCTAGGGACTAACATAGAGAGTCATGGACACCGCTCAAAACCCTGCCCCAAACAACCAGGGGCCAGAGAACACTATAGATTGCAATTGGTTCGTATTCAGCTAGGTGTGGGAGCCACACAGCAGTAGCAGGACCAGCAAAGACTCTGCACATAGAGGAGAGGACAGCAGGGAGGGAGTACTTGGGAGGGAACTCAGGTAAAATTACTCACAGAAAGAGCATGTGGATAAACTCATAAGATGTCTGAGACCTGGTTGGCTATAGCTCTGGTAATTAGGGAATTGACAGGAACAGGTTTGACAGTGCAGAGGACCAGAAGGTGGCAATCTTGAAGAAGCCCAATTACTGGGATCAAGTGTGAGATCTAGCAGAAGGGAGCATCCTTTGGATGCTTGTAGTGAAGAAAAAGAATGGTGCAACTGGCAGAAATTAAAGTTCCCACTGAAAGAAACAGAATCCCAGAATTAGGAGACATATGATATCTTTCCCAAAACCTTACCTCTGCTAGAGCAATTGCACAAGACAGACCAAGAACTAAGGAATCAACTATGCCAATCAAAGCACTAGTTTGTTCCTACCTAGAACTAATCATGTAGCAGACACTTATTCCAAGGTGACAAAAAACAAAAACACAAAAACATATACAAAGAGTCAAAATTTTAGTTCTTGAAAAGATTCCCTTCAAAATCACCCACAAAACATAGGATAAATGTAAAATAGCATCTGTATCTGAATTGTTTCTGAACAAACATCTGTAGAAGCACACAAACATGCACATGGGGAAAAGCCCCAGAACTGCAAATAAATACACAAGATAGAAGTAGAAAAGAACGAAGAAATGAGAAGTGCCAGAAATTAGAAAAAAATGGAAGAAAATAAAATTCTCTGAAAAAGAGGCTAAATGACAAGGTACCTAAGGGATCATATTTGTCTGAAATTATAAGGGACAATGAACTAAAAAAAGTGAAAGATCAAACAGAATAGAAATGAATAAAAGATAATGAGAAAGGATCAGAGAGAAAGTCATAAAGACCTGGGAGAAACAGAACTGGAACAATCAGCTTTAAGATGTATCCCAGTAAAGGCTAATAGATTTAAAAAAATTTTTTTCCTGTGAAACCCCAGGTCTCCCTTTGCCCTCAGTGGAAAGAAACTCAATTTACATTCTACATCTCAACACAACATACAAAGCAAGATGATTTTTTAAAAAATCAATAAATTCATTGTGGACAAGTCATTTATGTTCTCCTAAGCTGTTCATTCAGACTTAAATTGAAGACAGTAGGGAAAACCACTAGACCATTCAGGTATGACCTAAATCAAACCCCTATGATTATACAGTGGAACTGACAAATAGATTCAAGGGATTAAATCTGATAGAGTGCCTGAAAAACTACAGGCAGAGGTTTGTGACATTGTACAGGAGGCAGTGATAAAGATCATCTAAGAAAAGAAATGCAAAAAGGCAAAATGGTTGTCTGAGGATGACTTATAAATAGCTGAAAAGAGAATCTGAAGGCAAAGGAGAAAAGGAAAAATATACCCATCTGAATGCAGAGAGATAAGAAAGCCTTCCTAAATGATCAGTGCAAAGAAATAGAGGAAAACAATAGAATAGGAAAGACTAGAGATCTCTTCAAGAAAATTAGAGATACCAAGCGAACATTTCATGCAAAGATGGACACAAAAAAGGACAAAAACGGTACAGACCTAACAGAAGTAGAAGATGTTAAGAAGAGGTGGGAAGAATACACAGAAGAACTATACAAAAAAGATCTTCATGATCCAGATAACAACATGGTGTGATCCCTAGAGCCAGACATCCTGGAGCACAAAGTCAAGTGGGCCTTGCTGCTACTGTTACTGCTGCTGCTAAGTCGCTTCAGTCGTGTCCGACTCTGTGCAACCCCATAGACGGCAGCCCACCAGGCTCCCCCGTCCCTGGGATTCTCCAGGCAAGAACACTGGAGTGGGTTGCCATTTCCTTCTCCAATGCAGGAAAGTGAAAAGTGAAAGTGAAGTTGCTCAGTCGTGTCCGACTCTTCACAACCCCATGGACCACAGCCTACCAGGCTCCTCCGTCCATGGGATTTTCCGGGCAAGAGTACTGGAGTGGGGTGCCATGGGCCTTAGAAAGCATCAAAACAAAGAAAGCCAGTGGAGGTGATGGAATTCCAGCTGAGCTATTTCAAATCCTAAAAGAAGATGCTGTGAAAGTGCTGCACTCAAAATGCCAGCAAATTTGGAAAACTCAGCAGTGGCCACAGGACTGGAAAAGGTCAGTTTTCATTCCAATCCCAAATAAAGGCAATGCCAAAGAATGTTCAAACTACTGCAAAATTGTACTCATCTCACACACTAGCACAGTAATGCTCAAAATTCTCCAAGCCAGCCTTCAACAGTATGTAAACTGAGAACTTCCAGATGTTGAAGCTGGTTTTAGAAAAGGCAGAGGAACCAGAGATCAATTAGCCAACATCCGTTGGATCATAGAAAAATCAAAAGAGTGTCAGAAAAACATCTATTCTGCTTTATTGACTATGTCAAAGCCTTTGACTATATGGATCACACAAACTGGAAAATTTTGAAAGAGATGGGAATACCAGACCACCTGGCCTGCCTCCTGAGCAATCTGTATACAGGTCAAGAAGCAACAGTTAGAACCGGACATGGAAAAACTGACTGGTTCCAAATTGGGAAAGGAGTACTTCAAGGCTGTATATTGTCACTCTGCTTATTTAACTTATATGCAGAGTACATCAGATGAAATGCCATGCTGGATGAAGCATGAGCTGGAATCAAGATTGCTGGGAGAAATACCAATAACCTCATAGATGTAGATAACACCACCCTTATGGCAGAAAGCAAAGAGGAACTAAAGAGCCTCTTGTTGAAAGAGGAGAGTGAAAAAGCTGCCTTAAAAAAGCATTCATAAAACTAAGATCATGGCATTCAGTCCCATCACTTCATGACAAACATATGGGGAAACAGTGGAAACAGTCAAAAACTTTATTTTCTTGGGCTCCAAAATCACTACAGATGGTGACTGCAGCCATGAAATTAAAAAACGCTTGCTCCTTGGAAGAAAAGCTATGACAAACGTAGACAGCATATTGAAAAGCAGAGGCATTACTCTGCCAATAATGGTCCATCTAGTCAAAGCTTCCTTGGTGGCTCAGACGGTAAAGTGTCTGCCTGCAATGCCGGAGACCCAGGTTCGATCCCTGGGTGGGGAAGATCCCCTGGAGAAGGAAATGGCAACCCACTCTAGTACTCTTGCCTGGAAAATTCCATGGACAGAGGACCCTTGTAGGCTCCAGTCCATGGGGTCGCAAGGAGTCAGACATGACTGAGCAATTTCACTTCACTTCACTTAGTCAAAGCTATGGTTTTTCCCTTGGTCGTGTATGGTGTGAGAGTTGGATCATAAAGAAAGCTGAGCACTGAAGAATTGATGCTTTTGAATTGTGGTGTTGGAGAAGACTCTTGAGAGTCCCTTGGGCTGCAAGGAGATCAAACCAGTCCATCCTACAGGAAATCAGTCCTGAATATTCATTGGAAGGACTGATGCTGAAGCTCCAATACTTTGGCCACCTGATGTGAAGAACTGACTCCTTAGAAAAGACCCTGATTCTGGGAAAGATTGAAGGCAGGAGGAGAAGGGGACAACAGAAGATGATATGGTTGGATGGCATCAGCAACTCGATGGACATGAGTTTGAGCAAGCTCCGGGAGTTGGTGATGGACAGGGAAGCCTGGCATGCTGCAGTCCATGGGGTTGCAAAGAGTTGGACACGACTGAGTGGCTGAAGTGAACTGACTGAAGCTCTCCATGCCTCAAAGCAATAATAAATATGCCAAACTTAGGTAGTCGTCATTCCATTATGAGGAATCTTTAAGGATGAACTCTAATATTTAGAGTTCCTCCAGAACTGACTGAGGAAACTTTGAATTCTGTACATCTGGTCATCATTGCCTATATGTAAATGAAGATTTAAGACAGTGGGTATTGGGCTCTGCTATGCAGGCAGCCTGGGCATGCTCTTGACCTTCTACAGGGAATGTGTTGGCCCTCCCGGGGTGGGACAACCATCCTGTGCCAGTGGAGGGTCCAAAGGACCCAGTGGGCCCCTCCTCCAGCTCCTACATCTACCCTACCAGTTATTGCACTAAAAATAGATGGGGAAAATGTAGTATATAAAGGGTATACATTTGATTGGGTTGAAATAATACTATAAGAAGTGGTAGGTAGGCTGTTTGAAGACTCAGAGTGGGATGTTGCCAGTATTGCTTGGAGGCTCCAGAAGAGGCGAGCCTGTGTATACAGTGCCTGCAAGCTGGTATTCAGGTTGTAAATCACTCTTGGGAACTGCTGGGTCCTTCTGGGGCAGGGAGCTTAACCTTTTTCGTGCCACAGTTCCCTCCCCCAACAGAAATATTGAAACGCGTACAGTGAAATACATAGAAATACCAAGGAAATAAATCGTGTTGAGATACACTGAGCGAAAATGATTGGAAACGTTTGTGATACAGTAATACGTGCTTCTTCATGAACACAGTAGAGAAGATCTAGCAGACACTCAGGTAACCAGAATTTCCAGTAACACAACCGCTTTAACATCATAGGAAAATACCTGCTTTCTGTTGACATAGGCACGAGCTCTGCAAATACTGCAGAGGTGTGTGCTCAGTGTTCACGACTGAAAGAATATTGTCTGCGTGGGGGTGAAAACTTTTTCTTGAACGGAGAGAGGGAGACAAAAAACATATATTTGGGACTTCCCCAGTGTTCCAGTCGTTAAGACTTTGTGCTTCCACTGCACCGGGCACAGGTTCCTGAGATCCTGTGCGCTGTGCATCCTGGCCAAAAAAAATATGGGTGTTAACAGTGGTTTGTGGTCTTCCAAAGAATCATAGTGCATAAACAGATACACAGTATGTTTGTGGTATTAAAGTTTTGGACGGGGGTGAGGGGTGGGGAGAGTAGGGGGAAAAAATGCTTTAAAAGCTTTCCTAGAGGGGTAAAATGAAAAAAAGGAAGTGTTCTAGCAGAAACAGTAATAAATGAGGCCGCTAACTTTAGTGCCTTTTTCAGTGTATTTAAGACTAGAGTCCCTGCTCTTGTGTTTTCTAGTGAACAGTGTGGCACCTTGAGTCATTTATTCCTGAGCCTATTTCCACGCTTGCTCGTTGGAAGCAAAGATGCTTGTCTATGTGGCTGCAAAGATAAATGAGTTAAGGTGTGAGAGTCTGCAGTGGGTACTCTGTGGCAATATATGGGGGATGGTCGTAGTTGTGCTTTGGCGCTTAACAGGCAGAATGGCAGAAAAAAAAAAAAAGAAGTGGTAGGTAAAGGCAGAAGAAAAAAGTATAATAATGTCCTTGATCATCACAGTGATAAAAAGTTGAAGTTGACATATCATTTAAAAGTTATACTTCAAATATTAGAAATGTACAACATACTAAGGGATTAAGAGGTAAAAAAATTTTAGTGCATTAGCTATCCAGTCCTTCCTAAATACCAAACACACACACACAAATATGGCATACACAAGTAAAATAAAATAACACAGAGGATAAGCACAATAAATACAATCTACTACAAATGGTAAATATAGCTTAAAAGATGTGGGAGAGTTTAAGATATAAAGATGAATAGGAAAAGCAAGAATATTTATATTAATTTATATCCATACCTACTAAAATCAATCATGATAATAATACATTATAACACTGAATTTTAAAATTTCATTAGTCCAGAGTGAAATTCAAAATAAAACCTTTAATGATATAGGAGGGGTAGAAATTGTCCTTCCCAAGAATATTTATATTAATTTATATCCATACCTACTAAAATCAATCATGATATAATGGATTATAACACTGAATTTTAAAAATGCATTAGTCCAGAGTGAAATTCAAAATAAAACCTTTAATGATATAGGAGGGGCAGCAATTGTCCTTCCCACAGCACAAGGCCTACAATACAAGTTTAGAGAATGATAGAATTAGAAAATTTCCAGTGCACAAACACAAATATAATAATTGACACATATCAGGGATGGTAAAATTTTCAGAGAAAGAGCATCATACAATATGAAGTTCATACACTCTCAAATTACCACTAATCAAATTATTGATTATAGATAGAAAAATATGTCATTCCGATGAATGGACCTTATGAGCCCCTGCATAACAAAGTGTCCGATGCTAAGATGACAACAGTGGTGACAGGAAAAGTGGATGCCCTCAGACTCCAAGGGGCTGCACTGGGAAGCACAGAGTGTACACTAGCTGGTGTTCTTGGCAAAAAGGGTTCACCTGAATTTAATTGTGAGGAAATAATCAGACAACTGCAAAATGTAGACCACTGAGCAGACAACTGGCCTGTCCTCTGCAAACAGGTCAACGTCTGCCATCAAAGACATCTTTGAAAAGGAGAGGAGATGTTTGTTGTTCCAAAGGACTAAAGAAATATGGTAGTAACACACTATAGTAACATGTACTTTTTTAGTCCTTTGGAAACTGAGACATCTCTTCTCCTTTTCTTTTTGTCTTACTTGGGGAGATATTGACTTTTTTGTTTTAATTTTTTTTAATTAACTGTTTGAAGAAAGACAGGCCAGTTGTCTTGTTCAATGATCTAAATTCTGCAGTTATCTGATAACTACCTCATGATTAAATTCAGGATAGACACTTTCAGCAAGAACACTGTATAGTAAATGCTGTCTGCTCCTAGTACAGTCCGTCTAGTGGCAAAGAATGACAGGGTGATATGGTGCATTCTTCCAATTGCTCCCATGCTGGTGTCTGGAGGATGAATATTGAGGGGAACAAGAATTAAGGTCTCTCTAAACTGTGTGTCCATCAAAGCACTGGTCTCCTTCTCGATGCATGACACTTGGAGGCTGATGAGTGAGATTTCTCCCATCAATTCTGTCTCATGGAGAGTGGTTGTTGATTGGGATGCTGATTTTCAGGTAAGGATCCCTCCAGTGTTCTGTTTGGGCTTTAATTTGACTTGCTGTGTAGGTCTTTTTCATCAAATGGAAAAGGTAAATTTTATGGTGTGGTTTCTTAGAAATTGGCAATATCTTTTCTTAGTTCTTAAGTAATTGGTATCTGCAAAAGACAGAGAGAGAGAGAGAGGAGAGGAAGGGAGAGAGAGGAAACGTAAGTCTTTGTTAGGTTCTGGTGATAGCTGAGCTTGGAGGGATGGCCACATGGTAACTGAGGCCAGGGGCAGACAGAGCTCCTGTTGACAGTAAGAGCTGAATTGAAAAAGTGAGATCCATGAGTCATAAGAAATACCTCCCTAAATGTTCACCCAGCCTGTGGTGCAGCACCTAGGGACCCCTGGCCTCACCCCACTTGTACTTGGTGATAGCTCAGCTCAGTGCTGCTTCCAAGCCTTAACTGGATTCCCATCACTTAGTCCTCAACAGTCATTTCACTCTCGAATCCCCTTCATCTGGACCAAATGATAGCTTTCCACACATACGAGGGATGAATGTGCTACACACTCCTCATACAGAAACATACTGCTATGGGAGCAGAGGATCCTCAGTAGAAAAAGACACCCTCTTTGACCTCTACATCCCTGCCTTCTGAGGAGGAGAAGTGGGCTACGGGGAGAATCCTGGAATGTAAGCACCAACAGGGACCTCAGAATGTATCTAAATCCAGTTCCAAAATTTACAGATGAGGAGCTATGCTTTCCTGGGGCTAGTCAGTTCAGTTCAGTTCAGTCGCTCAGTTGTGTCTGACTCTTTGCGATCCCATGAATCACAGCACACCAGGCCTCCCTGTCCATCACCAACTCCCGGAGTTCACTCAGACTCACGTCCATTGAGTCAGTGATGCCATCCAGCCATCTCATCCTCTGTCGTCCCCTTCTCCTTCTGCCCCCAATCCCTCCCAGCATCAGAGTCTTTTCCAATGAGTCAACTCTTCGCATGAGGTGGCCAAAGTACTGGAGTTTCAGCTTTAGCATCATTCCTTCCAAAGAAATCCCAGGGCTGATCTCCTTCAGAATGGACTGGTTGGATCTCCTTGCAGTCCAAGGGACTCTCAAGAGTCTTCTCCAACACCACAGTTCAAAAGCAT 60 . AC=2;AF=0.333333;AN=6;AT=>2647>2648>2649>2650>2651>2652,>2647>2648>2649>17584>2651>2652;NS=6;LV=0;CSQ=TCAATTCTTCGGCACTCAGCTTTCTTCACAGTCCAACTCTCACATCCATACATGACCAGAGGAAAAACCATAGCCTTGACTAGACGGGCCTTTGTTGGCAAAGTACTGTCTCTGATTTCAATATGCTATCTAGGTTGGTCATAACTTTCCTTCCAAGGAGTAAGCGTCTTTTAATTTCCTTTACTGTGTAGTATTAATTAGCATGTAGAAGATGATATTTGTATTAGTGTGTCCTTATAAAGGGGCTTCCCCAGTGGCTCAGCAGTAAAGCATCCTCCTGCAGTGCAGGAGCTGCGGGTTTGATCCCAGGGTTGGGAAGATCCCCTGGAGGAGGGCATGGCAACCTGCTCCAGTATTCTTGCCTGGAGAATCCCATGGACAGAGGAGCCTACAGTCCATAGTGTGGCAAAGAGTCCGACACAGCTAAAGTGACTTGGCACGCAGGCACTTGCTTATGCTGCTTATACTTTTTTAGTTTTCAGTGGGGCTACTAGAAAAATCTACATTACGTATGTGGCTTGCATTTTCTTTCTTTTTTTAAATAGCATGGCTCTAGATTTTACCACCAAAAAGGAAACATAGAGGACAGAAGAATTTCTTAAATTACACTCAGGTATACAATTTAGATTGCCGTAATGCTACAGAACACACAACTCAGTTTCTTCAACAAATGATTAAAAAAAAAAAGGTGTGTAAGAGACCAAGAGAGAGCTAGAGCGAGAGAGTAAGAGCAAGAAAGAGAAAGGAAGGAAGGAAGGAAGAAACCAAGGGTAAACATATATGTAAAGACTTAAACACATATCCTACTGATTACAGTTTGTGGATTTTATTTGGATACCAAGAAAGGATACTAACTTAAAAACAATAATTGAAACAACTTTGAACAACATTTTATGATATGAAAGATGTTTAATTAATTTATGAATAAATGTAATGCTATGAGGATAATACTTTCAAAAATAGTTCTCATTTAGAGAAACACATCCATGGGGTCGCAAAGAGTCAGGCACGACTGAGCGACTTCACTTTCTTTCACTGATGTAATTGGGGCTTCCTAGGTGGTGCAGCGGTAAAGAATCTGCCTGTCAATGTAGGAGACACAAGAGTTGCAGTTTGATCTCTGGGACGGGAAGATCCCCTGGAGAAGGAAATGGCAACCCACTCCAGTATTCTTGCCTGGAAATTTCCATGGACAGAGAAGCCTGGTGGGCTATAGTCCATGGCGTCGCAAGCAATTGGATATGACTGAGCACACACTGGCATAATCACAGATGAAATATGATGTCTGAGATTTGCTTTAAAAGATATAGGAATAGGTAAGTGGGTGGACTATAGTAAAACAAGTTCAGCCATAAGTTGATAATTGTTCTGTTATGTCTACTTTTATGTACTACTGAAATTCTGCATTTGAAAAAGAATGATAGGAGAGCACAGGTCTACCTGGAATAATGGCAGCTGAATCTCTCAACATGAAATTCAGAGGGCTAGGGACTAACATAGAGAGTCATGGACACCGCTCAAAACCCTGCCCCAAACAACCAGGGGCCAGAGAACACTATAGATTGCAATTGGTTCGTATTCAGCTAGGTGTGGGAGCCACACAGCAGTAGCAGGACCAGCAAAGACTCTGCACATAGAGGAGAGGACAGCAGGGAGGGAGTACTTGGGAGGGAACTCAGGTAAAATTACTCACAGAAAGAGCATGTGGATAAACTCATAAGATGTCTGAGACCTGGTTGGCTATAGCTCTGGTAATTAGGGAATTGACAGGAACAGGTTTGACAGTGCAGAGGACCAGAAGGTGGCAATCTTGAAGAAGCCCAATTACTGGGATCAAGTGTGAGATCTAGCAGAAGGGAGCATCCTTTGGATGCTTGTAGTGAAGAAAAAGAATGGTGCAACTGGCAGAAATTAAAGTTCCCACTGAAAGAAACAGAATCCCAGAATTAGGAGACATATGATATCTTTCCCAAAACCTTACCTCTGCTAGAGCAATTGCACAAGACAGACCAAGAACTAAGGAATCAACTATGCCAATCAAAGCACTAGTTTGTTCCTACCTAGAACTAATCATGTAGCAGACACTTATTCCAAGGTGACAAAAAACAAAAACACAAAAACATATACAAAGAGTCAAAATTTTAGTTCTTGAAAAGATTCCCTTCAAAATCACCCACAAAACATAGGATAAATGTAAAATAGCATCTGTATCTGAATTGTTTCTGAACAAACATCTGTAGAAGCACACAAACATGCACATGGGGAAAAGCCCCAGAACTGCAAATAAATACACAAGATAGAAGTAGAAAAGAACGAAGAAATGAGAAGTGCCAGAAATTAGAAAAAAATGGAAGAAAATAAAATTCTCTGAAAAAGAGGCTAAATGACAAGGTACCTAAGGGATCATATTTGTCTGAAATTATAAGGGACAATGAACTAAAAAAAGTGAAAGATCAAACAGAATAGAAATGAATAAAAGATAATGAGAAAGGATCAGAGAGAAAGTCATAAAGACCTGGGAGAAACAGAACTGGAACAATCAGCTTTAAGATGTATCCCAGTAAAGGCTAATAGATTTAAAAAAATTTTTTTCCTGTGAAACCCCAGGTCTCCCTTTGCCCTCAGTGGAAAGAAACTCAATTTACATTCTACATCTCAACACAACATACAAAGCAAGATGATTTTTTAAAAAATCAATAAATTCATTGTGGACAAGTCATTTATGTTCTCCTAAGCTGTTCATTCAGACTTAAATTGAAGACAGTAGGGAAAACCACTAGACCATTCAGGTATGACCTAAATCAAACCCCTATGATTATACAGTGGAACTGACAAATAGATTCAAGGGATTAAATCTGATAGAGTGCCTGAAAAACTACAGGCAGAGGTTTGTGACATTGTACAGGAGGCAGTGATAAAGATCATCTAAGAAAAGAAATGCAAAAAGGCAAAATGGTTGTCTGAGGATGACTTATAAATAGCTGAAAAGAGAATCTGAAGGCAAAGGAGAAAAGGAAAAATATACCCATCTGAATGCAGAGAGATAAGAAAGCCTTCCTAAATGATCAGTGCAAAGAAATAGAGGAAAACAATAGAATAGGAAAGACTAGAGATCTCTTCAAGAAAATTAGAGATACCAAGCGAACATTTCATGCAAAGATGGACACAAAAAAGGACAAAAACGGTACAGACCTAACAGAAGTAGAAGATGTTAAGAAGAGGTGGGAAGAATACACAGAAGAACTATACAAAAAAGATCTTCATGATCCAGATAACAACATGGTGTGATCCCTAGAGCCAGACATCCTGGAGCACAAAGTCAAGTGGGCCTTGCTGCTACTGTTACTGCTGCTGCTAAGTCGCTTCAGTCGTGTCCGACTCTGTGCAACCCCATAGACGGCAGCCCACCAGGCTCCCCCGTCCCTGGGATTCTCCAGGCAAGAACACTGGAGTGGGTTGCCATTTCCTTCTCCAATGCAGGAAAGTGAAAAGTGAAAGTGAAGTTGCTCAGTCGTGTCCGACTCTTCACAACCCCATGGACCACAGCCTACCAGGCTCCTCCGTCCATGGGATTTTCCGGGCAAGAGTACTGGAGTGGGGTGCCATGGGCCTTAGAAAGCATCAAAACAAAGAAAGCCAGTGGAGGTGATGGAATTCCAGCTGAGCTATTTCAAATCCTAAAAGAAGATGCTGTGAAAGTGCTGCACTCAAAATGCCAGCAAATTTGGAAAACTCAGCAGTGGCCACAGGACTGGAAAAGGTCAGTTTTCATTCCAATCCCAAATAAAGGCAATGCCAAAGAATGTTCAAACTACTGCAAAATTGTACTCATCTCACACACTAGCACAGTAATGCTCAAAATTCTCCAAGCCAGCCTTCAACAGTATGTAAACTGAGAACTTCCAGATGTTGAAGCTGGTTTTAGAAAAGGCAGAGGAACCAGAGATCAATTAGCCAACATCCGTTGGATCATAGAAAAATCAAAAGAGTGTCAGAAAAACATCTATTCTGCTTTATTGACTATGTCAAAGCCTTTGACTATATGGATCACACAAACTGGAAAATTTTGAAAGAGATGGGAATACCAGACCACCTGGCCTGCCTCCTGAGCAATCTGTATACAGGTCAAGAAGCAACAGTTAGAACCGGACATGGAAAAACTGACTGGTTCCAAATTGGGAAAGGAGTACTTCAAGGCTGTATATTGTCACTCTGCTTATTTAACTTATATGCAGAGTACATCAGATGAAATGCCATGCTGGATGAAGCATGAGCTGGAATCAAGATTGCTGGGAGAAATACCAATAACCTCATAGATGTAGATAACACCACCCTTATGGCAGAAAGCAAAGAGGAACTAAAGAGCCTCTTGTTGAAAGAGGAGAGTGAAAAAGCTGCCTTAAAAAAGCATTCATAAAACTAAGATCATGGCATTCAGTCCCATCACTTCATGACAAACATATGGGGAAACAGTGGAAACAGTCAAAAACTTTATTTTCTTGGGCTCCAAAATCACTACAGATGGTGACTGCAGCCATGAAATTAAAAAACGCTTGCTCCTTGGAAGAAAAGCTATGACAAACGTAGACAGCATATTGAAAAGCAGAGGCATTACTCTGCCAATAATGGTCCATCTAGTCAAAGCTTCCTTGGTGGCTCAGACGGTAAAGTGTCTGCCTGCAATGCCGGAGACCCAGGTTCGATCCCTGGGTGGGGAAGATCCCCTGGAGAAGGAAATGGCAACCCACTCTAGTACTCTTGCCTGGAAAATTCCATGGACAGAGGACCCTTGTAGGCTCCAGTCCATGGGGTCGCAAGGAGTCAGACATGACTGAGCAATTTCACTTCACTTCACTTAGTCAAAGCTATGGTTTTTCCCTTGGTCGTGTATGGTGTGAGAGTTGGATCATAAAGAAAGCTGAGCACTGAAGAATTGATGCTTTTGAATTGTGGTGTTGGAGAAGACTCTTGAGAGTCCCTTGGGCTGCAAGGAGATCAAACCAGTCCATCCTACAGGAAATCAGTCCTGAATATTCATTGGAAGGACTGATGCTGAAGCTCCAATACTTTGGCCACCTGATGTGAAGAACTGACTCCTTAGAAAAGACCCTGATTCTGGGAAAGATTGAAGGCAGGAGGAGAAGGGGACAACAGAAGATGATATGGTTGGATGGCATCAGCAACTCGATGGACATGAGTTTGAGCAAGCTCCGGGAGTTGGTGATGGACAGGGAAGCCTGGCATGCTGCAGTCCATGGGGTTGCAAAGAGTTGGACACGACTGAGTGGCTGAAGTGAACTGACTGAAGCTCTCCATGCCTCAAAGCAATAATAAATATGCCAAACTTAGGTAGTCGTCATTCCATTATGAGGAATCTTTAAGGATGAACTCTAATATTTAGAGTTCCTCCAGAACTGACTGAGGAAACTTTGAATTCTGTACATCTGGTCATCATTGCCTATATGTAAATGAAGATTTAAGACAGTGGGTATTGGGCTCTGCTATGCAGGCAGCCTGGGCATGCTCTTGACCTTCTACAGGGAATGTGTTGGCCCTCCCGGGGTGGGACAACCATCCTGTGCCAGTGGAGGGTCCAAAGGACCCAGTGGGCCCCTCCTCCAGCTCCTACATCTACCCTACCAGTTATTGCACTAAAAATAGATGGGGAAAATGTAGTATATAAAGGGTATACATTTGATTGGGTTGAAATAATACTATAAGAAGTGGTAGGTAGGCTGTTTGAAGACTCAGAGTGGGATGTTGCCAGTATTGCTTGGAGGCTCCAGAAGAGGCGAGCCTGTGTATACAGTGCCTGCAAGCTGGTATTCAGGTTGTAAATCACTCTTGGGAACTGCTGGGTCCTTCTGGGGCAGGGAGCTTAACCTTTTTCGTGCCACAGTTCCCTCCCCCAACAGAAATATTGAAACGCGTACAGTGAAATACATAGAAATACCAAGGAAATAAATCGTGTTGAGATACACTGAGCGAAAATGATTGGAAACGTTTGTGATACAGTAATACGTGCTTCTTCATGAACACAGTAGAGAAGATCTAGCAGACACTCAGGTAACCAGAATTTCCAGTAACACAACCGCTTTAACATCATAGGAAAATACCTGCTTTCTGTTGACATAGGCACGAGCTCTGCAAATACTGCAGAGGTGTGTGCTCAGTGTTCACGACTGAAAGAATATTGTCTGCGTGGGGGTGAAAACTTTTTCTTGAACGGAGAGAGGGAGACAAAAAACATATATTTGGGACTTCCCCAGTGTTCCAGTCGTTAAGACTTTGTGCTTCCACTGCACCGGGCACAGGTTCCTGAGATCCTGTGCGCTGTGCATCCTGGCCAAAAAAAATATGGGTGTTAACAGTGGTTTGTGGTCTTCCAAAGAATCATAGTGCATAAACAGATACACAGTATGTTTGTGGTATTAAAGTTTTGGACGGGGGTGAGGGGTGGGGAGAGTAGGGGGAAAAAATGCTTTAAAAGCTTTCCTAGAGGGGTAAAATGAAAAAAAGGAAGTGTTCTAGCAGAAACAGTAATAAATGAGGCCGCTAACTTTAGTGCCTTTTTCAGTGTATTTAAGACTAGAGTCCCTGCTCTTGTGTTTTCTAGTGAACAGTGTGGCACCTTGAGTCATTTATTCCTGAGCCTATTTCCACGCTTGCTCGTTGGAAGCAAAGATGCTTGTCTATGTGGCTGCAAAGATAAATGAGTTAAGGTGTGAGAGTCTGCAGTGGGTACTCTGTGGCAATATATGGGGGATGGTCGTAGTTGTGCTTTGGCGCTTAACAGGCAGAATGGCAGAAAAAAAAAAAAAGAAGTGGTAGGTAAAGGCAGAAGAAAAAAGTATAATAATGTCCTTGATCATCACAGTGATAAAAAGTTGAAGTTGACATATCATTTAAAAGTTATACTTCAAATATTAGAAATGTACAACATACTAAGGGATTAAGAGGTAAAAAAATTTTAGTGCATTAGCTATCCAGTCCTTCCTAAATACCAAACACACACACACAAATATGGCATACACAAGTAAAATAAAATAACACAGAGGATAAGCACAATAAATACAATCTACTACAAATGGTAAATATAGCTTAAAAGATGTGGGAGAGTTTAAGATATAAAGATGAATAGGAAAAGCAAGAATATTTATATTAATTTATATCCATACCTACTAAAATCAATCATGATAATAATACATTATAACACTGAATTTTAAAATTTCATTAGTCCAGAGTGAAATTCAAAATAAAACCTTTAATGATATAGGAGGGGTAGAAATTGTCCTTCCCAAGAATATTTATATTAATTTATATCCATACCTACTAAAATCAATCATGATATAATGGATTATAACACTGAATTTTAAAAATGCATTAGTCCAGAGTGAAATTCAAAATAAAACCTTTAATGATATAGGAGGGGCAGCAATTGTCCTTCCCACAGCACAAGGCCTACAATACAAGTTTAGAGAATGATAGAATTAGAAAATTTCCAGTGCACAAACACAAATATAATAATTGACACATATCAGGGATGGTAAAATTTTCAGAGAAAGAGCATCATACAATATGAAGTTCATACACTCTCAAATTACCACTAATCAAATTATTGATTATAGATAGAAAAATATGTCATTCCGATGAATGGACCTTATGAGCCCCTGCATAACAAAGTGTCCGATGCTAAGATGACAACAGTGGTGACAGGAAAAGTGGATGCCCTCAGACTCCAAGGGGCTGCACTGGGAAGCACAGAGTGTACACTAGCTGGTGTTCTTGGCAAAAAGGGTTCACCTGAATTTAATTGTGAGGAAATAATCAGACAACTGCAAAATGTAGACCACTGAGCAGACAACTGGCCTGTCCTCTGCAAACAGGTCAACGTCTGCCATCAAAGACATCTTTGAAAAGGAGAGGAGATGTTTGTTGTTCCAAAGGACTAAAGAAATATGGTAGTAACACACTATAGTAACATGTACTTTTTTAGTCCTTTGGAAACTGAGACATCTCTTCTCCTTTTCTTTTTGTCTTACTTGGGGAGATATTGACTTTTTTGTTTTAATTTTTTTTAATTAACTGTTTGAAGAAAGACAGGCCAGTTGTCTTGTTCAATGATCTAAATTCTGCAGTTATCTGATAACTACCTCATGATTAAATTCAGGATAGACACTTTCAGCAAGAACACTGTATAGTAAATGCTGTCTGCTCCTAGTACAGTCCGTCTAGTGGCAAAGAATGACAGGGTGATATGGTGCATTCTTCCAATTGCTCCCATGCTGGTGTCTGGAGGATGAATATTGAGGGGAACAAGAATTAAGGTCTCTCTAAACTGTGTGTCCATCAAAGCACTGGTCTCCTTCTCGATGCATGACACTTGGAGGCTGATGAGTGAGATTTCTCCCATCAATTCTGTCTCATGGAGAGTGGTTGTTGATTGGGATGCTGATTTTCAGGTAAGGATCCCTCCAGTGTTCTGTTTGGGCTTTAATTTGACTTGCTGTGTAGGTCTTTTTCATCAAATGGAAAAGGTAAATTTTATGGTGTGGTTTCTTAGAAATTGGCAATATCTTTTCTTAGTTCTTAAGTAATTGGTATCTGCAAAAGACAGAGAGAGAGAGAGAGGAGAGGAAGGGAGAGAGAGGAAACGTAAGTCTTTGTTAGGTTCTGGTGATAGCTGAGCTTGGAGGGATGGCCACATGGTAACTGAGGCCAGGGGCAGACAGAGCTCCTGTTGACAGTAAGAGCTGAATTGAAAAAGTGAGATCCATGAGTCATAAGAAATACCTCCCTAAATGTTCACCCAGCCTGTGGTGCAGCACCTAGGGACCCCTGGCCTCACCCCACTTGTACTTGGTGATAGCTCAGCTCAGTGCTGCTTCCAAGCCTTAACTGGATTCCCATCACTTAGTCCTCAACAGTCATTTCACTCTCGAATCCCCTTCATCTGGACCAAATGATAGCTTTCCACACATACGAGGGATGAATGTGCTACACACTCCTCATACAGAAACATACTGCTATGGGAGCAGAGGATCCTCAGTAGAAAAAGACACCCTCTTTGACCTCTACATCCCTGCCTTCTGAGGAGGAGAAGTGGGCTACGGGGAGAATCCTGGAATGTAAGCACCAACAGGGACCTCAGAATGTATCTAAATCCAGTTCCAAAATTTACAGATGAGGAGCTATGCTTTCCTGGGGCTAGTCAGTTCAGTTCAGTTCAGTCGCTCAGTTGTGTCTGACTCTTTGCGATCCCATGAATCACAGCACACCAGGCCTCCCTGTCCATCACCAACTCCCGGAGTTCACTCAGACTCACGTCCATTGAGTCAGTGATGCCATCCAGCCATCTCATCCTCTGTCGTCCCCTTCTCCTTCTGCCCCCAATCCCTCCCAGCATCAGAGTCTTTTCCAATGAGTCAACTCTTCGCATGAGGTGGCCAAAGTACTGGAGTTTCAGCTTTAGCATCATTCCTTCCAAAGAAATCCCAGGGCTGATCTCCTTCAGAATGGACTGGTTGGATCTCCTTGCAGTCCAAGGGACTCTCAAGAGTCTTCTCCAACACCACAGTTCAAAAGCAT|splice_acceptor_variant&3_prime_UTR_variant&intron_variant|HIGH|LOC101905795|101905795|Transcript|rna-XM_024989851.1|protein_coding|10/10|9/9||||||||||-1||||ARS_UCD1.2_refseq106.gtf.gz||splice_polypyrimidine_tract_variant|,TCAATTCTTCGGCACTCAGCTTTCTTCACAGTCCAACTCTCACATCCATACATGACCAGAGGAAAAACCATAGCCTTGACTAGACGGGCCTTTGTTGGCAAAGTACTGTCTCTGATTTCAATATGCTATCTAGGTTGGTCATAACTTTCCTTCCAAGGAGTAAGCGTCTTTTAATTTCCTTTACTGTGTAGTATTAATTAGCATGTAGAAGATGATATTTGTATTAGTGTGTCCTTATAAAGGGGCTTCCCCAGTGGCTCAGCAGTAAAGCATCCTCCTGCAGTGCAGGAGCTGCGGGTTTGATCCCAGGGTTGGGAAGATCCCCTGGAGGAGGGCATGGCAACCTGCTCCAGTATTCTTGCCTGGAGAATCCCATGGACAGAGGAGCCTACAGTCCATAGTGTGGCAAAGAGTCCGACACAGCTAAAGTGACTTGGCACGCAGGCACTTGCTTATGCTGCTTATACTTTTTTAGTTTTCAGTGGGGCTACTAGAAAAATCTACATTACGTATGTGGCTTGCATTTTCTTTCTTTTTTTAAATAGCATGGCTCTAGATTTTACCACCAAAAAGGAAACATAGAGGACAGAAGAATTTCTTAAATTACACTCAGGTATACAATTTAGATTGCCGTAATGCTACAGAACACACAACTCAGTTTCTTCAACAAATGATTAAAAAAAAAAAGGTGTGTAAGAGACCAAGAGAGAGCTAGAGCGAGAGAGTAAGAGCAAGAAAGAGAAAGGAAGGAAGGAAGGAAGAAACCAAGGGTAAACATATATGTAAAGACTTAAACACATATCCTACTGATTACAGTTTGTGGATTTTATTTGGATACCAAGAAAGGATACTAACTTAAAAACAATAATTGAAACAACTTTGAACAACATTTTATGATATGAAAGATGTTTAATTAATTTATGAATAAATGTAATGCTATGAGGATAATACTTTCAAAAATAGTTCTCATTTAGAGAAACACATCCATGGGGTCGCAAAGAGTCAGGCACGACTGAGCGACTTCACTTTCTTTCACTGATGTAATTGGGGCTTCCTAGGTGGTGCAGCGGTAAAGAATCTGCCTGTCAATGTAGGAGACACAAGAGTTGCAGTTTGATCTCTGGGACGGGAAGATCCCCTGGAGAAGGAAATGGCAACCCACTCCAGTATTCTTGCCTGGAAATTTCCATGGACAGAGAAGCCTGGTGGGCTATAGTCCATGGCGTCGCAAGCAATTGGATATGACTGAGCACACACTGGCATAATCACAGATGAAATATGATGTCTGAGATTTGCTTTAAAAGATATAGGAATAGGTAAGTGGGTGGACTATAGTAAAACAAGTTCAGCCATAAGTTGATAATTGTTCTGTTATGTCTACTTTTATGTACTACTGAAATTCTGCATTTGAAAAAGAATGATAGGAGAGCACAGGTCTACCTGGAATAATGGCAGCTGAATCTCTCAACATGAAATTCAGAGGGCTAGGGACTAACATAGAGAGTCATGGACACCGCTCAAAACCCTGCCCCAAACAACCAGGGGCCAGAGAACACTATAGATTGCAATTGGTTCGTATTCAGCTAGGTGTGGGAGCCACACAGCAGTAGCAGGACCAGCAAAGACTCTGCACATAGAGGAGAGGACAGCAGGGAGGGAGTACTTGGGAGGGAACTCAGGTAAAATTACTCACAGAAAGAGCATGTGGATAAACTCATAAGATGTCTGAGACCTGGTTGGCTATAGCTCTGGTAATTAGGGAATTGACAGGAACAGGTTTGACAGTGCAGAGGACCAGAAGGTGGCAATCTTGAAGAAGCCCAATTACTGGGATCAAGTGTGAGATCTAGCAGAAGGGAGCATCCTTTGGATGCTTGTAGTGAAGAAAAAGAATGGTGCAACTGGCAGAAATTAAAGTTCCCACTGAAAGAAACAGAATCCCAGAATTAGGAGACATATGATATCTTTCCCAAAACCTTACCTCTGCTAGAGCAATTGCACAAGACAGACCAAGAACTAAGGAATCAACTATGCCAATCAAAGCACTAGTTTGTTCCTACCTAGAACTAATCATGTAGCAGACACTTATTCCAAGGTGACAAAAAACAAAAACACAAAAACATATACAAAGAGTCAAAATTTTAGTTCTTGAAAAGATTCCCTTCAAAATCACCCACAAAACATAGGATAAATGTAAAATAGCATCTGTATCTGAATTGTTTCTGAACAAACATCTGTAGAAGCACACAAACATGCACATGGGGAAAAGCCCCAGAACTGCAAATAAATACACAAGATAGAAGTAGAAAAGAACGAAGAAATGAGAAGTGCCAGAAATTAGAAAAAAATGGAAGAAAATAAAATTCTCTGAAAAAGAGGCTAAATGACAAGGTACCTAAGGGATCATATTTGTCTGAAATTATAAGGGACAATGAACTAAAAAAAGTGAAAGATCAAACAGAATAGAAATGAATAAAAGATAATGAGAAAGGATCAGAGAGAAAGTCATAAAGACCTGGGAGAAACAGAACTGGAACAATCAGCTTTAAGATGTATCCCAGTAAAGGCTAATAGATTTAAAAAAATTTTTTTCCTGTGAAACCCCAGGTCTCCCTTTGCCCTCAGTGGAAAGAAACTCAATTTACATTCTACATCTCAACACAACATACAAAGCAAGATGATTTTTTAAAAAATCAATAAATTCATTGTGGACAAGTCATTTATGTTCTCCTAAGCTGTTCATTCAGACTTAAATTGAAGACAGTAGGGAAAACCACTAGACCATTCAGGTATGACCTAAATCAAACCCCTATGATTATACAGTGGAACTGACAAATAGATTCAAGGGATTAAATCTGATAGAGTGCCTGAAAAACTACAGGCAGAGGTTTGTGACATTGTACAGGAGGCAGTGATAAAGATCATCTAAGAAAAGAAATGCAAAAAGGCAAAATGGTTGTCTGAGGATGACTTATAAATAGCTGAAAAGAGAATCTGAAGGCAAAGGAGAAAAGGAAAAATATACCCATCTGAATGCAGAGAGATAAGAAAGCCTTCCTAAATGATCAGTGCAAAGAAATAGAGGAAAACAATAGAATAGGAAAGACTAGAGATCTCTTCAAGAAAATTAGAGATACCAAGCGAACATTTCATGCAAAGATGGACACAAAAAAGGACAAAAACGGTACAGACCTAACAGAAGTAGAAGATGTTAAGAAGAGGTGGGAAGAATACACAGAAGAACTATACAAAAAAGATCTTCATGATCCAGATAACAACATGGTGTGATCCCTAGAGCCAGACATCCTGGAGCACAAAGTCAAGTGGGCCTTGCTGCTACTGTTACTGCTGCTGCTAAGTCGCTTCAGTCGTGTCCGACTCTGTGCAACCCCATAGACGGCAGCCCACCAGGCTCCCCCGTCCCTGGGATTCTCCAGGCAAGAACACTGGAGTGGGTTGCCATTTCCTTCTCCAATGCAGGAAAGTGAAAAGTGAAAGTGAAGTTGCTCAGTCGTGTCCGACTCTTCACAACCCCATGGACCACAGCCTACCAGGCTCCTCCGTCCATGGGATTTTCCGGGCAAGAGTACTGGAGTGGGGTGCCATGGGCCTTAGAAAGCATCAAAACAAAGAAAGCCAGTGGAGGTGATGGAATTCCAGCTGAGCTATTTCAAATCCTAAAAGAAGATGCTGTGAAAGTGCTGCACTCAAAATGCCAGCAAATTTGGAAAACTCAGCAGTGGCCACAGGACTGGAAAAGGTCAGTTTTCATTCCAATCCCAAATAAAGGCAATGCCAAAGAATGTTCAAACTACTGCAAAATTGTACTCATCTCACACACTAGCACAGTAATGCTCAAAATTCTCCAAGCCAGCCTTCAACAGTATGTAAACTGAGAACTTCCAGATGTTGAAGCTGGTTTTAGAAAAGGCAGAGGAACCAGAGATCAATTAGCCAACATCCGTTGGATCATAGAAAAATCAAAAGAGTGTCAGAAAAACATCTATTCTGCTTTATTGACTATGTCAAAGCCTTTGACTATATGGATCACACAAACTGGAAAATTTTGAAAGAGATGGGAATACCAGACCACCTGGCCTGCCTCCTGAGCAATCTGTATACAGGTCAAGAAGCAACAGTTAGAACCGGACATGGAAAAACTGACTGGTTCCAAATTGGGAAAGGAGTACTTCAAGGCTGTATATTGTCACTCTGCTTATTTAACTTATATGCAGAGTACATCAGATGAAATGCCATGCTGGATGAAGCATGAGCTGGAATCAAGATTGCTGGGAGAAATACCAATAACCTCATAGATGTAGATAACACCACCCTTATGGCAGAAAGCAAAGAGGAACTAAAGAGCCTCTTGTTGAAAGAGGAGAGTGAAAAAGCTGCCTTAAAAAAGCATTCATAAAACTAAGATCATGGCATTCAGTCCCATCACTTCATGACAAACATATGGGGAAACAGTGGAAACAGTCAAAAACTTTATTTTCTTGGGCTCCAAAATCACTACAGATGGTGACTGCAGCCATGAAATTAAAAAACGCTTGCTCCTTGGAAGAAAAGCTATGACAAACGTAGACAGCATATTGAAAAGCAGAGGCATTACTCTGCCAATAATGGTCCATCTAGTCAAAGCTTCCTTGGTGGCTCAGACGGTAAAGTGTCTGCCTGCAATGCCGGAGACCCAGGTTCGATCCCTGGGTGGGGAAGATCCCCTGGAGAAGGAAATGGCAACCCACTCTAGTACTCTTGCCTGGAAAATTCCATGGACAGAGGACCCTTGTAGGCTCCAGTCCATGGGGTCGCAAGGAGTCAGACATGACTGAGCAATTTCACTTCACTTCACTTAGTCAAAGCTATGGTTTTTCCCTTGGTCGTGTATGGTGTGAGAGTTGGATCATAAAGAAAGCTGAGCACTGAAGAATTGATGCTTTTGAATTGTGGTGTTGGAGAAGACTCTTGAGAGTCCCTTGGGCTGCAAGGAGATCAAACCAGTCCATCCTACAGGAAATCAGTCCTGAATATTCATTGGAAGGACTGATGCTGAAGCTCCAATACTTTGGCCACCTGATGTGAAGAACTGACTCCTTAGAAAAGACCCTGATTCTGGGAAAGATTGAAGGCAGGAGGAGAAGGGGACAACAGAAGATGATATGGTTGGATGGCATCAGCAACTCGATGGACATGAGTTTGAGCAAGCTCCGGGAGTTGGTGATGGACAGGGAAGCCTGGCATGCTGCAGTCCATGGGGTTGCAAAGAGTTGGACACGACTGAGTGGCTGAAGTGAACTGACTGAAGCTCTCCATGCCTCAAAGCAATAATAAATATGCCAAACTTAGGTAGTCGTCATTCCATTATGAGGAATCTTTAAGGATGAACTCTAATATTTAGAGTTCCTCCAGAACTGACTGAGGAAACTTTGAATTCTGTACATCTGGTCATCATTGCCTATATGTAAATGAAGATTTAAGACAGTGGGTATTGGGCTCTGCTATGCAGGCAGCCTGGGCATGCTCTTGACCTTCTACAGGGAATGTGTTGGCCCTCCCGGGGTGGGACAACCATCCTGTGCCAGTGGAGGGTCCAAAGGACCCAGTGGGCCCCTCCTCCAGCTCCTACATCTACCCTACCAGTTATTGCACTAAAAATAGATGGGGAAAATGTAGTATATAAAGGGTATACATTTGATTGGGTTGAAATAATACTATAAGAAGTGGTAGGTAGGCTGTTTGAAGACTCAGAGTGGGATGTTGCCAGTATTGCTTGGAGGCTCCAGAAGAGGCGAGCCTGTGTATACAGTGCCTGCAAGCTGGTATTCAGGTTGTAAATCACTCTTGGGAACTGCTGGGTCCTTCTGGGGCAGGGAGCTTAACCTTTTTCGTGCCACAGTTCCCTCCCCCAACAGAAATATTGAAACGCGTACAGTGAAATACATAGAAATACCAAGGAAATAAATCGTGTTGAGATACACTGAGCGAAAATGATTGGAAACGTTTGTGATACAGTAATACGTGCTTCTTCATGAACACAGTAGAGAAGATCTAGCAGACACTCAGGTAACCAGAATTTCCAGTAACACAACCGCTTTAACATCATAGGAAAATACCTGCTTTCTGTTGACATAGGCACGAGCTCTGCAAATACTGCAGAGGTGTGTGCTCAGTGTTCACGACTGAAAGAATATTGTCTGCGTGGGGGTGAAAACTTTTTCTTGAACGGAGAGAGGGAGACAAAAAACATATATTTGGGACTTCCCCAGTGTTCCAGTCGTTAAGACTTTGTGCTTCCACTGCACCGGGCACAGGTTCCTGAGATCCTGTGCGCTGTGCATCCTGGCCAAAAAAAATATGGGTGTTAACAGTGGTTTGTGGTCTTCCAAAGAATCATAGTGCATAAACAGATACACAGTATGTTTGTGGTATTAAAGTTTTGGACGGGGGTGAGGGGTGGGGAGAGTAGGGGGAAAAAATGCTTTAAAAGCTTTCCTAGAGGGGTAAAATGAAAAAAAGGAAGTGTTCTAGCAGAAACAGTAATAAATGAGGCCGCTAACTTTAGTGCCTTTTTCAGTGTATTTAAGACTAGAGTCCCTGCTCTTGTGTTTTCTAGTGAACAGTGTGGCACCTTGAGTCATTTATTCCTGAGCCTATTTCCACGCTTGCTCGTTGGAAGCAAAGATGCTTGTCTATGTGGCTGCAAAGATAAATGAGTTAAGGTGTGAGAGTCTGCAGTGGGTACTCTGTGGCAATATATGGGGGATGGTCGTAGTTGTGCTTTGGCGCTTAACAGGCAGAATGGCAGAAAAAAAAAAAAAGAAGTGGTAGGTAAAGGCAGAAGAAAAAAGTATAATAATGTCCTTGATCATCACAGTGATAAAAAGTTGAAGTTGACATATCATTTAAAAGTTATACTTCAAATATTAGAAATGTACAACATACTAAGGGATTAAGAGGTAAAAAAATTTTAGTGCATTAGCTATCCAGTCCTTCCTAAATACCAAACACACACACACAAATATGGCATACACAAGTAAAATAAAATAACACAGAGGATAAGCACAATAAATACAATCTACTACAAATGGTAAATATAGCTTAAAAGATGTGGGAGAGTTTAAGATATAAAGATGAATAGGAAAAGCAAGAATATTTATATTAATTTATATCCATACCTACTAAAATCAATCATGATAATAATACATTATAACACTGAATTTTAAAATTTCATTAGTCCAGAGTGAAATTCAAAATAAAACCTTTAATGATATAGGAGGGGTAGAAATTGTCCTTCCCAAGAATATTTATATTAATTTATATCCATACCTACTAAAATCAATCATGATATAATGGATTATAACACTGAATTTTAAAAATGCATTAGTCCAGAGTGAAATTCAAAATAAAACCTTTAATGATATAGGAGGGGCAGCAATTGTCCTTCCCACAGCACAAGGCCTACAATACAAGTTTAGAGAATGATAGAATTAGAAAATTTCCAGTGCACAAACACAAATATAATAATTGACACATATCAGGGATGGTAAAATTTTCAGAGAAAGAGCATCATACAATATGAAGTTCATACACTCTCAAATTACCACTAATCAAATTATTGATTATAGATAGAAAAATATGTCATTCCGATGAATGGACCTTATGAGCCCCTGCATAACAAAGTGTCCGATGCTAAGATGACAACAGTGGTGACAGGAAAAGTGGATGCCCTCAGACTCCAAGGGGCTGCACTGGGAAGCACAGAGTGTACACTAGCTGGTGTTCTTGGCAAAAAGGGTTCACCTGAATTTAATTGTGAGGAAATAATCAGACAACTGCAAAATGTAGACCACTGAGCAGACAACTGGCCTGTCCTCTGCAAACAGGTCAACGTCTGCCATCAAAGACATCTTTGAAAAGGAGAGGAGATGTTTGTTGTTCCAAAGGACTAAAGAAATATGGTAGTAACACACTATAGTAACATGTACTTTTTTAGTCCTTTGGAAACTGAGACATCTCTTCTCCTTTTCTTTTTGTCTTACTTGGGGAGATATTGACTTTTTTGTTTTAATTTTTTTTAATTAACTGTTTGAAGAAAGACAGGCCAGTTGTCTTGTTCAATGATCTAAATTCTGCAGTTATCTGATAACTACCTCATGATTAAATTCAGGATAGACACTTTCAGCAAGAACACTGTATAGTAAATGCTGTCTGCTCCTAGTACAGTCCGTCTAGTGGCAAAGAATGACAGGGTGATATGGTGCATTCTTCCAATTGCTCCCATGCTGGTGTCTGGAGGATGAATATTGAGGGGAACAAGAATTAAGGTCTCTCTAAACTGTGTGTCCATCAAAGCACTGGTCTCCTTCTCGATGCATGACACTTGGAGGCTGATGAGTGAGATTTCTCCCATCAATTCTGTCTCATGGAGAGTGGTTGTTGATTGGGATGCTGATTTTCAGGTAAGGATCCCTCCAGTGTTCTGTTTGGGCTTTAATTTGACTTGCTGTGTAGGTCTTTTTCATCAAATGGAAAAGGTAAATTTTATGGTGTGGTTTCTTAGAAATTGGCAATATCTTTTCTTAGTTCTTAAGTAATTGGTATCTGCAAAAGACAGAGAGAGAGAGAGAGGAGAGGAAGGGAGAGAGAGGAAACGTAAGTCTTTGTTAGGTTCTGGTGATAGCTGAGCTTGGAGGGATGGCCACATGGTAACTGAGGCCAGGGGCAGACAGAGCTCCTGTTGACAGTAAGAGCTGAATTGAAAAAGTGAGATCCATGAGTCATAAGAAATACCTCCCTAAATGTTCACCCAGCCTGTGGTGCAGCACCTAGGGACCCCTGGCCTCACCCCACTTGTACTTGGTGATAGCTCAGCTCAGTGCTGCTTCCAAGCCTTAACTGGATTCCCATCACTTAGTCCTCAACAGTCATTTCACTCTCGAATCCCCTTCATCTGGACCAAATGATAGCTTTCCACACATACGAGGGATGAATGTGCTACACACTCCTCATACAGAAACATACTGCTATGGGAGCAGAGGATCCTCAGTAGAAAAAGACACCCTCTTTGACCTCTACATCCCTGCCTTCTGAGGAGGAGAAGTGGGCTACGGGGAGAATCCTGGAATGTAAGCACCAACAGGGACCTCAGAATGTATCTAAATCCAGTTCCAAAATTTACAGATGAGGAGCTATGCTTTCCTGGGGCTAGTCAGTTCAGTTCAGTTCAGTCGCTCAGTTGTGTCTGACTCTTTGCGATCCCATGAATCACAGCACACCAGGCCTCCCTGTCCATCACCAACTCCCGGAGTTCACTCAGACTCACGTCCATTGAGTCAGTGATGCCATCCAGCCATCTCATCCTCTGTCGTCCCCTTCTCCTTCTGCCCCCAATCCCTCCCAGCATCAGAGTCTTTTCCAATGAGTCAACTCTTCGCATGAGGTGGCCAAAGTACTGGAGTTTCAGCTTTAGCATCATTCCTTCCAAAGAAATCCCAGGGCTGATCTCCTTCAGAATGGACTGGTTGGATCTCCTTGCAGTCCAAGGGACTCTCAAGAGTCTTCTCCAACACCACAGTTCAAAAGCAT|downstream_gene_variant|MODIFIER|LOC112445955|112445955|Transcript|rna-XR_003033970.1|ncRNA|||||||||||2038|1||||ARS_UCD1.2_refseq106.gtf.gz||| GT
[truncated: 12,352,836 more chars]
