# Supplementary material for: Genome assembly of wisent (Bison bonasus) uncovers a deletion that likely inactivates the THRSP gene
Source: Commun Biol. 2024 Nov 27;7:1580. doi: 10.1038/s42003-024-07295-y (PMC11603333; doi:10.1038/s42003-024-07295-y)
Supplement: Supplementary file 5 — Supplementary Data 2 [file 42003_2024_7295_MOESM5_ESM.xlsx]

## Sheet: Sheet1
Sample information and quality assessment of the raw resequencing data
Sample name	Latin name	IUCN Red List	Common name	Sex	Origin	Sequencing center name	BioProject	BioSample	ReadPair	Reads	Bases	GCBases	NBases	Q20Bases	Q30Bases	GC	N	Q20	Q30	MinLength	MeanLength	MedianLength	MaxLength	Read1Bases	Read1GCBases	Read1NBases	Read1Q20Bases	Read1Q30Bases	Read1GC	Read1N	Read1Q20	Read1Q30	Read1MinLength	Read1MeanLength	Read1MedianLength	Read1MaxLength	Read2Bases	Read2GCBases	Read2NBases	Read2Q20Bases	Read2Q30Bases	Read2GC	Read2N	Read2Q20	Read2Q30	Read2MinLength	Read2MeanLength	Read2MedianLength	Read2MaxLength
Lupita	Bison bonasus	Near threatened	European bison	Female	Captive	ETH Zurich	PRJEB71066	SAMEA115388352	375516328	751032656	113405931056	49171429692	3217741	110200998758	104962737152	0.433588	2.83737e-05	0.971739	0.925549	151	151	151	151	56702965528	24561105143	2905632	55447004329	53246098367	0.433154	5.1243e-05	0.97785	0.939036	151	151	151	151	56702965528	24610324549	312109	54753994429	51716638785	0.434022	5.50428e-06	0.965628	0.912062	151	151	151	151
Uranda	Bison bonasus	Near threatened	European bison	Female	Captive	ETH Zürich	PRJEB71066	SAMEA115388355	362738826	725477652	109547125452	47287738959	3091426	106692750054	101877448743	0.431666	2.82201e-05	0.973944	0.929987	151	151	151	151	54773562726	23630864842	2789439	53612882139	51554172758	0.431428	5.09267e-05	0.978809	0.941224	151	151	151	151	54773562726	23656874117	301987	53079867915	50323275985	0.431903	5.51337e-06	0.969078	0.918751	151	151	151	151
Enrik	Bison bonasus	Near threatened	European bison	Male	Captive	ETH Zurich	PRJEB71066	SAMEA115388356	385053090	770106180	116286033180	50370390176	3132950	113206122251	108079341340	0.433159	2.69418e-05	0.973514	0.929427	151	151	151	151	58143016590	25169604737	2816353	56893670807	54688654857	0.432891	4.84384e-05	0.978513	0.940589	151	151	151	151	58143016590	25200785439	316597	56312451444	53390686483	0.433428	5.44514e-06	0.968516	0.918265	151	151	151	151
Urim	Bison bonasus	Near threatened	European bison	Male	Captive	ETH Zurich	PRJEB71066	SAMEA115388357	474591459	949182918	143326620618	62005700585	3982217	139114247631	132312393270	0.432618	2.77842e-05	0.97061	0.923153	151	151	151	151	71663310309	30980001411	3590052	70115676642	67389271030	0.432299	5.00961e-05	0.978404	0.940359	151	151	151	151	71663310309	31025699174	392165	68998570989	64923122240	0.432937	5.47233e-06	0.962816	0.905946	151	151	151	151
Urano	Bison bonasus	Near threatened	European bison	Male	Captive	ETH Zurich	PRJEB71066	SAMEA115388354	401089425	802178850	121129006350	52478485536	3394399	118058552991	112900722712	0.433245	2.8023e-05	0.974651	0.93207	151	151	151	151	60564503175	26228535233	3065366	59247086629	56917936322	0.433068	5.06132e-05	0.978248	0.93979	151	151	151	151	60564503175	26249950303	329033	58811466362	55982786390	0.433421	5.43277e-06	0.971055	0.92435	151	151	151	151
Langnau	Bison bonasus	Near threatened	European bison	Male	Captive	ETH Zurich	PRJEB71066	SAMEA115388353	406040333	812080666	122624180566	53164945912	3482076	119486836499	114151316326	0.43356	2.83963e-05	0.974415	0.930904	151	151	151	151	61312090283	26493681215	3142990	59984403107	57610019529	0.432112	5.12622e-05	0.978345	0.939619	151	151	151	151	61312090283	26671264697	339086	59502433392	56541296797	0.435008	5.53049e-06	0.970485	0.922188	151	151	151	151
BBO_3569	Bison bonasus	Near threatened	European bison	Male	Wild	INRA	PRJEB71066	SAMN04498458	121137830	242275660	24227566000	9868722350	791356	23541906426	22472362453	0.407334	3.26635e-05	0.971699	0.927553	100	100	100	100	12113783000	4930333896	649661	11819395670	11275854236	0.407002	5.36299e-05	0.975698	0.930828	100	100	100	100	12113783000	4938388454	141695	11722510756	11196508217	0.407667	1.1697e-05	0.9677	0.924278	100	100	100	100
BBO_3574	Bison bonasus	Near threatened	European bison	Male	Wild	INRA	PRJNA312492	SAMN04498459	142741542	285483084	28548308400	11563822867	934181	27307698926	25461712240	0.405062	3.27228e-05	0.956544	0.891882	100	100	100	100	14274154200	5775531000	753606	13740952997	12815267109	0.404615	5.27951e-05	0.962646	0.897795	100	100	100	100	14274154200	5788291867	180575	13566745929	12646445131	0.405509	1.26505e-05	0.950441	0.885968	100	100	100	100
American_bison_1	Bison bison	Near threatened	American bison	Male		University of Missouri	PRJNA343262	SAMN10940702	297488266	594976532	89841000000	39134000000	801066	83596000000	76247000000	0.435591	8.92e-06	0.930489	0.848684	151	151	151	151	44921000000	19501000000	598551	42767000000	39827000000	0.434113	1.33e-05	0.952054	0.886612	151	151	151	151	44921000000	19633000000	202515	40829000000	36420000000	0.437069	4.51e-06	0.908923	0.810755	151	151	151	151
American_bison_2	Bison bison	Near threatened	American bison	Male		University of Missouri	PRJNA343262	SAMN10940703	286867338	573734676	86633936076	37668423903	815942	82554274950	76968773154	0.4348	9.41827e-06	0.952909	0.888437	151	151	151	151	43316968038	18813970762	605571	41718815035	39401248344	0.434333	1.398e-05	0.963106	0.909603	151	151	151	151	43316968038	18854453141	210371	40835459915	37567524810	0.435267	4.85655e-06	0.942713	0.86727	151	151	151	151
American_bison_3	Bison bison	Near threatened	American bison	Male		University of Missouri	PRJNA343262	SAMN13655886	293435259	586870518	88617448218	38468169648	886948	85936997934	81956016118	0.434093	1.00087e-05	0.969753	0.924829	151	151	151	151	44308724109	19237954770	270654	43183335730	41410295050	0.43418	6.10837e-06	0.974601	0.934586	151	151	151	151	44308724109	19230214878	616294	42753662204	40545721068	0.434005	1.39091e-05	0.964904	0.915073	151	151	151	151
American_bison_4	Bison bison	Near threatened	American bison	Male		University of Missouri	PRJNA343262	SAMN13655887	216306244	432612488	65324485688	28485772422	632324	63182018284	60116878028	0.436066	9.67974e-06	0.967203	0.920281	151	151	151	151	32662242844	14246105505	186463	31753420769	30344659339	0.436164	5.70882e-06	0.972175	0.929044	151	151	151	151	32662242844	14239666917	445861	31428597515	29772218689	0.435967	1.36507e-05	0.96223	0.911518	151	151	151	151
Angus	Bos taurus taurus	No data	Domestic taurine cattle	Male		Livestock Gentec, University of Alberta	PRJNA176557	SAMN02841103	175173703	350347406	35034740600	14995786091	38619966	33251874631	31296621702	0.428026	0.00110233	0.949111	0.893303	100	100	100	100	17517370300	7481068054	15783444	16911966688	15975266057	0.427066	0.000901017	0.96544	0.911967	100	100	100	100	17517370300	7514718037	22836522	16339907943	15321355645	0.428987	0.00130365	0.932783	0.874638	100	100	100	100
Hereford	Bos taurus taurus	No data	Domestic taurine cattle	Male		Livestock Gentec, University of Alberta	PRJNA176557	SAMN02841111	165053598	330107196	33010719600	13813192946	156074762	31535864623	29878154644	0.418446	0.004728	0.955322	0.905105	100	100	100	100	16505359800	6895282956	88541019	15918270319	15118867896	0.41776	0.00536438	0.96443	0.915997	100	100	100	100	16505359800	6917909990	67533743	15617594304	14759286748	0.419131	0.00409163	0.946214	0.894212	100	100	100	100
Charolais	Bos taurus taurus	No data	Domestic taurine cattle	Male		Livestock Gentec, University of Alberta	PRJNA176557	SAMN02842706	202615003	405230006	40523000600	17342341691	44326464	38674390936	36283929272	0.427963	0.00109386	0.954381	0.895391	100	100	100	100	20261500300	8668023534	2715016	19659225367	18558057775	0.427808	0.000133999	0.970275	0.915927	100	100	100	100	20261500300	8674318157	41611448	19015165569	17725871497	0.428118	0.00205372	0.938488	0.874855	100	100	100	100
Holstein	Bos taurus taurus	No data	Domestic taurine cattle	Male		Livestock Gentec, University of Alberta	PRJNA176557	SAMN02843114	184641532	369283064	36928306400	15907731001	2127629	35897414518	34542084566	0.430773	5.76151e-05	0.972084	0.935382	100	100	100	100	18464153200	7946922040	202401	18154377482	17565220479	0.430397	1.09618e-05	0.983223	0.951315	100	100	100	100	18464153200	7960808961	1925228	17743037036	16976864087	0.431149	0.000104268	0.960945	0.91945	100	100	100	100
