# Supplementary material for: Genome assembly of wisent (Bison bonasus) uncovers a deletion that likely inactivates the THRSP gene
Source: Commun Biol. 2024 Nov 27;7:1580. doi: 10.1038/s42003-024-07295-y (PMC11603333; doi:10.1038/s42003-024-07295-y)
Supplement: Supplementary file 6 — Supplementary Data 3 [file 42003_2024_7295_MOESM6_ESM.xlsx]

## Sheet: Sheet1
Accession numbers of the DNA and RNA sequencing data used to investigate the THRSP deletion
DNA sequencing data					RNA sequencing data
Sample	Species	Accession	Type		Study accession	Species	Accession	Experiment accession	Type
Cattle_1	Bos taurus taurus	SAMN02841103	DNA WGS		PRJNA257088	Bison_bison	SAMN03201487	SRX765331	RNA seq
Cattle_2	Bos taurus taurus	SAMN02841111	DNA WGS		PRJNA257088	Bison_bison	SAMN03201488	SRX765334	RNA seq
Cattle_3	Bos taurus taurus	SAMN02842706	DNA WGS		PRJNA257088	Bison_bison	SAMN03201488	SRX765336	RNA seq
Cattle_4	Bos taurus taurus	SAMN02843114	DNA WGS		PRJNA257088	Bison_bison	SAMN03201488	SRX765337	RNA seq
American_Bison_1	Bison bison bison	SAMN10940702	DNA WGS		PRJNA257088	Bison_bison	SAMN03201489	SRX765339	RNA seq
American_Bison_2	Bison bison bison	SAMN10940703	DNA WGS		PRJNA257088	Bison_bison	SAMN03201490	SRX765342	RNA seq
American_Bison_3	Bison bison bison	SAMN13655886	DNA WGS		PRJNA257088	Bison_bison	SAMN03201490	SRX765343	RNA seq
American_Bison_4	Bison bison bison	SAMN13655887	DNA WGS		PRJNA257088	Bison_bison	SAMN03201490	SRX765344	RNA seq
Plains_Bison_10	Bison bison bison	SAMN15870394	DNA WGS		PRJNA257088	Bison_bison	SAMN03201490	SRX765345	RNA seq
Plains_Bison_11	Bison bison bison	SAMN15870395	DNA WGS		PRJNA257088	Bison_bison	SAMN03201491	SRX765348	RNA seq
Plains_Bison_12	Bison bison bison	SAMN15870396	DNA WGS		PRJNA257088	Bison_bison	SAMN03201491	SRX765349	RNA seq
Plains_Bison_15	Bison bison bison	SAMN15870399	DNA WGS		PRJNA257088	Bison_bison	SAMN03201492	SRX765351	RNA seq
Plains_Bison_16	Bison bison bison	SAMN15870400	DNA WGS		PRJNA257088	Bison_bison	SAMN03201492	SRX765352	RNA seq
Plains_Bison_18	Bison bison bison	SAMN15870402	DNA WGS		PRJNA257088	Bison_bison	SAMN03201487	SRX765330	RNA seq
Plains_Bison_19	Bison bison bison	SAMN15870403	DNA WGS		PRJNA257088	Bison_bison	SAMN03201487	SRX765332	RNA seq
Plains_Bison_20	Bison bison bison	SAMN15870404	DNA WGS		PRJNA257088	Bison_bison	SAMN03201487	SRX765333	RNA seq
Plains_Bison_24	Bison bison bison	SAMN15870408	DNA WGS		PRJNA257088	Bison_bison	SAMN03201489	SRX765338	RNA seq
Plains_Bison_25	Bison bison bison	SAMN15870409	DNA WGS		PRJNA257088	Bison_bison	SAMN03201489	SRX765340	RNA seq
Plains_Bison_26	Bison bison bison	SAMN15870410	DNA WGS		PRJNA257088	Bison_bison	SAMN03201489	SRX765341	RNA seq
Wood_Bison_7	Bison bison athabascae	SAMN15870419	DNA WGS		PRJNA257088	Bison_bison	SAMN03201491	SRX765346	RNA seq
Wood_Bison_8	Bison bison athabascae	SAMN15870420	DNA WGS		PRJNA257088	Bison_bison	SAMN03201492	SRX765353	RNA seq
Wood_Bison_9	Bison bison athabascae	SAMN15870421	DNA WGS		PRJNA257088	Bison_bison	SAMN03201488	SRX765335	RNA seq
Wood_Bison_11	Bison bison athabascae	SAMN15870423	DNA WGS		PRJNA257088	Bison_bison	SAMN03201491	SRX765347	RNA seq
Banni_1	Bubalus bubalis	SAMEA7098655	DNA WGS		PRJNA257088	Bison_bison	SAMN03201492	SRX765350	RNA seq
Banni_2	Bubalus bubalis	SAMEA7098656	DNA WGS		PRJNA951806	Bubalus_bubalis	SAMN34061773	SRX19859320	RNA seq
Banni_3	Bubalus bubalis	SAMEA7098657	DNA WGS		PRJNA951806	Bubalus_bubalis	SAMN34061832	SRX19859313	RNA seq
Banni_4	Bubalus bubalis	SAMEA7098658	DNA WGS		PRJNA951806	Bubalus_bubalis	SAMN34061830	SRX19859311	RNA seq
Banni_5	Bubalus bubalis	SAMEA7098659	DNA WGS		PRJNA951806	Bubalus_bubalis	SAMN34061823	SRX19859303	RNA seq
Banni_6	Bubalus bubalis	SAMEA7098660	DNA WGS		PRJNA951806	Bubalus_bubalis	SAMN34061815	SRX19859295	RNA seq
Murrah_1	Bubalus bubalis	SAMEA7098681	DNA WGS		PRJNA951806	Bubalus_bubalis	SAMN34061811	SRX19859290	RNA seq
Murrah_2	Bubalus bubalis	SAMEA7098682	DNA WGS		PRJNA951806	Bubalus_bubalis	SAMN34061807	SRX19859286	RNA seq
Murrah_3	Bubalus bubalis	SAMEA7098683	DNA WGS		PRJNA951806	Bubalus_bubalis	SAMN34061803	SRX19859281	RNA seq
Murrah_4	Bubalus bubalis	SAMEA7098684	DNA WGS		PRJNA951806	Bubalus_bubalis	SAMN34061800	SRX19859278	RNA seq
Murrah_5	Bubalus bubalis	SAMEA7098685	DNA WGS		PRJNA951806	Bubalus_bubalis	SAMN34061798	SRX19859276	RNA seq
Murrah_6	Bubalus bubalis	SAMEA7098686	DNA WGS		PRJNA951806	Bubalus_bubalis	SAMN34061796	SRX19859274	RNA seq
Wisent_1	Bison bonasus	SAMN04498458	DNA WGS		PRJNA951806	Bubalus_bubalis	SAMN34061792	SRX19859269	RNA seq
Wisent_2	Bison bonasus	SAMN04498459	DNA WGS		PRJNA951806	Bubalus_bubalis	SAMN34061789	SRX19859266	RNA seq
Wisent_3	Bison bonasus	SRR3526411	DNA WGS		PRJNA951806	Bubalus_bubalis	SAMN34061766	SRX19859260	RNA seq
Wisent_4	Bison bonasus	SRR3526443	DNA WGS		PRJNA951806	Bubalus_bubalis	SAMN34061783	SRX19859259	RNA seq
Wisent_5	Bison bonasus	SRR3526444	DNA WGS		PRJNA951806	Bubalus_bubalis	SAMN34061781	SRX19859257	RNA seq
Wisent_6	Bison bonasus	SRR3526445	DNA WGS		PRJNA951806	Bubalus_bubalis	SAMN34061780	SRX19859256	RNA seq
Wisent_7	Bison bonasus	SRR3526446	DNA WGS		PRJNA951806	Bubalus_bubalis	SAMN34061779	SRX19859255	RNA seq
Wisent_8	Bison bonasus	SRR3526447	DNA WGS		PRJNA951806	Bubalus_bubalis	SAMN34061777	SRX19859253	RNA seq
Wisent_9	Bison bonasus	SRR3526449	DNA WGS		PRJNA951806	Bubalus_bubalis	SAMN34061772	SRX19859319	RNA seq
Wisent_10	Bison bonasus	SRR3526591	DNA WGS		PRJNA951806	Bubalus_bubalis	SAMN34061836	SRX19859318	RNA seq
Wisent_11	Bison bonasus	SRR3528985	DNA WGS		PRJNA951806	Bubalus_bubalis	SAMN34061833	SRX19859314	RNA seq
Wisent_12	Bison bonasus	SRR3529189	DNA WGS		PRJNA951806	Bubalus_bubalis	SAMN34061828	SRX19859309	RNA seq
Wisent_13	Bison bonasus	SRR3529421	DNA WGS		PRJNA951806	Bubalus_bubalis	SAMN34061827	SRX19859308	RNA seq
Wisent_14	Bison bonasus	SRR3529492	DNA WGS		PRJNA951806	Bubalus_bubalis	SAMN34061825	SRX19859306	RNA seq
OBV_1	Bos taurus taurus	SAMEA4827645	DNA WGS		PRJNA951806	Bubalus_bubalis	SAMN34061770	SRX19859304	RNA seq
OBV_2	Bos taurus taurus	SAMEA4827646	DNA WGS		PRJNA951806	Bubalus_bubalis	SAMN34061822	SRX19859302	RNA seq
OBV_3	Bos taurus taurus	SAMEA4827647	DNA WGS		PRJNA951806	Bubalus_bubalis	SAMN34061820	SRX19859300	RNA seq
OBV_4	Bos taurus taurus	SAMEA4827648	DNA WGS		PRJNA951806	Bubalus_bubalis	SAMN34061819	SRX19859299	RNA seq
OBV_5	Bos taurus taurus	SAMEA4827649	DNA WGS		PRJNA951806	Bubalus_bubalis	SAMN34061817	SRX19859297	RNA seq
OBV_6	Bos taurus taurus	SAMEA4827650	DNA WGS		PRJNA951806	Bubalus_bubalis	SAMN34061816	SRX19859296	RNA seq
OBV_7	Bos taurus taurus	SAMEA4827651	DNA WGS		PRJNA951806	Bubalus_bubalis	SAMN34061769	SRX19859293	RNA seq
OBV_8	Bos taurus taurus	SAMEA4827652	DNA WGS		PRJNA951806	Bubalus_bubalis	SAMN34061813	SRX19859292	RNA seq
OBV_9	Bos taurus taurus	SAMEA4827653	DNA WGS		PRJNA951806	Bubalus_bubalis	SAMN34061809	SRX19859288	RNA seq
OBV_10	Bos taurus taurus	SAMEA4827654	DNA WGS		PRJNA951806	Bubalus_bubalis	SAMN34061808	SRX19859287	RNA seq
OBV_11	Bos taurus taurus	SAMEA4827655	DNA WGS		PRJNA951806	Bubalus_bubalis	SAMN34061804	SRX19859283	RNA seq
OBV_12	Bos taurus taurus	SAMEA4827656	DNA WGS		PRJNA951806	Bubalus_bubalis	SAMN34061768	SRX19859282	RNA seq
OBV_13	Bos taurus taurus	SAMEA4827657	DNA WGS		PRJNA951806	Bubalus_bubalis	SAMN34061802	SRX19859280	RNA seq
OBV_14	Bos taurus taurus	SAMEA4827658	DNA WGS		PRJNA951806	Bubalus_bubalis	SAMN34061797	SRX19859275	RNA seq
OBV_15	Bos taurus taurus	SAMEA4827659	DNA WGS		PRJNA951806	Bubalus_bubalis	SAMN34061795	SRX19859273	RNA seq
OBV_16	Bos taurus taurus	SAMEA4827660	DNA WGS		PRJNA951806	Bubalus_bubalis	SAMN34061793	SRX19859270	RNA seq
OBV_17	Bos taurus taurus	SAMEA4827661	DNA WGS		PRJNA951806	Bubalus_bubalis	SAMN34061791	SRX19859268	RNA seq
OBV_18	Bos taurus taurus	SAMEA4827662	DNA WGS		PRJNA951806	Bubalus_bubalis	SAMN34061790	SRX19859267	RNA seq
OBV_19	Bos taurus taurus	SAMEA4827663	DNA WGS		PRJNA951806	Bubalus_bubalis	SAMN34061787	SRX19859264	RNA seq
OBV_20	Bos taurus taurus	SAMEA4827664	DNA WGS		PRJNA951806	Bubalus_bubalis	SAMN34061786	SRX19859263	RNA seq
OBV_21	Bos taurus taurus	SAMEA4827665	DNA WGS		PRJNA951806	Bubalus_bubalis	SAMN34061784	SRX19859261	RNA seq
OBV_22	Bos taurus taurus	SAMEA4827666	DNA WGS		PRJNA951806	Bubalus_bubalis	SAMN34061782	SRX19859258	RNA seq
OBV_23	Bos taurus taurus	SAMEA4827667	DNA WGS		PRJNA951806	Bubalus_bubalis	SAMN34061776	SRX19859252	RNA seq
OBV_24	Bos taurus taurus	SAMEA4827668	DNA WGS		PRJNA951806	Bubalus_bubalis	SAMN34061775	SRX19859251	RNA seq
OBV_25	Bos taurus taurus	SAMEA4827669	DNA WGS		PRJNA951806	Bubalus_bubalis	SAMN34061835	SRX19859317	RNA seq
OBV_26	Bos taurus taurus	SAMEA4827670	DNA WGS		PRJNA951806	Bubalus_bubalis	SAMN34061834	SRX19859316	RNA seq
OBV_27	Bos taurus taurus	SAMEA4827671	DNA WGS		PRJNA951806	Bubalus_bubalis	SAMN34061771	SRX19859315	RNA seq
OBV_28	Bos taurus taurus	SAMEA4827672	DNA WGS		PRJNA951806	Bubalus_bubalis	SAMN34061831	SRX19859312	RNA seq
OBV_29	Bos taurus taurus	SAMEA4827673	DNA WGS		PRJNA951806	Bubalus_bubalis	SAMN34061829	SRX19859310	RNA seq
OBV_30	Bos taurus taurus	SAMEA4827674	DNA WGS		PRJNA951806	Bubalus_bubalis	SAMN34061826	SRX19859307	RNA seq
OBV_31	Bos taurus taurus	SAMEA5059741	DNA WGS		PRJNA951806	Bubalus_bubalis	SAMN34061824	SRX19859305	RNA seq
OBV_32	Bos taurus taurus	SAMEA5059742	DNA WGS		PRJNA951806	Bubalus_bubalis	SAMN34061821	SRX19859301	RNA seq
OBV_33	Bos taurus taurus	SAMEA5059743	DNA WGS		PRJNA951806	Bubalus_bubalis	SAMN34061818	SRX19859298	RNA seq
OBV_34	Bos taurus taurus	SAMEA5059744	DNA WGS		PRJNA951806	Bubalus_bubalis	SAMN34061814	SRX19859294	RNA seq
OBV_35	Bos taurus taurus	SAMEA5059745	DNA WGS		PRJNA951806	Bubalus_bubalis	SAMN34061812	SRX19859291	RNA seq
OBV_36	Bos taurus taurus	SAMEA5059746	DNA WGS		PRJNA951806	Bubalus_bubalis	SAMN34061810	SRX19859289	RNA seq
OBV_37	Bos taurus taurus	SAMEA5059747	DNA WGS		PRJNA951806	Bubalus_bubalis	SAMN34061806	SRX19859285	RNA seq
OBV_38	Bos taurus taurus	SAMEA5059748	DNA WGS		PRJNA951806	Bubalus_bubalis	SAMN34061805	SRX19859284	RNA seq
OBV_39	Bos taurus taurus	SAMEA5059749	DNA WGS		PRJNA951806	Bubalus_bubalis	SAMN34061801	SRX19859279	RNA seq
OBV_40	Bos taurus taurus	SAMEA5059750	DNA WGS		PRJNA951806	Bubalus_bubalis	SAMN34061799	SRX19859277	RNA seq
OBV_41	Bos taurus taurus	SAMEA5059751	DNA WGS		PRJNA951806	Bubalus_bubalis	SAMN34061794	SRX19859272	RNA seq
OBV_42	Bos taurus taurus	SAMEA5059752	DNA WGS		PRJNA951806	Bubalus_bubalis	SAMN34061767	SRX19859271	RNA seq
OBV_43	Bos taurus taurus	SAMEA5059753	DNA WGS		PRJNA951806	Bubalus_bubalis	SAMN34061788	SRX19859265	RNA seq
OBV_44	Bos taurus taurus	SAMEA5059754	DNA WGS		PRJNA951806	Bubalus_bubalis	SAMN34061785	SRX19859262	RNA seq
OBV_45	Bos taurus taurus	SAMEA5059755	DNA WGS		PRJNA951806	Bubalus_bubalis	SAMN34061778	SRX19859254	RNA seq
