# Supplementary material for: Genome assembly of wisent (Bison bonasus) uncovers a deletion that likely inactivates the THRSP gene
Source: Commun Biol. 2024 Nov 27;7:1580. doi: 10.1038/s42003-024-07295-y (PMC11603333; doi:10.1038/s42003-024-07295-y)
Supplement: Supplementary file 7 — Supplementary Data 4 [file 42003_2024_7295_MOESM7_ESM.xlsx]

## Sheet: Figure_1
chromosome	position_bin	HP	phased_reads_haplotype	sample	phased_reads_total	Phased ratio
1	0	1	1250	Wisent	2979	0.4196
1	0	1	1166	Intra-breed	2500	0.4664
1	0	0	178	Inter-breed	4028	0.04419
1	0	2	1422	Inter-subspecies	3887	0.36583
1	0	0	649	Wisent	2979	0.21786
1	0	2	1096	Intra-breed	2500	0.4384
1	0	0	55	Inter-subspecies	3887	0.01415
1	0	1	2410	Inter-subspecies	3887	0.62002
1	0	0	238	Intra-breed	2500	0.0952
1	0	2	1883	Inter-breed	4028	0.46748
1	0	2	1080	Wisent	2979	0.36254
1	0	1	1967	Inter-breed	4028	0.48833
1	1	1	996	Wisent	2293	0.43437
1	1	0	7	Inter-subspecies	2268	0.00309
1	1	1	795	Inter-breed	2643	0.30079
1	1	0	375	Wisent	2293	0.16354
1	1	2	922	Wisent	2293	0.40209
1	1	2	1064	Inter-subspecies	2268	0.46914
1	1	1	759	Intra-breed	1586	0.47856
1	1	0	159	Intra-breed	1586	0.10025
1	1	0	1192	Inter-breed	2643	0.451
1	1	2	668	Intra-breed	1586	0.42119
1	1	2	656	Inter-breed	2643	0.2482
1	1	1	1197	Inter-subspecies	2268	0.52778
1	2	0	7	Inter-subspecies	2238	0.00313
1	2	0	602	Inter-breed	2739	0.21979
1	2	2	946	Inter-breed	2739	0.34538
1	2	1	1191	Inter-breed	2739	0.43483
1	2	1	1152	Inter-subspecies	2238	0.51475
1	2	2	692	Intra-breed	1646	0.42041
1	2	1	1158	Wisent	2309	0.50152
1	2	0	375	Intra-breed	1646	0.22783
1	2	2	1079	Inter-subspecies	2238	0.48213
1	2	0	176	Wisent	2309	0.07622
1	2	1	579	Intra-breed	1646	0.35176
1	2	2	975	Wisent	2309	0.42226
1	3	1	1101	Inter-subspecies	2205	0.49932
1	3	2	1284	Inter-breed	2723	0.47154
1	3	0	41	Wisent	2160	0.01898
1	3	2	1058	Wisent	2160	0.48981
1	3	2	727	Intra-breed	1523	0.47735
1	3	1	671	Intra-breed	1523	0.44058
1	3	1	1362	Inter-breed	2723	0.50018
1	3	0	4	Inter-subspecies	2205	0.00181
1	3	0	77	Inter-breed	2723	0.02828
1	3	2	1100	Inter-subspecies	2205	0.49887
1	3	0	125	Intra-breed	1523	0.08207
1	3	1	1061	Wisent	2160	0.4912
1	4	2	758	Wisent	2338	0.32421
1	4	2	1117	Inter-breed	2534	0.44081
1	4	1	1147	Inter-breed	2534	0.45264
1	4	1	850	Intra-breed	1788	0.47539
1	4	1	1153	Inter-subspecies	2220	0.51937
1	4	2	714	Intra-breed	1788	0.39933
1	4	1	920	Wisent	2338	0.3935
1	4	0	660	Wisent	2338	0.28229
1	4	2	1067	Inter-subspecies	2220	0.48063
1	4	0	224	Intra-breed	1788	0.12528
1	4	0	270	Inter-breed	2534	0.10655
1	5	1	1053	Inter-breed	2505	0.42036
1	5	1	947	Intra-breed	1891	0.50079
1	5	2	865	Intra-breed	1891	0.45743
1	5	2	1109	Inter-breed	2505	0.44271
1	5	1	1057	Wisent	2471	0.42776
1	5	2	1151	Inter-subspecies	2314	0.49741
1	5	2	902	Wisent	2471	0.36503
1	5	0	512	Wisent	2471	0.2072
1	5	1	1163	Inter-subspecies	2314	0.50259
1	5	0	79	Intra-breed	1891	0.04178
1	5	0	343	Inter-breed	2505	0.13693
1	6	1	1267	Wisent	2584	0.49033
1	6	1	764	Intra-breed	1858	0.41119
1	6	1	1096	Inter-breed	2485	0.44105
1	6	2	976	Wisent	2584	0.37771
1	6	0	186	Intra-breed	1858	0.10011
1	6	0	341	Wisent	2584	0.13197
1	6	2	1129	Inter-subspecies	2342	0.48207
1	6	2	1244	Inter-breed	2485	0.5006
1	6	0	145	Inter-breed	2485	0.05835
1	6	1	1213	Inter-subspecies	2342	0.51793
1	6	2	908	Intra-breed	1858	0.4887
1	7	0	420	Wisent	2428	0.17298
1	7	1	1141	Inter-breed	2552	0.4471
1	7	2	1243	Inter-breed	2552	0.48707
1	7	0	230	Intra-breed	1833	0.12548
1	7	2	1102	Inter-subspecies	2288	0.48164
1	7	1	1186	Inter-subspecies	2288	0.51836
1	7	0	168	Inter-breed	2552	0.06583
1	7	2	891	Wisent	2428	0.36697
1	7	1	1117	Wisent	2428	0.46005
1	7	1	663	Intra-breed	1833	0.3617
1	7	2	940	Intra-breed	1833	0.51282
1	8	0	312	Wisent	2504	0.1246
1	8	0	272	Inter-breed	2396	0.11352
1	8	0	413	Intra-breed	2010	0.20547
1	8	2	1147	Inter-breed	2396	0.47871
1	8	2	1082	Inter-subspecies	2223	0.48673
1	8	2	1009	Wisent	2504	0.40296
1	8	2	971	Intra-breed	2010	0.48308
1	8	1	1183	Wisent	2504	0.47244
1	8	1	1141	Inter-subspecies	2223	0.51327
1	8	1	977	Inter-breed	2396	0.40776
1	8	1	626	Intra-breed	2010	0.31144
1	9	2	1133	Inter-subspecies	2317	0.48899
1	9	2	1104	Inter-breed	2546	0.43362
1	9	0	766	Intra-breed	1946	0.39363
1	9	1	377	Intra-breed	1946	0.19373
1	9	0	911	Wisent	2466	0.36942
1	9	2	1089	Wisent	2466	0.44161
1	9	1	466	Wisent	2466	0.18897
1	9	1	1184	Inter-subspecies	2317	0.51101
1	9	2	803	Intra-breed	1946	0.41264
1	9	0	255	Inter-breed	2546	0.10016
1	9	1	1187	Inter-breed	2546	0.46622
1	10	1	1242	Inter-subspecies	2421	0.51301
1	10	0	913	Intra-breed	1853	0.49271
1	10	2	1167	Inter-subspecies	2421	0.48203
1	10	0	12	Inter-subspecies	2421	0.00496
1	10	2	794	Inter-breed	2555	0.31076
1	10	2	1152	Wisent	2410	0.47801
1	10	0	539	Wisent	2410	0.22365
1	10	1	719	Wisent	2410	0.29834
1	10	1	1303	Inter-breed	2555	0.50998
1	10	1	437	Intra-breed	1853	0.23583
1	10	2	503	Intra-breed	1853	0.27145
1	10	0	458	Inter-breed	2555	0.17926
1	11	2	1126	Inter-subspecies	2269	0.49625
1	11	1	424	Intra-breed	1898	0.22339
1	11	0	16	Inter-breed	2402	0.00666
1	11	1	1043	Wisent	2414	0.43206
1	11	2	1196	Inter-breed	2402	0.49792
1	11	2	580	Intra-breed	1898	0.30558
1	11	0	127	Wisent	2414	0.05261
1	11	0	894	Intra-breed	1898	0.47102
1	11	1	1143	Inter-subspecies	2269	0.50375
1	11	2	1244	Wisent	2414	0.51533
1	11	1	1190	Inter-breed	2402	0.49542
1	12	2	1136	Inter-subspecies	2288	0.4965
1	12	0	865	Intra-breed	2031	0.4259
1	12	1	1021	Wisent	2587	0.39467
1	12	1	447	Intra-breed	2031	0.22009
1	12	0	213	Wisent	2587	0.08233
1	12	1	1314	Inter-breed	2549	0.5155
1	12	0	101	Inter-breed	2549	0.03962
1	12	2	1134	Inter-breed	2549	0.44488
1	12	1	1152	Inter-subspecies	2288	0.5035
1	12	2	1353	Wisent	2587	0.523
1	12	2	719	Intra-breed	2031	0.35401
1	13	0	224	Wisent	2612	0.08576
1	13	0	802	Intra-breed	2074	0.38669
1	13	1	552	Intra-breed	2074	0.26615
1	13	2	720	Intra-breed	2074	0.34716
1	13	1	1194	Wisent	2612	0.45712
1	13	1	1155	Inter-subspecies	2355	0.49045
1	13	2	1200	Inter-subspecies	2355	0.50955
1	13	2	1049	Inter-breed	2394	0.43818
1	13	1	1126	Inter-breed	2394	0.47034
1	13	0	219	Inter-breed	2394	0.09148
1	13	2	1194	Wisent	2612	0.45712
1	14	2	1087	Inter-breed	2449	0.44385
1	14	0	156	Inter-breed	2449	0.0637
1	14	1	1161	Inter-subspecies	2285	0.5081
1	14	0	625	Intra-breed	2054	0.30428
1	14	1	790	Wisent	2617	0.30187
1	14	1	1206	Inter-breed	2449	0.49245
1	14	2	840	Wisent	2617	0.32098
1	14	2	732	Intra-breed	2054	0.35638
1	14	0	987	Wisent	2617	0.37715
1	14	1	697	Intra-breed	2054	0.33934
1	14	2	1124	Inter-subspecies	2285	0.4919
1	15	2	1161	Inter-subspecies	2295	0.50588
1	15	1	1132	Inter-subspecies	2295	0.49325
1	15	1	265	Wisent	2579	0.10275
1	15	0	715	Wisent	2579	0.27724
1	15	0	176	Intra-breed	2172	0.08103
1	15	0	2	Inter-subspecies	2295	0.00087
1	15	2	1209	Inter-breed	2433	0.49692
1	15	0	248	Inter-breed	2433	0.10193
1	15	2	977	Intra-breed	2172	0.44982
1	15	2	1599	Wisent	2579	0.62001
1	15	1	1019	Intra-breed	2172	0.46915
1	15	1	976	Inter-breed	2433	0.40115
1	16	0	4	Inter-subspecies	2293	0.00174
1	16	1	1194	Inter-subspecies	2293	0.52072
1	16	1	1003	Inter-breed	2478	0.40476
1	16	0	265	Inter-breed	2478	0.10694
1	16	2	865	Intra-breed	2040	0.42402
1	16	2	1210	Inter-breed	2478	0.4883
1	16	2	1046	Wisent	2574	0.40637
1	16	1	803	Intra-breed	2040	0.39363
1	16	0	372	Intra-breed	2040	0.18235
1	16	0	478	Wisent	2574	0.1857
1	16	1	1050	Wisent	2574	0.40793
1	16	2	1095	Inter-subspecies	2293	0.47754
1	17	1	1427	Wisent	2599	0.54906
1	17	1	1125	Inter-breed	2493	0.45126
1	17	2	927	Inter-breed	2493	0.37184
1	17	2	1156	Inter-subspecies	2277	0.50769
1	17	1	1121	Inter-subspecies	2277	0.49231
1	17	0	441	Inter-breed	2493	0.1769
1	17	0	391	Intra-breed	2121	0.18435
1	17	2	826	Wisent	2599	0.31781
1	17	0	346	Wisent	2599	0.13313
1	17	2	1319	Intra-breed	2121	0.62188
1	17	1	411	Intra-breed	2121	0.19378
1	18	2	1155	Inter-subspecies	2271	0.50859
1	18	1	1116	Inter-subspecies	2271	0.49141
1	18	2	986	Inter-breed	2398	0.41118
1	18	0	235	Wisent	2574	0.0913
1	18	1	966	Intra-breed	2132	0.4531
1	18	1	1064	Wisent	2574	0.41336
1	18	0	110	Intra-breed	2132	0.05159
1	18	0	244	Inter-breed	2398	0.10175
1	18	1	1168	Inter-breed	2398	0.48707
1	18	2	1056	Intra-breed	2132	0.49531
1	18	2	1275	Wisent	2574	0.49534
1	19	1	763	Intra-breed	1851	0.41221
1	19	1	1077	Inter-breed	2551	0.42219
1	19	0	262	Intra-breed	1851	0.14155
1	19	0	465	Wisent	2511	0.18519
1	19	0	3	Inter-subspecies	2226	0.00135
1	19	0	869	Inter-breed	2551	0.34065
1	19	1	1006	Wisent	2511	0.40064
1	19	2	1040	Wisent	2511	0.41418
1	19	2	826	Intra-breed	1851	0.44625
1	19	2	1101	Inter-subspecies	2226	0.49461
1	19	1	1122	Inter-subspecies	2226	0.50404
1	19	2	605	Inter-breed	2551	0.23716
1	20	1	908	Intra-breed	2082	0.43612
1	20	2	1071	Intra-breed	2082	0.51441
1	20	0	555	Inter-breed	2482	0.22361
1	20	0	520	Wisent	2769	0.18779
1	20	0	103	Intra-breed	2082	0.04947
1	20	1	1193	Inter-subspecies	2332	0.51158
1	20	1	1343	Wisent	2769	0.48501
1	20	1	1182	Inter-breed	2482	0.47623
1	20	2	745	Inter-breed	2482	0.30016
1	20	2	906	Wisent	2769	0.32719
1	20	2	1139	Inter-subspecies	2332	0.48842
1	21	1	1022	Wisent	2530	0.40395
1	21	2	755	Inter-breed	2429	0.31083
1	21	1	1234	Inter-subspecies	2382	0.51805
1	21	2	798	Intra-breed	2072	0.38514
1	21	1	1292	Inter-breed	2429	0.53191
1	21	0	403	Wisent	2530	0.15929
1	21	2	1105	Wisent	2530	0.43676
1	21	0	1	Inter-subspecies	2382	0.00042
1	21	0	382	Inter-breed	2429	0.15727
1	21	2	1147	Inter-subspecies	2382	0.48153
1	21	1	855	Intra-breed	2072	0.41264
1	21	0	419	Intra-breed	2072	0.20222
1	22	2	831	Intra-breed	1939	0.42857
1	22	0	598	Wisent	2623	0.22798
1	22	0	257	Inter-breed	2389	0.10758
1	22	0	464	Intra-breed	1939	0.2393
1	22	1	1160	Inter-breed	2389	0.48556
1	22	1	1214	Inter-subspecies	2371	0.51202
1	22	1	644	Intra-breed	1939	0.33213
1	22	1	1007	Wisent	2623	0.38391
1	22	2	1018	Wisent	2623	0.38811
1	22	0	4	Inter-subspecies	2371	0.00169
1	22	2	972	Inter-breed	2389	0.40686
1	22	2	1153	Inter-subspecies	2371	0.48629
1	23	1	307	Intra-breed	2089	0.14696
1	23	0	32	Wisent	2635	0.01214
1	23	0	319	Inter-breed	2512	0.12699
1	23	2	1270	Wisent	2635	0.48197
1	23	2	1129	Intra-breed	2089	0.54045
1	23	1	1333	Wisent	2635	0.50588
1	23	1	1244	Inter-breed	2512	0.49522
1	23	1	1141	Inter-subspecies	2291	0.49804
1	23	2	949	Inter-breed	2512	0.37779
1	23	2	1150	Inter-subspecies	2291	0.50196
1	23	0	653	Intra-breed	2089	0.31259
1	24	0	209	Inter-breed	2397	0.08719
1	24	0	470	Wisent	2624	0.17912
1	24	2	1190	Inter-subspecies	2382	0.49958
1	24	0	683	Intra-breed	2104	0.32462
1	24	2	1090	Inter-breed	2397	0.45474
1	24	2	910	Intra-breed	2104	0.43251
1	24	2	1166	Wisent	2624	0.44436
1	24	1	1172	Inter-subspecies	2382	0.49202
1	24	1	988	Wisent	2624	0.37652
1	24	1	511	Intra-breed	2104	0.24287
1	24	1	1098	Inter-breed	2397	0.45807
1	24	0	20	Inter-subspecies	2382	0.0084
1	25	2	1103	Inter-subspecies	2233	0.49395
1	25	0	495	Intra-breed	1994	0.24824
1	25	1	991	Wisent	2591	0.38248
1	25	0	268	Inter-breed	2375	0.11284
1	25	1	994	Inter-breed	2375	0.41853
1	25	2	282	Intra-breed	1994	0.14142
1	25	1	1130	Inter-subspecies	2233	0.50605
1	25	1	1217	Intra-breed	1994	0.61033
1	25	2	1113	Inter-breed	2375	0.46863
1	25	0	218	Wisent	2591	0.08414
1	25	2	1382	Wisent	2591	0.53338
1	26	0	193	Wisent	2676	0.07212
1	26	2	1054	Inter-breed	2498	0.42194
1	26	0	554	Intra-breed	2144	0.2584
1	26	1	1216	Intra-breed	2144	0.56716
1	26	2	1187	Inter-subspecies	2349	0.50532
1	26	2	374	Intra-breed	2144	0.17444
1	26	1	1255	Wisent	2676	0.46898
1	26	1	1086	Inter-breed	2498	0.43475
1	26	1	1153	Inter-subspecies	2349	0.49085
1	26	0	9	Inter-subspecies	2349	0.00383
1	26	0	358	Inter-breed	2498	0.14331
1	26	2	1228	Wisent	2676	0.45889
1	27	2	939	Wisent	2629	0.35717
1	27	2	1193	Inter-breed	2462	0.48457
1	27	2	1067	Inter-subspecies	2374	0.44945
1	27	1	1244	Inter-subspecies	2374	0.52401
1	27	2	397	Intra-breed	2057	0.193
1	27	0	63	Inter-subspecies	2374	0.02654
1	27	0	477	Wisent	2629	0.18144
1	27	0	612	Intra-breed	2057	0.29752
1	27	1	1048	Intra-breed	2057	0.50948
1	27	0	141	Inter-breed	2462	0.05727
1	27	1	1213	Wisent	2629	0.46139
1	27	1	1128	Inter-breed	2462	0.45816
1	28	1	636	Intra-breed	2022	0.31454
1	28	0	291	Inter-breed	2402	0.12115
1	28	2	247	Wisent	2640	0.09356
1	28	0	816	Wisent	2640	0.30909
1	28	1	1214	Inter-subspecies	2224	0.54586
1	28	1	1577	Wisent	2640	0.59735
1	28	0	812	Intra-breed	2022	0.40158
1	28	2	574	Intra-breed	2022	0.28388
1	28	2	967	Inter-breed	2402	0.40258
1	28	2	970	Inter-subspecies	2224	0.43615
1	28	0	40	Inter-subspecies	2224	0.01799
1	28	1	1144	Inter-breed	2402	0.47627
1	29	1	530	Intra-breed	1991	0.2662
1	29	2	884	Inter-subspecies	2359	0.37474
1	29	2	554	Intra-breed	1991	0.27825
1	29	0	919	Wisent	2678	0.34317
1	29	2	332	Wisent	2678	0.12397
1	29	1	1380	Inter-subspecies	2359	0.58499
1	29	2	941	Inter-breed	2405	0.39127
1	29	1	1094	Inter-breed	2405	0.45489
1	29	0	907	Intra-breed	1991	0.45555
1	29	1	1427	Wisent	2678	0.53286
1	29	0	95	Inter-subspecies	2359	0.04027
1	29	0	370	Inter-breed	2405	0.15385
1	30	0	947	Intra-breed	2066	0.45837
1	30	2	1114	Inter-subspecies	2276	0.48946
1	30	2	1111	Inter-breed	2428	0.45758
1	30	1	1142	Inter-breed	2428	0.47035
1	30	2	606	Intra-breed	2066	0.29332
1	30	1	577	Wisent	2702	0.21355
1	30	1	513	Intra-breed	2066	0.24831
1	30	0	1510	Wisent	2702	0.55885
1	30	1	1157	Inter-subspecies	2276	0.50835
1	30	0	5	Inter-subspecies	2276	0.0022
1	30	0	175	Inter-breed	2428	0.07208
1	30	2	615	Wisent	2702	0.22761
1	31	2	1074	Inter-subspecies	2262	0.4748
1	31	2	555	Wisent	2612	0.21248
1	31	0	203	Inter-breed	2347	0.08649
1	31	2	600	Intra-breed	2033	0.29513
1	31	0	19	Inter-subspecies	2262	0.0084
1	31	1	1064	Inter-breed	2347	0.45334
1	31	0	834	Intra-breed	2033	0.41023
1	31	0	1483	Wisent	2612	0.56776
1	31	1	599	Intra-breed	2033	0.29464
1	31	2	1080	Inter-breed	2347	0.46016
1	31	1	1169	Inter-subspecies	2262	0.5168
1	31	1	574	Wisent	2612	0.21975
1	32	2	1132	Inter-subspecies	2300	0.49217
1	32	0	894	Intra-breed	2157	0.41446
1	32	2	580	Wisent	2789	0.20796
1	32	1	1217	Inter-breed	2420	0.50289
1	32	1	683	Wisent	2789	0.24489
1	32	0	1526	Wisent	2789	0.54715
1	32	1	1154	Inter-subspecies	2300	0.50174
1	32	1	650	Intra-breed	2157	0.30134
1	32	2	760	Inter-breed	2420	0.31405
1	32	2	613	Intra-breed	2157	0.28419
1	32	0	14	Inter-subspecies	2300	0.00609
1	32	0	443	Inter-breed	2420	0.18306
1	33	0	1388	Wisent	2859	0.48548
1	33	1	1199	Inter-subspecies	2378	0.50421
1	33	0	997	Intra-breed	2233	0.44648
1	33	2	1164	Inter-subspecies	2378	0.48949
1	33	2	660	Intra-breed	2233	0.29557
1	33	2	973	Inter-breed	2401	0.40525
1	33	1	576	Intra-breed	2233	0.25795
1	33	1	1077	Inter-breed	2401	0.44856
1	33	2	477	Wisent	2859	0.16684
1	33	1	994	Wisent	2859	0.34767
1	33	0	351	Inter-breed	2401	0.14619
1	33	0	15	Inter-subspecies	2378	0.00631
1	34	1	577	Intra-breed	2059	0.28023
1	34	0	898	Intra-breed	2059	0.43613
1	34	2	1154	Inter-subspecies	2304	0.50087
1	34	1	1149	Inter-subspecies	2304	0.4987
1	34	2	584	Intra-breed	2059	0.28363
1	34	2	515	Wisent	2645	0.19471
1	34	2	845	Inter-breed	2436	0.34688
1	34	0	1587	Wisent	2645	0.6
1	34	0	1	Inter-subspecies	2304	0.00043
1	34	0	784	Inter-breed	2436	0.32184
1	34	1	807	Inter-breed	2436	0.33128
1	34	1	543	Wisent	2645	0.20529
1	35	2	1074	Inter-subspecies	2327	0.46154
1	35	1	545	Intra-breed	2013	0.27074
1	35	0	33	Inter-subspecies	2327	0.01418
1	35	1	1220	Inter-subspecies	2327	0.52428
1	35	1	365	Inter-breed	2537	0.14387
1	35	0	925	Intra-breed	2013	0.45951
1	35	0	841	Inter-breed	2537	0.33149
1	35	1	477	Wisent	2513	0.18981
1	35	0	1417	Wisent	2513	0.56387
1	35	2	619	Wisent	2513	0.24632
1	35	2	1331	Inter-breed	2537	0.52464
1	35	2	543	Intra-breed	2013	0.26975
1	36	1	691	Inter-breed	2408	0.28696
1	36	0	512	Inter-breed	2408	0.21262
1	36	2	1140	Inter-subspecies	2304	0.49479
1	36	0	880	Intra-breed	1962	0.44852
1	36	0	28	Inter-subspecies	2304	0.01215
1	36	1	1136	Inter-subspecies	2304	0.49306
1	36	2	500	Wisent	2635	0.18975
1	36	2	1205	Inter-breed	2408	0.50042
1	36	2	587	Intra-breed	1962	0.29918
1	36	1	495	Intra-breed	1962	0.25229
1	36	1	765	Wisent	2635	0.29032
1	36	0	1370	Wisent	2635	0.51992
1	37	0	114	Inter-subspecies	2319	0.04916
1	37	0	520	Inter-breed	2495	0.20842
1	37	2	567	Wisent	2735	0.20731
1	37	1	586	Intra-breed	2130	0.27512
1	37	0	976	Intra-breed	2130	0.45822
1	37	2	860	Inter-breed	2495	0.34469
1	37	1	1254	Inter-subspecies	2319	0.54075
1	37	1	1115	Inter-breed	2495	0.44689
1	37	2	568	Intra-breed	2130	0.26667
1	37	2	951	Inter-subspecies	2319	0.41009
1	37	0	1303	Wisent	2735	0.47642
1	37	1	865	Wisent	2735	0.31627
1	38	2	1162	Inter-subspecies	2289	0.50765
1	38	2	896	Inter-breed	2429	0.36888
1	38	1	457	Wisent	2485	0.1839
1	38	1	422	Intra-breed	1977	0.21345
1	38	1	1116	Inter-breed	2429	0.45945
1	38	0	417	Inter-breed	2429	0.17168
1	38	2	570	Intra-breed	1977	0.28832
1	38	2	654	Wisent	2485	0.26318
1	38	0	985	Intra-breed	1977	0.49823
1	38	0	1	Inter-subspecies	2289	0.00044
1	38	0	1374	Wisent	2485	0.55292
1	38	1	1126	Inter-subspecies	2289	0.49192
1	39	2	662	Intra-breed	1990	0.33266
1	39	1	603	Wisent	2744	0.21975
1	39	2	878	Inter-breed	2458	0.3572
1	39	1	503	Intra-breed	1990	0.25276
1	39	0	1	Inter-subspecies	2184	0.00046
1	39	0	1437	Wisent	2744	0.52369
1	39	2	704	Wisent	2744	0.25656
1	39	0	534	Inter-breed	2458	0.21725
1	39	1	1076	Inter-subspecies	2184	0.49267
1	39	1	1046	Inter-breed	2458	0.42555
1	39	0	825	Intra-breed	1990	0.41457
1	39	2	1107	Inter-subspecies	2184	0.50687
1	40	0	1	Inter-subspecies	2215	0.00045
1	40	1	549	Wisent	2540	0.21614
1	40	0	1363	Wisent	2540	0.53661
1	40	1	512	Intra-breed	1934	0.26474
1	40	2	628	Wisent	2540	0.24724
1	40	2	1084	Inter-subspecies	2215	0.48939
1	40	1	1130	Inter-subspecies	2215	0.51016
1	40	2	563	Intra-breed	1934	0.29111
1	40	0	859	Intra-breed	1934	0.44416
1	40	2	1089	Inter-breed	2447	0.44503
1	40	0	192	Inter-breed	2447	0.07846
1	40	1	1166	Inter-breed	2447	0.4765
1	41	1	1133	Inter-breed	2322	0.48794
1	41	1	1187	Inter-subspecies	2329	0.50966
1	41	0	307	Inter-breed	2322	0.13221
1	41	0	948	Intra-breed	2011	0.47141
1	41	0	928	Wisent	2673	0.34718
1	41	2	410	Wisent	2673	0.15339
1	41	2	1126	Inter-subspecies	2329	0.48347
1	41	2	508	Intra-breed	2011	0.25261
1	41	1	555	Intra-breed	2011	0.27598
1	41	2	882	Inter-breed	2322	0.37984
1	41	1	1335	Wisent	2673	0.49944
1	41	0	16	Inter-subspecies	2329	0.00687
1	42	2	1053	Inter-subspecies	2254	0.46717
1	42	2	1105	Inter-breed	2374	0.46546
1	42	1	1294	Wisent	2579	0.50174
1	42	2	489	Intra-breed	1923	0.25429
1	42	0	907	Wisent	2579	0.35169
1	42	0	345	Inter-breed	2374	0.14532
1	42	0	926	Intra-breed	1923	0.48154
1	42	0	20	Inter-subspecies	2254	0.00887
1	42	1	1181	Inter-subspecies	2254	0.52396
1	42	1	508	Intra-breed	1923	0.26417
1	42	2	378	Wisent	2579	0.14657
1	42	1	924	Inter-breed	2374	0.38922
1	43	0	206	Inter-breed	2536	0.08123
1	43	0	843	Intra-breed	1909	0.44159
1	43	2	1085	Inter-breed	2536	0.42784
1	43	2	362	Wisent	2608	0.1388
1	43	2	1029	Inter-subspecies	2363	0.43546
1	43	2	536	Intra-breed	1909	0.28078
1	43	1	530	Intra-breed	1909	0.27763
1	43	0	96	Inter-subspecies	2363	0.04063
1	43	1	1245	Inter-breed	2536	0.49093
1	43	1	1238	Inter-subspecies	2363	0.52391
1	43	0	1046	Wisent	2608	0.40107
1	43	1	1200	Wisent	2608	0.46012
1	44	0	158	Inter-breed	2581	0.06122
1	44	0	1479	Wisent	2542	0.58183
1	44	0	877	Intra-breed	1892	0.46353
1	44	1	482	Intra-breed	1892	0.25476
1	44	2	1235	Inter-breed	2581	0.4785
1	44	1	421	Wisent	2542	0.16562
1	44	2	533	Intra-breed	1892	0.28171
1	44	2	642	Wisent	2542	0.25256
1	44	2	1211	Inter-subspecies	2339	0.51774
1	44	1	1128	Inter-subspecies	2339	0.48226
1	44	1	1188	Inter-breed	2581	0.46029
1	45	0	271	Inter-breed	2499	0.10844
1	45	2	1088	Inter-subspecies	2239	0.48593
1	45	1	481	Wisent	2559	0.18796
1	45	0	928	Intra-breed	1922	0.48283
1	45	0	1442	Wisent	2559	0.5635
1	45	2	530	Intra-breed	1922	0.27575
1	45	2	1168	Inter-breed	2499	0.46739
1	45	2	636	Wisent	2559	0.24853
1	45	0	2	Inter-subspecies	2239	0.00089
1	45	1	1149	Inter-subspecies	2239	0.51318
1	45	1	464	Intra-breed	1922	0.24142
1	45	1	1060	Inter-breed	2499	0.42417
1	46	0	63	Inter-subspecies	3146	0.02003
1	46	1	763	Intra-breed	2548	0.29945
1	46	2	941	Wisent	3496	0.26916
1	46	2	783	Intra-breed	2548	0.3073
1	46	0	549	Inter-breed	3133	0.17523
1	46	0	1688	Wisent	3496	0.48284
1	46	1	867	Wisent	3496	0.248
1	46	1	1252	Inter-breed	3133	0.39962
1	46	0	1002	Intra-breed	2548	0.39325
1	46	1	1559	Inter-subspecies	3146	0.49555
1	46	2	1524	Inter-subspecies	3146	0.48442
1	46	2	1332	Inter-breed	3133	0.42515
1	47	0	911	Intra-breed	2061	0.44202
1	47	2	1021	Inter-breed	2419	0.42208
1	47	2	569	Intra-breed	2061	0.27608
1	47	0	243	Inter-breed	2419	0.10045
1	47	0	1495	Wisent	2710	0.55166
1	47	2	595	Wisent	2710	0.21956
1	47	1	581	Intra-breed	2061	0.2819
1	47	1	620	Wisent	2710	0.22878
1	47	1	1155	Inter-breed	2419	0.47747
1	47	0	8	Inter-subspecies	2328	0.00344
1	47	2	1171	Inter-subspecies	2328	0.50301
1	47	1	1149	Inter-subspecies	2328	0.49356
1	48	0	1386	Wisent	2659	0.52125
1	48	0	903	Intra-breed	2066	0.43708
1	48	1	1316	Inter-breed	2406	0.54697
1	48	1	504	Intra-breed	2066	0.24395
1	48	1	1093	Inter-subspecies	2171	0.50345
1	48	2	1078	Inter-subspecies	2171	0.49655
1	48	2	747	Inter-breed	2406	0.31047
1	48	0	343	Inter-breed	2406	0.14256
1	48	1	608	Wisent	2659	0.22866
1	48	2	659	Intra-breed	2066	0.31897
1	48	2	665	Wisent	2659	0.25009
1	49	2	619	Wisent	2701	0.22917
1	49	1	544	Intra-breed	2034	0.26745
1	49	0	966	Intra-breed	2034	0.47493
1	49	2	1178	Inter-subspecies	2349	0.50149
1	49	2	980	Inter-breed	2530	0.38735
1	49	0	1563	Wisent	2701	0.57867
1	49	0	434	Inter-breed	2530	0.17154
1	49	1	1116	Inter-breed	2530	0.44111
1	49	1	519	Wisent	2701	0.19215
1	49	2	524	Intra-breed	2034	0.25762
1	49	1	1171	Inter-subspecies	2349	0.49851
1	50	2	623	Intra-breed	2020	0.30842
1	50	0	919	Intra-breed	2020	0.45495
1	50	0	325	Inter-breed	2505	0.12974
1	50	2	1211	Inter-subspecies	2412	0.50207
1	50	1	1127	Inter-breed	2505	0.4499
1	50	2	574	Wisent	2637	0.21767
1	50	2	1053	Inter-breed	2505	0.42036
1	50	1	505	Wisent	2637	0.19151
1	50	0	1558	Wisent	2637	0.59082
1	50	1	478	Intra-breed	2020	0.23663
1	50	1	1201	Inter-subspecies	2412	0.49793
1	51	0	1182	Wisent	2571	0.45974
1	51	2	529	Intra-breed	1930	0.27409
1	51	2	427	Wisent	2571	0.16608
1	51	0	406	Inter-breed	2414	0.16819
1	51	1	476	Intra-breed	1930	0.24663
1	51	0	925	Intra-breed	1930	0.47927
1	51	2	1156	Inter-subspecies	2312	0.5
1	51	2	957	Inter-breed	2414	0.39644
1	51	1	962	Wisent	2571	0.37417
1	51	1	1156	Inter-subspecies	2312	0.5
1	51	1	1051	Inter-breed	2414	0.43538
1	52	2	311	Wisent	2537	0.12259
1	52	2	990	Inter-breed	2466	0.40146
1	52	2	1136	Inter-subspecies	2324	0.48881
1	52	1	427	Intra-breed	1870	0.22834
1	52	0	292	Inter-breed	2466	0.11841
1	52	2	533	Intra-breed	1870	0.28503
1	52	1	1188	Inter-subspecies	2324	0.51119
1	52	1	1184	Inter-breed	2466	0.48013
1	52	1	1296	Wisent	2537	0.51084
1	52	0	910	Intra-breed	1870	0.48663
1	52	0	930	Wisent	2537	0.36657
1	53	1	457	Intra-breed	1912	0.23902
1	53	1	710	Inter-breed	2527	0.28097
1	53	0	467	Inter-breed	2527	0.1848
1	53	1	1121	Inter-subspecies	2379	0.47121
1	53	2	1226	Inter-subspecies	2379	0.51534
1	53	2	554	Intra-breed	1912	0.28975
1	53	2	1350	Inter-breed	2527	0.53423
1	53	0	901	Intra-breed	1912	0.47123
1	53	0	1039	Wisent	2590	0.40116
1	53	0	32	Inter-subspecies	2379	0.01345
1	53	1	1222	Wisent	2590	0.47181
1	53	2	329	Wisent	2590	0.12703
1	54	2	285	Wisent	2502	0.11391
1	54	0	780	Intra-breed	1912	0.40795
1	54	1	701	Inter-breed	2476	0.28312
1	54	1	593	Intra-breed	1912	0.31015
1	54	0	677	Wisent	2502	0.27058
1	54	2	1101	Inter-subspecies	2300	0.4787
1	54	2	539	Intra-breed	1912	0.2819
1	54	2	1262	Inter-breed	2476	0.50969
1	54	1	1540	Wisent	2502	0.61551
1	54	0	116	Inter-subspecies	2300	0.05043
1	54	1	1083	Inter-subspecies	2300	0.47087
1	54	0	513	Inter-breed	2476	0.20719
1	55	2	622	Intra-breed	2071	0.30034
1	55	2	918	Wisent	2576	0.35637
1	55	0	497	Inter-breed	2596	0.19145
1	55	1	969	Inter-breed	2596	0.37327
1	55	2	1130	Inter-breed	2596	0.43529
1	55	1	1245	Wisent	2576	0.48331
1	55	2	1088	Inter-subspecies	2346	0.46377
1	55	1	1188	Inter-subspecies	2346	0.50639
1	55	0	70	Inter-subspecies	2346	0.02984
1	55	0	413	Wisent	2576	0.16033
1	55	0	972	Intra-breed	2071	0.46934
1	55	1	477	Intra-breed	2071	0.23032
1	56	1	1004	Inter-breed	2411	0.41642
1	56	1	1155	Inter-subspecies	2258	0.51151
1	56	2	483	Intra-breed	1838	0.26279
1	56	2	1081	Inter-subspecies	2258	0.47874
1	56	1	474	Intra-breed	1838	0.25789
1	56	2	867	Wisent	2341	0.37035
1	56	0	22	Inter-subspecies	2258	0.00974
1	56	0	308	Wisent	2341	0.13157
1	56	0	881	Intra-breed	1838	0.47933
1	56	0	440	Inter-breed	2411	0.1825
1	56	1	1166	Wisent	2341	0.49808
1	56	2	967	Inter-breed	2411	0.40108
1	57	1	1225	Inter-subspecies	2335	0.52463
1	57	0	579	Wisent	2506	0.23105
1	57	2	1083	Inter-subspecies	2335	0.46381
1	57	2	492	Intra-breed	1830	0.26885
1	57	0	27	Inter-subspecies	2335	0.01156
1	57	2	1118	Inter-breed	2463	0.45392
1	57	1	465	Intra-breed	1830	0.2541
1	57	0	353	Inter-breed	2463	0.14332
1	57	1	992	Inter-breed	2463	0.40276
1	57	2	843	Wisent	2506	0.33639
1	57	0	873	Intra-breed	1830	0.47705
1	57	1	1084	Wisent	2506	0.43256
1	58	1	457	Intra-breed	1855	0.24636
1	58	1	1076	Inter-breed	2625	0.4099
1	58	2	1191	Inter-subspecies	2389	0.49853
1	58	2	484	Intra-breed	1855	0.26092
1	58	0	622	Inter-breed	2625	0.23695
1	58	1	1291	Wisent	2495	0.51743
1	58	2	927	Inter-breed	2625	0.35314
1	58	2	843	Wisent	2495	0.33788
1	58	0	914	Intra-breed	1855	0.49272
1	58	0	361	Wisent	2495	0.14469
1	58	1	1198	Inter-subspecies	2389	0.50147
1	59	0	987	Intra-breed	2087	0.47293
1	59	2	549	Intra-breed	2087	0.26306
1	59	1	1083	Inter-subspecies	2379	0.45523
1	59	1	1210	Inter-breed	2542	0.476
1	59	1	866	Wisent	2705	0.32015
1	59	2	1170	Inter-breed	2542	0.46027
1	59	0	92	Inter-subspecies	2379	0.03867
1	59	2	1204	Inter-subspecies	2379	0.50609
1	59	1	551	Intra-breed	2087	0.26402
1	59	2	1198	Wisent	2705	0.44288
1	59	0	162	Inter-breed	2542	0.06373
1	59	0	641	Wisent	2705	0.23697
1	60	2	1199	Inter-subspecies	2338	0.51283
1	60	2	522	Intra-breed	1930	0.27047
1	60	2	1120	Inter-breed	2469	0.45362
1	60	0	970	Intra-breed	1930	0.50259
1	60	1	1223	Inter-breed	2469	0.49534
1	60	1	438	Intra-breed	1930	0.22694
1	60	2	1321	Wisent	2470	0.53482
1	60	1	1139	Inter-subspecies	2338	0.48717
1	60	0	895	Wisent	2470	0.36235
1	60	0	126	Inter-breed	2469	0.05103
1	60	1	254	Wisent	2470	0.10283
1	61	0	993	Wisent	2545	0.39018
1	61	2	1170	Inter-subspecies	2368	0.49409
1	61	2	981	Intra-breed	2036	0.48183
1	61	0	135	Intra-breed	2036	0.06631
1	61	1	304	Wisent	2545	0.11945
1	61	2	569	Inter-breed	2419	0.23522
1	61	1	920	Intra-breed	2036	0.45187
1	61	1	1198	Inter-subspecies	2368	0.50591
1	61	2	1248	Wisent	2545	0.49037
1	61	0	787	Inter-breed	2419	0.32534
1	61	1	1063	Inter-breed	2419	0.43944
1	62	0	786	Wisent	2595	0.30289
1	62	0	1	Inter-subspecies	2440	0.00041
1	62	0	46	Inter-breed	2533	0.01816
1	62	0	129	Intra-breed	2018	0.06392
1	62	2	1243	Inter-subspecies	2440	0.50943
1	62	2	359	Wisent	2595	0.13834
1	62	1	1196	Inter-subspecies	2440	0.49016
1	62	2	1186	Inter-breed	2533	0.46822
1	62	1	1301	Inter-breed	2533	0.51362
1	62	2	818	Intra-breed	2018	0.40535
1	62	1	1450	Wisent	2595	0.55877
1	62	1	1071	Intra-breed	2018	0.53072
1	63	1	1256	Inter-breed	2506	0.5012
1	63	2	1182	Inter-subspecies	2316	0.51036
1	63	2	1141	Inter-breed	2506	0.45531
1	63	2	408	Wisent	2570	0.15875
1	63	2	812	Intra-breed	1938	0.41899
1	63	0	1	Inter-subspecies	2316	0.00043
1	63	1	992	Wisent	2570	0.38599
1	63	0	1170	Wisent	2570	0.45525
1	63	1	1133	Inter-subspecies	2316	0.48921
1	63	0	109	Inter-breed	2506	0.0435
1	63	0	196	Intra-breed	1938	0.10114
1	63	1	930	Intra-breed	1938	0.47988
1	64	2	1160	Inter-subspecies	2362	0.49111
1	64	2	499	Wisent	2520	0.19802
1	64	2	879	Intra-breed	1869	0.4703
1	64	2	955	Inter-breed	2516	0.37957
1	64	1	539	Wisent	2520	0.21389
1	64	0	1482	Wisent	2520	0.5881
1	64	0	83	Intra-breed	1869	0.04441
1	64	1	907	Intra-breed	1869	0.48529
1	64	0	432	Inter-breed	2516	0.1717
1	64	1	1129	Inter-breed	2516	0.44873
1	64	1	1202	Inter-subspecies	2362	0.50889
1	65	0	1517	Wisent	2739	0.55385
1	65	1	1057	Inter-breed	2440	0.4332
1	65	0	288	Intra-breed	2049	0.14056
1	65	0	3	Inter-subspecies	2391	0.00125
1	65	2	1214	Inter-subspecies	2391	0.50774
1	65	2	1028	Inter-breed	2440	0.42131
1	65	1	1174	Inter-subspecies	2391	0.49101
1	65	1	876	Intra-breed	2049	0.42753
1	65	1	502	Wisent	2739	0.18328
1	65	0	355	Inter-breed	2440	0.14549
1	65	2	720	Wisent	2739	0.26287
1	65	2	885	Intra-breed	2049	0.43192
1	66	1	1225	Inter-subspecies	2388	0.51298
1	66	1	1170	Inter-breed	2503	0.46744
1	66	0	119	Intra-breed	2033	0.05853
1	66	0	1434	Wisent	2548	0.56279
1	66	1	884	Intra-breed	2033	0.43483
1	66	2	1144	Inter-subspecies	2388	0.47906
1	66	0	19	Inter-subspecies	2388	0.00796
1	66	2	1030	Intra-breed	2033	0.50664
1	66	2	651	Wisent	2548	0.25549
1	66	2	972	Inter-breed	2503	0.38833
1	66	0	361	Inter-breed	2503	0.14423
1	66	1	463	Wisent	2548	0.18171
1	67	1	369	Wisent	2361	0.15629
1	67	2	1120	Inter-breed	2780	0.40288
1	67	1	1148	Inter-subspecies	2299	0.49935
1	67	2	532	Wisent	2361	0.22533
1	67	0	167	Intra-breed	1708	0.09778
1	67	0	223	Inter-breed	2780	0.08022
1	67	1	778	Intra-breed	1708	0.4555
1	67	0	1460	Wisent	2361	0.61838
1	67	2	1151	Inter-subspecies	2299	0.50065
1	67	1	1437	Inter-breed	2780	0.51691
1	67	2	763	Intra-breed	1708	0.44672
1	68	2	914	Intra-breed	1767	0.51726
1	68	1	1186	Inter-subspecies	2372	0.5
1	68	0	35	Inter-subspecies	2372	0.01476
1	68	1	619	Intra-breed	1767	0.35031
1	68	0	1438	Wisent	2277	0.63153
1	68	1	373	Wisent	2277	0.16381
1	68	0	164	Inter-breed	2568	0.06386
1	68	2	1151	Inter-subspecies	2372	0.48524
1	68	1	1263	Inter-breed	2568	0.49182
1	68	2	1141	Inter-breed	2568	0.44431
1	68	2	466	Wisent	2277	0.20466
1	68	0	234	Intra-breed	1767	0.13243
1	69	1	1172	Inter-subspecies	2393	0.48976
1	69	0	1414	Wisent	2301	0.61452
1	69	2	429	Wisent	2301	0.18644
1	69	0	2	Inter-subspecies	2393	0.00084
1	69	2	898	Intra-breed	1866	0.48124
1	69	2	1219	Inter-subspecies	2393	0.5094
1	69	1	1321	Inter-breed	2520	0.52421
1	69	0	151	Inter-breed	2520	0.05992
1	69	1	675	Intra-breed	1866	0.36174
1	69	2	1048	Inter-breed	2520	0.41587
1	69	0	293	Intra-breed	1866	0.15702
1	69	1	458	Wisent	2301	0.19904
1	70	2	729	Intra-breed	1799	0.40523
1	70	2	1118	Inter-subspecies	2355	0.47473
1	70	0	142	Inter-subspecies	2355	0.0603
1	70	0	418	Intra-breed	1799	0.23235
1	70	1	652	Intra-breed	1799	0.36242
1	70	2	499	Wisent	2389	0.20887
1	70	0	1469	Wisent	2389	0.6149
1	70	1	421	Wisent	2389	0.17622
1	70	1	1095	Inter-subspecies	2355	0.46497
1	70	0	101	Inter-breed	2557	0.0395
1	70	2	1168	Inter-breed	2557	0.45679
1	70	1	1288	Inter-breed	2557	0.50372
1	71	2	1063	Intra-breed	2015	0.52754
1	71	2	1095	Inter-subspecies	2297	0.47671
1	71	1	512	Wisent	2452	0.20881
1	71	1	917	Intra-breed	2015	0.45509
1	71	0	1481	Wisent	2452	0.604
1	71	1	1181	Inter-subspecies	2297	0.51415
1	71	2	824	Inter-breed	2576	0.31988
1	71	0	35	Intra-breed	2015	0.01737
1	71	0	21	Inter-subspecies	2297	0.00914
1	71	0	511	Inter-breed	2576	0.19837
1	71	1	1241	Inter-breed	2576	0.48175
1	71	2	459	Wisent	2452	0.18719
1	72	0	3	Inter-subspecies	2317	0.00129
1	72	1	1167	Inter-subspecies	2317	0.50367
1	72	0	1521	Wisent	2415	0.62981
1	72	0	195	Inter-breed	2693	0.07241
1	72	1	815	Intra-breed	1757	0.46386
1	72	0	94	Intra-breed	1757	0.0535
1	72	2	848	Intra-breed	1757	0.48264
1	72	2	1147	Inter-subspecies	2317	0.49504
1	72	1	1199	Inter-breed	2693	0.44523
1	72	2	442	Wisent	2415	0.18302
1	72	1	452	Wisent	2415	0.18716
1	72	2	1299	Inter-breed	2693	0.48236
1	73	2	444	Wisent	2414	0.18393
1	73	0	278	Inter-breed	2658	0.10459
1	73	0	4	Inter-subspecies	2308	0.00173
1	73	0	61	Intra-breed	1779	0.03429
1	73	1	404	Wisent	2414	0.16736
1	73	1	811	Intra-breed	1779	0.45587
1	73	1	1077	Inter-breed	2658	0.40519
1	73	2	907	Intra-breed	1779	0.50984
1	73	0	1566	Wisent	2414	0.64872
1	73	2	1165	Inter-subspecies	2308	0.50477
1	73	1	1139	Inter-subspecies	2308	0.4935
1	73	2	1303	Inter-breed	2658	0.49022
1	74	1	1282	Inter-subspecies	2340	0.54786
1	74	0	1515	Wisent	2439	0.62116
1	74	1	460	Wisent	2439	0.1886
1	74	2	1058	Inter-subspecies	2340	0.45214
1	74	0	683	Intra-breed	1883	0.36272
1	74	1	810	Intra-breed	1883	0.43016
1	74	0	537	Inter-breed	2515	0.21352
1	74	2	464	Wisent	2439	0.19024
1	74	2	924	Inter-breed	2515	0.3674
1	74	1	1054	Inter-breed	2515	0.41909
1	74	2	390	Intra-breed	1883	0.20712
1	75	2	1104	Inter-subspecies	2262	0.48806
1	75	2	519	Wisent	2648	0.196
1	75	2	267	Intra-breed	2041	0.13082
1	75	0	291	Inter-breed	2381	0.12222
1	75	1	586	Wisent	2648	0.2213
1	75	1	1058	Inter-breed	2381	0.44435
1	75	2	1032	Inter-breed	2381	0.43343
1	75	1	1240	Intra-breed	2041	0.60755
1	75	1	1158	Inter-subspecies	2262	0.51194
1	75	0	1543	Wisent	2648	0.5827
1	75	0	534	Intra-breed	2041	0.26164
1	76	2	1116	Inter-subspecies	2415	0.46211
1	76	2	1066	Inter-breed	2456	0.43404
1	76	0	224	Inter-breed	2456	0.09121
1	76	1	1166	Inter-breed	2456	0.47476
1	76	2	530	Wisent	2674	0.1982
1	76	1	514	Wisent	2674	0.19222
1	76	0	930	Intra-breed	2044	0.45499
1	76	1	600	Intra-breed	2044	0.29354
1	76	0	1630	Wisent	2674	0.60957
1	76	1	1270	Inter-subspecies	2415	0.52588
1	76	2	514	Intra-breed	2044	0.25147
1	76	0	29	Inter-subspecies	2415	0.01201
1	77	1	578	Intra-breed	1963	0.29445
1	77	2	454	Intra-breed	1963	0.23128
1	77	2	384	Wisent	2479	0.1549
1	77	2	1147	Inter-subspecies	2218	0.51713
1	77	2	715	Inter-breed	2372	0.30143
1	77	0	931	Intra-breed	1963	0.47427
1	77	1	534	Inter-breed	2372	0.22513
1	77	1	1071	Inter-subspecies	2218	0.48287
1	77	1	886	Wisent	2479	0.3574
1	77	0	1123	Inter-breed	2372	0.47344
1	77	0	1209	Wisent	2479	0.4877
1	78	2	372	Wisent	2609	0.14258
1	78	2	1033	Inter-breed	2639	0.39144
1	78	0	501	Inter-breed	2639	0.18984
1	78	1	1235	Inter-subspecies	2375	0.52
1	78	0	14	Inter-subspecies	2375	0.00589
1	78	0	977	Wisent	2609	0.37447
1	78	2	1126	Inter-subspecies	2375	0.47411
1	78	2	267	Intra-breed	1943	0.13742
1	78	1	1105	Inter-breed	2639	0.41872
1	78	1	1225	Intra-breed	1943	0.63047
1	78	0	451	Intra-breed	1943	0.23212
1	78	1	1260	Wisent	2609	0.48294
1	79	2	333	Intra-breed	1879	0.17722
1	79	2	1195	Inter-subspecies	2449	0.48795
1	79	0	14	Inter-subspecies	2449	0.00572
1	79	1	1240	Inter-subspecies	2449	0.50633
1	79	1	889	Intra-breed	1879	0.47312
1	79	0	1616	Wisent	2505	0.64511
1	79	0	657	Intra-breed	1879	0.34965
1	79	2	1211	Inter-breed	2672	0.45322
1	79	2	430	Wisent	2505	0.17166
1	79	1	1146	Inter-breed	2672	0.42889
1	79	1	459	Wisent	2505	0.18323
1	79	0	315	Inter-breed	2672	0.11789
1	80	2	957	Inter-breed	2626	0.36443
1	80	1	463	Wisent	2444	0.18944
1	80	2	357	Intra-breed	1861	0.19183
1	80	0	1548	Wisent	2444	0.63339
1	80	0	678	Intra-breed	1861	0.36432
1	80	2	1206	Inter-subspecies	2414	0.49959
1	80	1	826	Intra-breed	1861	0.44385
1	80	1	1208	Inter-subspecies	2414	0.50041
1	80	2	433	Wisent	2444	0.17717
1	80	1	987	Inter-breed	2626	0.37586
1	80	0	682	Inter-breed	2626	0.25971
1	81	1	791	Intra-breed	1825	0.43342
1	81	2	763	Intra-breed	1825	0.41808
1	81	2	747	Inter-breed	2520	0.29643
1	81	1	465	Wisent	2419	0.19223
1	81	0	271	Intra-breed	1825	0.14849
1	81	0	807	Inter-breed	2520	0.32024
1	81	2	1144	Inter-subspecies	2297	0.49804
1	81	1	1153	Inter-subspecies	2297	0.50196
1	81	1	966	Inter-breed	2520	0.38333
1	81	0	1521	Wisent	2419	0.62877
1	81	2	433	Wisent	2419	0.179
1	82	2	452	Wisent	2308	0.19584
1	82	0	358	Inter-breed	2636	0.13581
1	82	1	413	Wisent	2308	0.17894
1	82	2	1090	Inter-subspecies	2299	0.47412
1	82	2	817	Intra-breed	1725	0.47362
1	82	0	152	Intra-breed	1725	0.08812
1	82	1	756	Intra-breed	1725	0.43826
1	82	1	1209	Inter-subspecies	2299	0.52588
1	82	0	1443	Wisent	2308	0.62522
1	82	1	1076	Inter-breed	2636	0.40819
1	82	2	1202	Inter-breed	2636	0.45599
1	83	1	462	Wisent	2508	0.18421
1	83	1	1168	Inter-subspecies	2306	0.5065
1	83	2	1138	Inter-subspecies	2306	0.4935
1	83	0	170	Intra-breed	1910	0.08901
1	83	0	1625	Wisent	2508	0.64793
1	83	1	817	Intra-breed	1910	0.42775
1	83	0	114	Inter-breed	2583	0.04413
1	83	2	421	Wisent	2508	0.16786
1	83	2	1276	Inter-breed	2583	0.494
1	83	2	923	Intra-breed	1910	0.48325
1	83	1	1193	Inter-breed	2583	0.46187
1	84	2	583	Wisent	2640	0.22083
1	84	0	1	Inter-subspecies	2326	0.00043
1	84	1	767	Intra-breed	2129	0.36026
1	84	1	1178	Inter-subspecies	2326	0.50645
1	84	2	711	Inter-breed	2543	0.27959
1	84	1	521	Wisent	2640	0.19735
1	84	0	825	Inter-breed	2543	0.32442
1	84	2	906	Intra-breed	2129	0.42555
1	84	1	1007	Inter-breed	2543	0.39599
1	84	0	456	Intra-breed	2129	0.21419
1	84	2	1147	Inter-subspecies	2326	0.49312
1	84	0	1536	Wisent	2640	0.58182
1	85	2	480	Wisent	2514	0.19093
1	85	2	1146	Inter-subspecies	2273	0.50418
1	85	2	967	Intra-breed	1968	0.49136
1	85	0	1510	Wisent	2514	0.60064
1	85	2	1240	Inter-breed	2421	0.51219
1	85	1	524	Wisent	2514	0.20843
1	85	0	116	Intra-breed	1968	0.05894
1	85	1	470	Inter-breed	2421	0.19413
1	85	1	1127	Inter-subspecies	2273	0.49582
1	85	1	885	Intra-breed	1968	0.4497
1	85	0	711	Inter-breed	2421	0.29368
1	86	0	827	Inter-breed	2438	0.33921
1	86	0	3	Inter-subspecies	2248	0.00133
1	86	0	1437	Wisent	2524	0.56933
1	86	1	345	Inter-breed	2438	0.14151
1	86	1	1118	Inter-subspecies	2248	0.49733
1	86	2	958	Intra-breed	2001	0.47876
1	86	2	1127	Inter-subspecies	2248	0.50133
1	86	2	530	Wisent	2524	0.20998
1	86	0	160	Intra-breed	2001	0.07996
1	86	2	1266	Inter-breed	2438	0.51928
1	86	1	557	Wisent	2524	0.22068
1	86	1	883	Intra-breed	2001	0.44128
1	87	0	105	Inter-subspecies	3018	0.03479
1	87	0	651	Inter-breed	3214	0.20255
1	87	2	1276	Inter-breed	3214	0.39701
1	87	2	850	Wisent	3313	0.25657
1	87	0	1733	Wisent	3313	0.52309
1	87	2	1150	Intra-breed	2557	0.44975
1	87	1	730	Wisent	3313	0.22034
1	87	1	1287	Inter-breed	3214	0.40044
1	87	1	944	Intra-breed	2557	0.36918
1	87	2	1389	Inter-subspecies	3018	0.46024
1	87	0	463	Intra-breed	2557	0.18107
1	87	1	1524	Inter-subspecies	3018	0.50497
1	88	0	311	Inter-breed	2421	0.12846
1	88	2	469	Wisent	2243	0.20909
1	88	1	1068	Inter-subspecies	2196	0.48634
1	88	2	1048	Inter-breed	2421	0.43288
1	88	1	1062	Inter-breed	2421	0.43866
1	88	2	623	Intra-breed	1647	0.37826
1	88	0	11	Inter-subspecies	2196	0.00501
1	88	0	1340	Wisent	2243	0.59741
1	88	1	705	Intra-breed	1647	0.42805
1	88	1	434	Wisent	2243	0.19349
1	88	2	1117	Inter-subspecies	2196	0.50865
1	88	0	319	Intra-breed	1647	0.19369
1	89	0	10	Inter-subspecies	2420	0.00413
1	89	2	705	Intra-breed	1945	0.36247
1	89	2	906	Inter-breed	2646	0.3424
1	89	0	642	Inter-breed	2646	0.24263
1	89	1	1215	Inter-subspecies	2420	0.50207
1	89	0	1599	Wisent	2586	0.61833
1	89	1	522	Wisent	2586	0.20186
1	89	0	245	Intra-breed	1945	0.12596
1	89	1	1098	Inter-breed	2646	0.41497
1	89	2	1195	Inter-subspecies	2420	0.4938
1	89	1	995	Intra-breed	1945	0.51157
1	89	2	465	Wisent	2586	0.17981
1	90	0	362	Inter-breed	2506	0.14445
1	90	2	1091	Inter-breed	2506	0.43536
1	90	0	248	Intra-breed	1987	0.12481
1	90	2	841	Intra-breed	1987	0.42325
1	90	0	1628	Wisent	2702	0.60252
1	90	1	590	Wisent	2702	0.21836
1	90	2	1288	Inter-subspecies	2456	0.52443
1	90	2	484	Wisent	2702	0.17913
1	90	1	1053	Inter-breed	2506	0.42019
1	90	1	898	Intra-breed	1987	0.45194
1	90	1	1168	Inter-subspecies	2456	0.47557
1	91	2	626	Wisent	2579	0.24273
1	91	2	1124	Inter-subspecies	2272	0.49472
1	91	1	1230	Inter-breed	2476	0.49677
1	91	0	1476	Wisent	2579	0.57231
1	91	1	477	Wisent	2579	0.18496
1	91	0	86	Inter-breed	2476	0.03473
1	91	1	1141	Inter-subspecies	2272	0.5022
1	91	0	7	Inter-subspecies	2272	0.00308
1	91	0	312	Intra-breed	2022	0.1543
1	91	1	492	Intra-breed	2022	0.24332
1	91	2	1218	Intra-breed	2022	0.60237
1	91	2	1160	Inter-breed	2476	0.4685
1	92	2	1237	Intra-breed	2054	0.60224
1	92	1	1161	Inter-subspecies	2312	0.50216
1	92	1	835	Inter-breed	2493	0.33494
1	92	2	1200	Inter-breed	2493	0.48135
1	92	1	540	Wisent	2724	0.19824
1	92	1	260	Intra-breed	2054	0.12658
1	92	2	1151	Inter-subspecies	2312	0.49784
1	92	2	547	Wisent	2724	0.20081
1	92	0	1637	Wisent	2724	0.60095
1	92	0	458	Inter-breed	2493	0.18371
1	92	0	557	Intra-breed	2054	0.27118
1	93	0	1	Inter-subspecies	2315	0.00043
1	93	1	633	Intra-breed	2122	0.2983
1	93	2	1124	Wisent	2739	0.41037
1	93	2	1181	Inter-subspecies	2315	0.51015
1	93	1	397	Wisent	2739	0.14494
1	93	2	1099	Intra-breed	2122	0.51791
1	93	1	921	Inter-breed	2509	0.36708
1	93	1	1133	Inter-subspecies	2315	0.48942
1	93	0	390	Intra-breed	2122	0.18379
1	93	0	590	Inter-breed	2509	0.23515
1	93	2	998	Inter-breed	2509	0.39777
1	93	0	1218	Wisent	2739	0.44469
1	94	0	491	Intra-breed	1972	0.24899
1	94	2	1154	Inter-breed	2526	0.45685
1	94	1	700	Intra-breed	1972	0.35497
1	94	1	1169	Inter-breed	2526	0.46279
1	94	1	249	Wisent	2575	0.0967
1	94	1	1106	Inter-subspecies	2256	0.49025
1	94	2	1150	Inter-subspecies	2256	0.50975
1	94	0	203	Inter-breed	2526	0.08036
1	94	2	1546	Wisent	2575	0.60039
1	94	2	781	Intra-breed	1972	0.39604
1	94	0	780	Wisent	2575	0.30291
1	95	2	825	Intra-breed	1907	0.43262
1	95	1	255	Wisent	2420	0.10537
1	95	2	1185	Inter-breed	2602	0.45542
1	95	0	161	Intra-breed	1907	0.08443
1	95	2	1440	Wisent	2420	0.59504
1	95	1	1288	Inter-breed	2602	0.495
1	95	1	921	Intra-breed	1907	0.48296
1	95	2	1252	Inter-subspecies	2426	0.51608
1	95	0	129	Inter-breed	2602	0.04958
1	95	0	725	Wisent	2420	0.29959
1	95	1	1174	Inter-subspecies	2426	0.48392
1	96	1	208	Wisent	2468	0.08428
1	96	0	247	Inter-breed	2602	0.09493
1	96	1	1198	Inter-subspecies	2387	0.50189
1	96	2	1110	Inter-breed	2602	0.42659
1	96	1	1245	Inter-breed	2602	0.47848
1	96	2	1189	Inter-subspecies	2387	0.49811
1	96	2	1510	Wisent	2468	0.61183
1	96	2	867	Intra-breed	1870	0.46364
1	96	0	750	Wisent	2468	0.30389
1	96	0	223	Intra-breed	1870	0.11925
1	96	1	780	Intra-breed	1870	0.41711
1	97	1	1090	Inter-subspecies	2257	0.48294
1	97	2	1277	Wisent	2415	0.52878
1	97	1	1312	Inter-breed	2548	0.51491
1	97	0	261	Inter-breed	2548	0.10243
1	97	1	722	Intra-breed	1882	0.38363
1	97	2	975	Inter-breed	2548	0.38265
1	97	2	1167	Inter-subspecies	2257	0.51706
1	97	1	269	Wisent	2415	0.11139
1	97	0	869	Wisent	2415	0.35983
1	97	0	242	Intra-breed	1882	0.12859
1	97	2	918	Intra-breed	1882	0.48778
1	98	1	734	Intra-breed	2096	0.35019
1	98	1	1113	Inter-subspecies	2393	0.46511
1	98	0	285	Inter-breed	2523	0.11296
1	98	2	908	Intra-breed	2096	0.43321
1	98	0	454	Intra-breed	2096	0.2166
1	98	1	1315	Inter-breed	2523	0.5212
1	98	2	923	Inter-breed	2523	0.36583
1	98	0	938	Wisent	2619	0.35815
1	98	1	281	Wisent	2619	0.10729
1	98	2	1400	Wisent	2619	0.53456
1	98	2	1213	Inter-subspecies	2393	0.5069
1	98	0	67	Inter-subspecies	2393	0.028
1	99	0	739	Wisent	2497	0.29596
1	99	2	1123	Inter-subspecies	2253	0.49845
1	99	0	398	Inter-breed	2550	0.15608
1	99	1	1130	Inter-subspecies	2253	0.50155
1	99	0	175	Intra-breed	1954	0.08956
1	99	2	917	Intra-breed	1954	0.46929
1	99	1	862	Intra-breed	1954	0.44115
1	99	1	1294	Inter-breed	2550	0.50745
1	99	2	1510	Wisent	2497	0.60473
1	99	1	248	Wisent	2497	0.09932
1	99	2	858	Inter-breed	2550	0.33647
1	100	2	1121	Inter-subspecies	2272	0.4934
1	100	2	1742	Wisent	2708	0.64328
1	100	1	1151	Inter-subspecies	2272	0.5066
1	100	1	1065	Inter-breed	2510	0.4243
1	100	0	387	Intra-breed	2018	0.19177
1	100	0	616	Inter-breed	2510	0.24542
1	100	2	829	Inter-breed	2510	0.33028
1	100	1	727	Intra-breed	2018	0.36026
1	100	0	744	Wisent	2708	0.27474
1	100	1	222	Wisent	2708	0.08198
1	100	2	904	Intra-breed	2018	0.44797
1	101	1	1210	Inter-subspecies	2375	0.50947
1	101	1	1138	Inter-breed	2593	0.43887
1	101	2	1059	Intra-breed	2117	0.50024
1	101	0	87	Intra-breed	2117	0.0411
1	101	2	1764	Wisent	2699	0.65358
1	101	2	1165	Inter-subspecies	2375	0.49053
1	101	2	552	Inter-breed	2593	0.21288
1	101	1	971	Intra-breed	2117	0.45867
1	101	0	699	Wisent	2699	0.25898
1	101	1	236	Wisent	2699	0.08744
1	101	0	903	Inter-breed	2593	0.34825
1	102	2	1132	Inter-subspecies	2248	0.50356
1	102	0	1	Inter-subspecies	2248	0.00044
1	102	0	882	Wisent	2632	0.33511
1	102	0	303	Inter-breed	2416	0.12541
1	102	1	951	Inter-breed	2416	0.39363
1	102	1	631	Intra-breed	1992	0.31677
1	102	2	954	Intra-breed	1992	0.47892
1	102	2	1162	Inter-breed	2416	0.48096
1	102	2	1439	Wisent	2632	0.54673
1	102	0	407	Intra-breed	1992	0.20432
1	102	1	311	Wisent	2632	0.11816
1	102	1	1115	Inter-subspecies	2248	0.496
1	103	2	1138	Inter-breed	2376	0.47896
1	103	2	1643	Wisent	2555	0.64305
1	103	0	402	Intra-breed	1978	0.20324
1	103	2	1156	Inter-subspecies	2164	0.5342
1	103	1	627	Intra-breed	1978	0.31699
1	103	1	943	Inter-subspecies	2164	0.43577
1	103	0	676	Wisent	2555	0.26458
1	103	1	1156	Inter-breed	2376	0.48653
1	103	0	82	Inter-breed	2376	0.03451
1	103	2	949	Intra-breed	1978	0.47978
1	103	1	236	Wisent	2555	0.09237
1	103	0	65	Inter-subspecies	2164	0.03004
1	104	1	1197	Inter-breed	2487	0.4813
1	104	2	1006	Intra-breed	2010	0.5005
1	104	0	60	Inter-breed	2487	0.02413
1	104	1	1100	Inter-subspecies	2237	0.49173
1	104	2	1120	Inter-subspecies	2237	0.50067
1	104	0	101	Intra-breed	2010	0.05025
1	104	2	1713	Wisent	2606	0.65733
1	104	2	1230	Inter-breed	2487	0.49457
1	104	1	903	Intra-breed	2010	0.44925
1	104	0	645	Wisent	2606	0.24751
1	104	1	248	Wisent	2606	0.09517
1	104	0	17	Inter-subspecies	2237	0.0076
1	105	1	349	Wisent	2642	0.1321
1	105	1	1128	Inter-breed	2509	0.44958
1	105	2	1250	Inter-breed	2509	0.49821
1	105	2	1200	Inter-subspecies	2314	0.51858
1	105	0	879	Wisent	2642	0.3327
1	105	2	1009	Intra-breed	2011	0.50174
1	105	0	28	Inter-subspecies	2314	0.0121
1	105	0	131	Inter-breed	2509	0.05221
1	105	1	793	Intra-breed	2011	0.39433
1	105	2	1414	Wisent	2642	0.5352
1	105	0	209	Intra-breed	2011	0.10393
1	105	1	1086	Inter-subspecies	2314	0.46932
1	106	0	665	Wisent	2405	0.27651
1	106	1	1249	Inter-breed	2573	0.48543
1	106	1	236	Wisent	2405	0.09813
1	106	0	8	Inter-subspecies	2334	0.00343
1	106	2	847	Intra-breed	1918	0.44161
1	106	2	1170	Inter-subspecies	2334	0.50129
1	106	2	1247	Inter-breed	2573	0.48465
1	106	0	77	Inter-breed	2573	0.02993
1	106	1	729	Intra-breed	1918	0.38008
1	106	2	1504	Wisent	2405	0.62536
1	106	0	342	Intra-breed	1918	0.17831
1	106	1	1156	Inter-subspecies	2334	0.49529
1	107	0	200	Intra-breed	1858	0.10764
1	107	2	1199	Inter-breed	2627	0.45641
1	107	1	1116	Inter-breed	2627	0.42482
1	107	0	718	Wisent	2419	0.29682
1	107	1	1200	Inter-subspecies	2401	0.49979
1	107	2	1463	Wisent	2419	0.6048
1	107	0	312	Inter-breed	2627	0.11877
1	107	1	238	Wisent	2419	0.09839
1	107	0	15	Inter-subspecies	2401	0.00625
1	107	1	798	Intra-breed	1858	0.42949
1	107	2	1186	Inter-subspecies	2401	0.49396
1	107	2	860	Intra-breed	1858	0.46286
1	108	0	340	Intra-breed	1921	0.17699
1	108	1	1067	Inter-breed	2593	0.41149
1	108	2	894	Intra-breed	1921	0.46538
1	108	1	270	Wisent	2429	0.11116
1	108	0	401	Inter-breed	2593	0.15465
1	108	2	1125	Inter-breed	2593	0.43386
1	108	1	1030	Inter-subspecies	2287	0.45037
1	108	1	687	Intra-breed	1921	0.35763
1	108	2	1156	Inter-subspecies	2287	0.50547
1	108	0	101	Inter-subspecies	2287	0.04416
1	108	2	1184	Wisent	2429	0.48744
1	108	0	975	Wisent	2429	0.4014
1	109	1	843	Intra-breed	2047	0.41182
1	109	0	15	Inter-subspecies	2457	0.00611
1	109	0	121	Intra-breed	2047	0.05911
1	109	1	1127	Inter-breed	2611	0.43164
1	109	1	1264	Inter-subspecies	2457	0.51445
1	109	2	1083	Intra-breed	2047	0.52907
1	109	2	1178	Inter-subspecies	2457	0.47945
1	109	2	637	Inter-breed	2611	0.24397
1	109	0	847	Inter-breed	2611	0.3244
1	109	0	781	Wisent	2645	0.29527
1	109	1	253	Wisent	2645	0.09565
1	109	2	1611	Wisent	2645	0.60907
1	110	2	1161	Inter-breed	2553	0.45476
1	110	2	959	Intra-breed	1919	0.49974
1	110	0	736	Wisent	2538	0.28999
1	110	2	1241	Inter-subspecies	2370	0.52363
1	110	2	1563	Wisent	2538	0.61584
1	110	0	36	Intra-breed	1919	0.01876
1	110	0	400	Inter-breed	2553	0.15668
1	110	1	1073	Inter-subspecies	2370	0.45274
1	110	1	239	Wisent	2538	0.09417
1	110	1	924	Intra-breed	1919	0.4815
1	110	1	992	Inter-breed	2553	0.38856
1	110	0	56	Inter-subspecies	2370	0.02363
1	111	1	1139	Inter-subspecies	2410	0.47261
1	111	0	561	Inter-breed	2570	0.21829
1	111	2	1157	Inter-breed	2570	0.45019
1	111	1	945	Intra-breed	1899	0.49763
1	111	2	1350	Wisent	2519	0.53593
1	111	0	60	Inter-subspecies	2410	0.0249
1	111	2	914	Intra-breed	1899	0.48131
1	111	1	257	Wisent	2519	0.10202
1	111	2	1211	Inter-subspecies	2410	0.50249
1	111	0	40	Intra-breed	1899	0.02106
1	111	1	852	Inter-breed	2570	0.33152
1	111	0	912	Wisent	2519	0.36205
1	112	1	1199	Inter-subspecies	2426	0.49423
1	112	2	1227	Inter-subspecies	2426	0.50577
1	112	1	1019	Intra-breed	2113	0.48225
1	112	2	1575	Wisent	2483	0.63431
1	112	1	248	Wisent	2483	0.09988
1	112	1	1138	Inter-breed	2569	0.44297
1	112	0	660	Wisent	2483	0.26581
1	112	0	172	Intra-breed	2113	0.0814
1	112	2	922	Intra-breed	2113	0.43635
1	112	0	350	Inter-breed	2569	0.13624
1	112	2	1081	Inter-breed	2569	0.42079
1	113	0	106	Intra-breed	2055	0.05158
1	113	0	4	Inter-subspecies	2332	0.00172
1	113	1	416	Wisent	2629	0.15824
1	113	1	1122	Inter-subspecies	2332	0.48113
1	113	2	1270	Inter-breed	2611	0.4864
1	113	0	181	Inter-breed	2611	0.06932
1	113	0	1108	Wisent	2629	0.42145
1	113	2	1002	Intra-breed	2055	0.48759
1	113	2	1206	Inter-subspecies	2332	0.51715
1	113	2	1105	Wisent	2629	0.42031
1	113	1	947	Intra-breed	2055	0.46083
1	113	1	1160	Inter-breed	2611	0.44427
1	114	1	1195	Wisent	2579	0.46336
1	114	1	1154	Inter-breed	2609	0.44232
1	114	2	963	Intra-breed	1964	0.49033
1	114	1	934	Intra-breed	1964	0.47556
1	114	0	122	Inter-subspecies	2327	0.05243
1	114	1	1056	Inter-subspecies	2327	0.4538
1	114	2	1110	Wisent	2579	0.4304
1	114	0	67	Intra-breed	1964	0.03411
1	114	0	283	Inter-breed	2609	0.10847
1	114	2	1172	Inter-breed	2609	0.44921
1	114	0	274	Wisent	2579	0.10624
1	114	2	1149	Inter-subspecies	2327	0.49377
1	115	0	646	Wisent	2684	0.24069
1	115	2	880	Inter-breed	2584	0.34056
1	115	2	988	Intra-breed	2019	0.48935
1	115	0	44	Intra-breed	2019	0.02179
1	115	1	979	Wisent	2684	0.36475
1	115	2	1059	Wisent	2684	0.39456
1	115	1	1136	Inter-subspecies	2280	0.49825
1	115	0	435	Inter-breed	2584	0.16834
1	115	2	1144	Inter-subspecies	2280	0.50175
1	115	1	987	Intra-breed	2019	0.48886
1	115	1	1269	Inter-breed	2584	0.4911
1	116	1	1174	Inter-subspecies	2332	0.50343
1	116	0	573	Inter-breed	2566	0.2233
1	116	2	884	Inter-breed	2566	0.34451
1	116	0	751	Wisent	2531	0.29672
1	116	1	937	Intra-breed	1917	0.48878
1	116	2	937	Intra-breed	1917	0.48878
1	116	0	43	Intra-breed	1917	0.02243
1	116	1	1265	Wisent	2531	0.4998
1	116	2	515	Wisent	2531	0.20348
1	116	1	1109	Inter-breed	2566	0.43219
1	116	2	1158	Inter-subspecies	2332	0.49657
1	117	2	908	Intra-breed	1826	0.49726
1	117	0	341	Inter-breed	2646	0.12887
1	117	2	1077	Inter-subspecies	2318	0.46462
1	117	2	451	Wisent	2368	0.19046
1	117	1	1241	Inter-subspecies	2318	0.53538
1	117	0	1313	Wisent	2368	0.55448
1	117	1	604	Wisent	2368	0.25507
1	117	0	66	Intra-breed	1826	0.03614
1	117	2	1098	Inter-breed	2646	0.41497
1	117	1	852	Intra-breed	1826	0.46659
1	117	1	1207	Inter-breed	2646	0.45616
1	118	0	1502	Wisent	2538	0.5918
1	118	2	1145	Inter-subspecies	2346	0.48806
1	118	1	1070	Inter-breed	2789	0.38365
1	118	1	957	Intra-breed	1963	0.48752
1	118	0	443	Inter-breed	2789	0.15884
1	118	0	15	Intra-breed	1963	0.00764
1	118	2	1276	Inter-breed	2789	0.45751
1	118	2	991	Intra-breed	1963	0.50484
1	118	1	539	Wisent	2538	0.21237
1	118	2	497	Wisent	2538	0.19582
1	118	1	1201	Inter-subspecies	2346	0.51194
1	119	1	862	Intra-breed	1902	0.45321
1	119	2	815	Wisent	2463	0.3309
1	119	0	176	Inter-breed	2557	0.06883
1	119	0	688	Wisent	2463	0.27933
1	119	0	288	Intra-breed	1902	0.15142
1	119	1	1140	Inter-subspecies	2337	0.4878
1	119	2	1058	Inter-breed	2557	0.41377
1	119	2	1197	Inter-subspecies	2337	0.5122
1	119	1	1323	Inter-breed	2557	0.5174
1	119	1	960	Wisent	2463	0.38977
1	119	2	752	Intra-breed	1902	0.39537
1	120	1	990	Intra-breed	2030	0.48768
1	120	1	993	Inter-breed	2462	0.40333
1	120	0	715	Wisent	2636	0.27124
1	120	1	956	Wisent	2636	0.36267
1	120	2	1182	Inter-breed	2462	0.4801
1	120	0	130	Intra-breed	2030	0.06404
1	120	2	910	Intra-breed	2030	0.44828
1	120	2	965	Wisent	2636	0.36608
1	120	1	1163	Inter-subspecies	2263	0.51392
1	120	2	1097	Inter-subspecies	2263	0.48475
1	120	0	287	Inter-breed	2462	0.11657
1	120	0	3	Inter-subspecies	2263	0.00133
1	121	1	1027	Intra-breed	2096	0.48998
1	121	1	1156	Inter-subspecies	2273	0.50858
1	121	2	1192	Inter-breed	2414	0.49379
1	121	0	431	Wisent	2622	0.16438
1	121	0	59	Intra-breed	2096	0.02815
1	121	0	2	Inter-subspecies	2273	0.00088
1	121	2	1037	Wisent	2622	0.3955
1	121	2	1115	Inter-subspecies	2273	0.49054
1	121	1	1124	Inter-breed	2414	0.46562
1	121	1	1154	Wisent	2622	0.44012
1	121	0	98	Inter-breed	2414	0.0406
1	121	2	1010	Intra-breed	2096	0.48187
1	122	0	472	Wisent	2659	0.17751
1	122	1	975	Intra-breed	1984	0.49143
1	122	2	1165	Inter-subspecies	2338	0.49829
1	122	2	1034	Inter-breed	2595	0.39846
1	122	1	1097	Inter-breed	2595	0.42274
1	122	2	997	Wisent	2659	0.37495
1	122	0	124	Intra-breed	1984	0.0625
1	122	2	885	Intra-breed	1984	0.44607
1	122	1	1173	Inter-subspecies	2338	0.50171
1	122	1	1190	Wisent	2659	0.44754
1	122	0	464	Inter-breed	2595	0.17881
1	123	1	1199	Inter-subspecies	2342	0.51196
1	123	1	1060	Wisent	2577	0.41133
1	123	1	959	Intra-breed	1963	0.48854
1	123	0	482	Inter-breed	2395	0.20125
1	123	0	8	Intra-breed	1963	0.00408
1	123	1	1007	Inter-breed	2395	0.42046
1	123	2	1143	Inter-subspecies	2342	0.48804
1	123	2	906	Inter-breed	2395	0.37829
1	123	2	996	Intra-breed	1963	0.50739
1	123	0	160	Wisent	2577	0.06209
1	123	2	1357	Wisent	2577	0.52658
1	124	0	255	Intra-breed	2004	0.12725
1	124	1	680	Wisent	2657	0.25593
1	124	1	1112	Inter-subspecies	2248	0.49466
1	124	2	1133	Inter-subspecies	2248	0.504
1	124	2	832	Intra-breed	2004	0.41517
1	124	1	995	Inter-breed	2545	0.39096
1	124	2	1370	Wisent	2657	0.51562
1	124	0	3	Inter-subspecies	2248	0.00133
1	124	0	533	Inter-breed	2545	0.20943
1	124	0	607	Wisent	2657	0.22845
1	124	1	917	Intra-breed	2004	0.45758
1	124	2	1017	Inter-breed	2545	0.39961
1	125	2	1184	Inter-subspecies	2407	0.4919
1	125	0	333	Inter-breed	2592	0.12847
1	125	0	852	Wisent	2644	0.32224
1	125	2	956	Intra-breed	1924	0.49688
1	125	1	962	Inter-breed	2592	0.37114
1	125	2	1297	Inter-breed	2592	0.50039
1	125	1	1223	Inter-subspecies	2407	0.5081
1	125	0	24	Intra-breed	1924	0.01247
1	125	1	944	Intra-breed	1924	0.49064
1	125	1	482	Wisent	2644	0.1823
1	125	2	1310	Wisent	2644	0.49546
1	126	0	81	Intra-breed	1926	0.04206
1	126	1	252	Wisent	2527	0.09972
1	126	2	1192	Inter-subspecies	2324	0.51291
1	126	2	1381	Inter-breed	2685	0.51434
1	126	1	1132	Inter-subspecies	2324	0.48709
1	126	0	811	Wisent	2527	0.32093
1	126	2	1464	Wisent	2527	0.57934
1	126	1	893	Intra-breed	1926	0.46366
1	126	2	952	Intra-breed	1926	0.49429
1	126	1	1090	Inter-breed	2685	0.40596
1	126	0	214	Inter-breed	2685	0.0797
1	127	2	846	Intra-breed	1747	0.48426
1	127	2	617	Wisent	2253	0.27386
1	127	0	819	Inter-breed	2750	0.29782
1	127	0	1228	Wisent	2253	0.54505
1	127	2	1139	Inter-subspecies	2326	0.48968
1	127	1	408	Wisent	2253	0.18109
1	127	1	1185	Inter-subspecies	2326	0.50946
1	127	1	932	Inter-breed	2750	0.33891
1	127	1	740	Intra-breed	1747	0.42358
1	127	0	161	Intra-breed	1747	0.09216
1	127	2	999	Inter-breed	2750	0.36327
1	127	0	2	Inter-subspecies	2326	0.00086
1	128	0	215	Inter-breed	2663	0.08074
1	128	2	1286	Inter-subspecies	2447	0.52554
1	128	0	696	Wisent	2289	0.30406
1	128	0	170	Intra-breed	1840	0.09239
1	128	2	1243	Inter-breed	2663	0.46677
1	128	2	1050	Intra-breed	1840	0.57065
1	128	1	205	Wisent	2289	0.08956
1	128	1	1205	Inter-breed	2663	0.4525
1	128	1	620	Intra-breed	1840	0.33696
1	128	2	1388	Wisent	2289	0.60638
1	128	1	1123	Inter-subspecies	2447	0.45893
1	128	0	38	Inter-subspecies	2447	0.01553
1	129	0	672	Wisent	2260	0.29735
1	129	1	741	Inter-breed	2714	0.27303
1	129	2	1380	Wisent	2260	0.61062
1	129	1	663	Intra-breed	1721	0.38524
1	129	1	208	Wisent	2260	0.09204
1	129	1	1185	Inter-subspecies	2400	0.49375
1	129	2	1473	Inter-breed	2714	0.54274
1	129	0	500	Inter-breed	2714	0.18423
1	129	0	124	Intra-breed	1721	0.07205
1	129	2	1211	Inter-subspecies	2400	0.50458
1	129	2	934	Intra-breed	1721	0.54271
1	129	0	4	Inter-subspecies	2400	0.00167
1	130	2	1138	Inter-subspecies	2369	0.48037
1	130	1	1228	Inter-subspecies	2369	0.51836
1	130	2	1358	Inter-breed	2672	0.50823
1	130	1	928	Inter-breed	2672	0.34731
1	130	2	961	Intra-breed	1798	0.53448
1	130	0	386	Inter-breed	2672	0.14446
1	130	1	220	Wisent	2460	0.08943
1	130	0	762	Wisent	2460	0.30976
1	130	1	636	Intra-breed	1798	0.35373
1	130	0	201	Intra-breed	1798	0.11179
1	130	2	1478	Wisent	2460	0.60081
1	130	0	3	Inter-subspecies	2369	0.00127
1	131	0	288	Inter-breed	2658	0.10835
1	131	2	1130	Inter-breed	2658	0.42513
1	131	2	1095	Inter-subspecies	2227	0.49169
1	131	0	25	Inter-subspecies	2227	0.01123
1	131	0	127	Intra-breed	1887	0.0673
1	131	1	1240	Inter-breed	2658	0.46652
1	131	2	1546	Wisent	2499	0.61865
1	131	2	958	Intra-breed	1887	0.50768
1	131	1	802	Intra-breed	1887	0.42501
1	131	1	1107	Inter-subspecies	2227	0.49708
1	131	1	250	Wisent	2499	0.10004
1	131	0	703	Wisent	2499	0.28131
1	132	2	1087	Intra-breed	1928	0.5638
1	132	0	639	Wisent	2495	0.25611
1	132	0	978	Inter-breed	2574	0.37995
1	132	2	1627	Wisent	2495	0.6521
1	132	1	726	Intra-breed	1928	0.37656
1	132	1	1200	Inter-subspecies	2350	0.51064
1	132	2	1150	Inter-subspecies	2350	0.48936
1	132	1	897	Inter-breed	2574	0.34848
1	132	0	115	Intra-breed	1928	0.05965
1	132	1	229	Wisent	2495	0.09178
1	132	2	699	Inter-breed	2574	0.27156
1	133	2	1230	Inter-subspecies	2404	0.51165
1	133	1	955	Inter-breed	2610	0.3659
1	133	0	306	Intra-breed	1843	0.16603
1	133	1	1174	Inter-subspecies	2404	0.48835
1	133	2	946	Intra-breed	1843	0.51329
1	133	1	591	Intra-breed	1843	0.32067
1	133	2	1241	Inter-breed	2610	0.47548
1	133	0	414	Inter-breed	2610	0.15862
1	133	2	1271	Wisent	2578	0.49302
1	133	1	320	Wisent	2578	0.12413
1	133	0	987	Wisent	2578	0.38285
1	134	1	1264	Inter-breed	2839	0.44523
1	134	1	491	Wisent	2276	0.21573
1	134	2	1238	Inter-breed	2839	0.43607
1	134	0	49	Intra-breed	1706	0.02872
1	134	2	941	Wisent	2276	0.41344
1	134	1	1138	Inter-subspecies	2293	0.49629
1	134	2	866	Intra-breed	1706	0.50762
1	134	1	791	Intra-breed	1706	0.46366
1	134	0	337	Inter-breed	2839	0.1187
1	134	0	844	Wisent	2276	0.37083
1	134	0	1	Inter-subspecies	2293	0.00044
1	134	2	1154	Inter-subspecies	2293	0.50327
1	135	1	301	Wisent	2311	0.13025
1	135	2	1165	Inter-subspecies	2318	0.50259
1	135	0	124	Intra-breed	1785	0.06947
1	135	0	483	Inter-breed	2765	0.17468
1	135	2	1177	Inter-breed	2765	0.42568
1	135	0	8	Inter-subspecies	2318	0.00345
1	135	1	1145	Inter-subspecies	2318	0.49396
1	135	1	773	Intra-breed	1785	0.43305
1	135	2	1102	Wisent	2311	0.47685
1	135	1	1105	Inter-breed	2765	0.39964
1	135	0	908	Wisent	2311	0.3929
1	135	2	888	Intra-breed	1785	0.49748
1	136	0	5	Intra-breed	2017	0.00248
1	136	0	889	Wisent	2471	0.35977
1	136	2	1016	Intra-breed	2017	0.50372
1	136	2	1301	Inter-breed	2646	0.49169
1	136	2	1182	Inter-subspecies	2300	0.51391
1	136	0	2	Inter-subspecies	2300	0.00087
1	136	1	996	Intra-breed	2017	0.4938
1	136	1	1116	Inter-subspecies	2300	0.48522
1	136	1	1158	Inter-breed	2646	0.43764
1	136	2	1128	Wisent	2471	0.4565
1	136	0	187	Inter-breed	2646	0.07067
1	136	1	454	Wisent	2471	0.18373
1	137	2	1166	Inter-subspecies	2236	0.52147
1	137	2	982	Intra-breed	1793	0.54769
1	137	0	63	Intra-breed	1793	0.03514
1	137	2	1112	Inter-breed	2534	0.43883
1	137	0	162	Wisent	2428	0.06672
1	137	0	357	Inter-breed	2534	0.14088
1	137	1	1124	Wisent	2428	0.46293
1	137	1	748	Intra-breed	1793	0.41718
1	137	1	1070	Inter-subspecies	2236	0.47853
1	137	2	1142	Wisent	2428	0.47035
1	137	1	1065	Inter-breed	2534	0.42028
1	138	2	887	Intra-breed	1836	0.48312
1	138	0	120	Intra-breed	1836	0.06536
1	138	2	1053	Inter-breed	2542	0.41424
1	138	0	1	Inter-subspecies	2367	0.00042
1	138	2	1181	Inter-subspecies	2367	0.49894
1	138	1	829	Intra-breed	1836	0.45153
1	138	1	1050	Inter-breed	2542	0.41306
1	138	2	668	Wisent	2428	0.27512
1	138	1	925	Wisent	2428	0.38097
1	138	1	1185	Inter-subspecies	2367	0.50063
1	138	0	835	Wisent	2428	0.3439
1	138	0	439	Inter-breed	2542	0.1727
1	139	2	932	Intra-breed	1793	0.5198
1	139	1	758	Intra-breed	1793	0.42276
1	139	0	103	Intra-breed	1793	0.05745
1	139	1	1235	Inter-breed	2717	0.45455
1	139	2	768	Wisent	2285	0.33611
1	139	2	1306	Inter-breed	2717	0.48068
1	139	0	249	Wisent	2285	0.10897
1	139	2	1124	Inter-subspecies	2292	0.4904
1	139	1	1268	Wisent	2285	0.55492
1	139	1	1168	Inter-subspecies	2292	0.5096
1	139	0	176	Inter-breed	2717	0.06478
1	140	2	1211	Inter-subspecies	2348	0.51576
1	140	2	1174	Inter-breed	2663	0.44086
1	140	0	136	Intra-breed	1760	0.07727
1	140	1	1003	Inter-breed	2663	0.37664
1	140	1	1081	Wisent	2299	0.4702
1	140	2	688	Wisent	2299	0.29926
1	140	0	486	Inter-breed	2663	0.1825
1	140	1	1137	Inter-subspecies	2348	0.48424
1	140	0	530	Wisent	2299	0.23054
1	140	2	863	Intra-breed	1760	0.49034
1	140	1	761	Intra-breed	1760	0.43239
1	141	2	1139	Inter-breed	2751	0.41403
1	141	2	1102	Inter-subspecies	2338	0.47134
1	141	0	379	Inter-breed	2751	0.13777
1	141	0	33	Inter-subspecies	2338	0.01411
1	141	1	1203	Inter-subspecies	2338	0.51454
1	141	1	1233	Inter-breed	2751	0.4482
1	141	0	52	Wisent	2215	0.02348
1	141	2	778	Intra-breed	1615	0.48173
1	141	1	669	Intra-breed	1615	0.41424
1	141	1	1140	Wisent	2215	0.51467
1	141	2	1023	Wisent	2215	0.46185
1	141	0	168	Intra-breed	1615	0.10402
1	142	1	1188	Inter-subspecies	2213	0.53683
1	142	0	52	Intra-breed	1519	0.03423
1	142	1	1173	Inter-breed	2816	0.41655
1	142	2	1094	Inter-breed	2816	0.38849
1	142	2	990	Inter-subspecies	2213	0.44736
1	142	0	549	Inter-breed	2816	0.19496
1	142	0	733	Wisent	2046	0.35826
1	142	1	714	Intra-breed	1519	0.47005
1	142	2	753	Intra-breed	1519	0.49572
1	142	0	35	Inter-subspecies	2213	0.01582
1	142	2	599	Wisent	2046	0.29277
1	142	1	714	Wisent	2046	0.34897
1	143	2	683	Intra-breed	1353	0.5048
1	143	1	1153	Inter-breed	2825	0.40814
1	143	0	18	Intra-breed	1353	0.0133
1	143	1	1057	Inter-subspecies	2149	0.49186
1	143	2	1092	Inter-subspecies	2149	0.50814
1	143	2	1276	Inter-breed	2825	0.45168
1	143	2	790	Wisent	1861	0.4245
1	143	1	652	Intra-breed	1353	0.48189
1	143	0	396	Inter-breed	2825	0.14018
1	143	0	297	Wisent	1861	0.15959
1	143	1	774	Wisent	1861	0.41591
1	144	2	603	Intra-breed	1326	0.45475
1	144	1	1035	Inter-breed	2854	0.36265
1	144	1	625	Intra-breed	1326	0.47134
1	144	2	820	Wisent	1844	0.44469
1	144	0	98	Intra-breed	1326	0.07391
1	144	0	515	Inter-breed	2854	0.18045
1	144	1	787	Wisent	1844	0.42679
1	144	1	1002	Inter-subspecies	2078	0.48219
1	144	2	1072	Inter-subspecies	2078	0.51588
1	144	2	1304	Inter-breed	2854	0.4569
1	144	0	237	Wisent	1844	0.12852
1	144	0	4	Inter-subspecies	2078	0.00192
1	145	2	881	Wisent	1918	0.45933
1	145	2	988	Inter-subspecies	2025	0.4879
1	145	1	997	Wisent	1918	0.51981
1	145	0	427	Inter-breed	2830	0.15088
1	145	1	1009	Inter-subspecies	2025	0.49827
1	145	0	175	Intra-breed	1336	0.13099
1	145	0	28	Inter-subspecies	2025	0.01383
1	145	1	585	Intra-breed	1336	0.43787
1	145	1	1245	Inter-breed	2830	0.43993
1	145	0	40	Wisent	1918	0.02086
1	145	2	576	Intra-breed	1336	0.43114
1	145	2	1158	Inter-breed	2830	0.40919
1	146	0	29	Wisent	2045	0.01418
1	146	2	725	Intra-breed	1603	0.45228
1	146	0	120	Intra-breed	1603	0.07486
1	146	0	4	Inter-subspecies	2176	0.00184
1	146	2	1120	Inter-subspecies	2176	0.51471
1	146	1	758	Intra-breed	1603	0.47286
1	146	1	1293	Inter-breed	2825	0.4577
1	146	1	980	Wisent	2045	0.47922
1	146	1	1052	Inter-subspecies	2176	0.48346
1	146	0	613	Inter-breed	2825	0.21699
1	146	2	1036	Wisent	2045	0.5066
1	146	2	919	Inter-breed	2825	0.32531
1	147	1	1172	Inter-breed	2794	0.41947
1	147	1	1148	Wisent	2335	0.49165
1	147	2	1094	Wisent	2335	0.46852
1	147	0	93	Wisent	2335	0.03983
1	147	2	1224	Inter-subspecies	2382	0.51385
1	147	0	182	Intra-breed	1786	0.1019
1	147	0	326	Inter-breed	2794	0.11668
1	147	1	1158	Inter-subspecies	2382	0.48615
1	147	2	1296	Inter-breed	2794	0.46385
1	147	2	982	Intra-breed	1786	0.54983
1	147	1	622	Intra-breed	1786	0.34826
1	148	2	1106	Inter-subspecies	2228	0.49641
1	148	0	406	Intra-breed	1597	0.25423
1	148	2	566	Intra-breed	1597	0.35441
1	148	1	882	Inter-breed	2718	0.3245
1	148	2	515	Wisent	2205	0.23356
1	148	0	908	Inter-breed	2718	0.33407
1	148	0	604	Wisent	2205	0.27392
1	148	2	928	Inter-breed	2718	0.34143
1	148	1	625	Intra-breed	1597	0.39136
1	148	1	1122	Inter-subspecies	2228	0.50359
1	148	1	1086	Wisent	2205	0.49252
1	149	0	158	Intra-breed	1658	0.0953
1	149	1	657	Intra-breed	1658	0.39626
1	149	2	1145	Inter-breed	2734	0.4188
1	149	0	431	Inter-breed	2734	0.15764
1	149	2	1075	Inter-subspecies	2211	0.48621
1	149	1	1136	Inter-subspecies	2211	0.51379
1	149	1	1158	Inter-breed	2734	0.42356
1	149	0	200	Wisent	2203	0.09079
1	149	2	901	Wisent	2203	0.40899
1	149	1	1102	Wisent	2203	0.50023
1	149	2	843	Intra-breed	1658	0.50844
1	150	2	1080	Inter-subspecies	2247	0.48064
1	150	1	776	Wisent	2196	0.35337
1	150	0	315	Intra-breed	1638	0.19231
1	150	1	807	Intra-breed	1638	0.49267
1	150	2	556	Wisent	2196	0.25319
1	150	0	24	Inter-subspecies	2247	0.01068
1	150	1	1143	Inter-subspecies	2247	0.50868
1	150	1	1259	Inter-breed	2778	0.4532
1	150	0	864	Wisent	2196	0.39344
1	150	0	229	Inter-breed	2778	0.08243
1	150	2	1290	Inter-breed	2778	0.46436
1	150	2	516	Intra-breed	1638	0.31502
1	151	2	1122	Inter-subspecies	2217	0.50609
1	151	1	665	Intra-breed	1730	0.38439
1	151	2	827	Intra-breed	1730	0.47803
1	151	1	1095	Inter-subspecies	2217	0.49391
1	151	0	207	Inter-breed	2625	0.07886
1	151	2	1128	Wisent	2351	0.4798
1	151	1	1310	Inter-breed	2625	0.49905
1	151	0	238	Intra-breed	1730	0.13757
1	151	0	74	Wisent	2351	0.03148
1	151	2	1108	Inter-breed	2625	0.4221
1	151	1	1149	Wisent	2351	0.48873
1	152	2	1106	Inter-subspecies	2272	0.4868
1	152	1	831	Intra-breed	1624	0.5117
1	152	1	1166	Inter-subspecies	2272	0.5132
1	152	2	759	Intra-breed	1624	0.46736
1	152	0	464	Wisent	2212	0.20976
1	152	2	1316	Inter-breed	2637	0.49905
1	152	1	931	Wisent	2212	0.42089
1	152	0	191	Inter-breed	2637	0.07243
1	152	2	817	Wisent	2212	0.36935
1	152	1	1130	Inter-breed	2637	0.42852
1	152	0	34	Intra-breed	1624	0.02094
1	153	2	1018	Inter-subspecies	2115	0.48132
1	153	1	1342	Inter-breed	2805	0.47843
1	153	0	49	Intra-breed	1473	0.03327
1	153	2	693	Intra-breed	1473	0.47047
1	153	2	791	Wisent	2073	0.38157
1	153	0	318	Wisent	2073	0.1534
1	153	1	731	Intra-breed	1473	0.49627
1	153	1	1090	Inter-subspecies	2115	0.51537
1	153	2	1410	Inter-breed	2805	0.50267
1	153	0	53	Inter-breed	2805	0.01889
1	153	0	7	Inter-subspecies	2115	0.00331
1	153	1	964	Wisent	2073	0.46503
1	154	1	1366	Inter-breed	2788	0.48996
1	154	2	871	Wisent	2346	0.37127
1	154	2	1153	Inter-breed	2788	0.41356
1	154	0	16	Intra-breed	1768	0.00905
1	154	1	1084	Wisent	2346	0.46206
1	154	0	391	Wisent	2346	0.16667
1	154	0	269	Inter-breed	2788	0.09648
1	154	2	864	Intra-breed	1768	0.48869
1	154	1	1191	Inter-subspecies	2339	0.50919
1	154	1	888	Intra-breed	1768	0.50226
1	154	2	1148	Inter-subspecies	2339	0.49081
1	155	1	1124	Wisent	2310	0.48658
1	155	2	737	Intra-breed	1736	0.42454
1	155	2	991	Wisent	2310	0.429
1	155	1	1228	Inter-subspecies	2272	0.54049
1	155	2	889	Inter-breed	2690	0.33048
1	155	1	783	Intra-breed	1736	0.45104
1	155	0	701	Inter-breed	2690	0.26059
1	155	2	1010	Inter-subspecies	2272	0.44454
1	155	0	195	Wisent	2310	0.08442
1	155	0	34	Inter-subspecies	2272	0.01496
1	155	0	216	Intra-breed	1736	0.12442
1	155	1	1100	Inter-breed	2690	0.40892
1	156	1	809	Wisent	2240	0.36116
1	156	0	210	Inter-breed	2617	0.08024
1	156	1	1221	Inter-breed	2617	0.46656
1	156	0	430	Wisent	2240	0.19196
1	156	1	1039	Inter-subspecies	2176	0.47748
1	156	0	137	Intra-breed	1696	0.08078
1	156	2	1186	Inter-breed	2617	0.45319
1	156	0	24	Inter-subspecies	2176	0.01103
1	156	1	787	Intra-breed	1696	0.46403
1	156	2	1001	Wisent	2240	0.44688
1	156	2	772	Intra-breed	1696	0.45519
1	156	2	1113	Inter-subspecies	2176	0.51149
1	157	1	663	Intra-breed	1604	0.41334
1	157	1	1200	Inter-breed	2509	0.47828
1	157	2	875	Inter-breed	2509	0.34874
1	157	0	317	Intra-breed	1604	0.19763
1	157	1	473	Wisent	2178	0.21717
1	157	1	1001	Inter-subspecies	2071	0.48334
1	157	2	1070	Inter-subspecies	2071	0.51666
1	157	2	624	Intra-breed	1604	0.38903
1	157	0	434	Inter-breed	2509	0.17298
1	157	2	726	Wisent	2178	0.33333
1	157	0	979	Wisent	2178	0.44949
1	158	1	203	Intra-breed	640	0.31719
1	158	2	253	Intra-breed	640	0.39531
1	158	1	450	Inter-breed	982	0.45825
1	158	2	449	Inter-breed	982	0.45723
1	158	1	389	Inter-subspecies	792	0.49116
1	158	2	403	Inter-subspecies	792	0.50884
1	158	2	237	Wisent	833	0.28451
1	158	0	83	Inter-breed	982	0.08452
1	158	1	216	Wisent	833	0.2593
1	158	0	184	Intra-breed	640	0.2875
1	158	0	380	Wisent	833	0.45618
2	0	1	563	Intra-breed	1793	0.314
2	0	2	447	Intra-breed	1793	0.2493
2	0	2	1286	Inter-breed	2682	0.47949
2	0	2	1309	Wisent	2697	0.48535
2	0	2	1127	Inter-subspecies	2470	0.45628
2	0	0	740	Wisent	2697	0.27438
2	0	1	1342	Inter-subspecies	2470	0.54332
2	0	0	1	Inter-subspecies	2470	0.0004
2	0	0	783	Intra-breed	1793	0.4367
2	0	1	648	Wisent	2697	0.24027
2	0	1	722	Inter-breed	2682	0.2692
2	0	0	674	Inter-breed	2682	0.2513
2	1	1	989	Inter-breed	2526	0.39153
2	1	2	495	Intra-breed	1836	0.26961
2	1	0	852	Intra-breed	1836	0.46405
2	1	0	861	Inter-breed	2526	0.34086
2	1	1	1443	Wisent	2352	0.61352
2	1	0	46	Inter-subspecies	2244	0.0205
2	1	2	983	Inter-subspecies	2244	0.43806
2	1	1	489	Intra-breed	1836	0.26634
2	1	2	676	Inter-breed	2526	0.26762
2	1	2	209	Wisent	2352	0.08886
2	1	0	700	Wisent	2352	0.29762
2	1	1	1215	Inter-subspecies	2244	0.54144
2	2	0	850	Inter-breed	2433	0.34936
2	2	0	603	Wisent	2493	0.24188
2	2	1	682	Inter-breed	2433	0.28031
2	2	2	515	Intra-breed	1876	0.27452
2	2	1	1655	Wisent	2493	0.66386
2	2	0	2	Inter-subspecies	2430	0.00082
2	2	1	492	Intra-breed	1876	0.26226
2	2	2	901	Inter-breed	2433	0.37032
2	2	2	1234	Inter-subspecies	2430	0.50782
2	2	0	869	Intra-breed	1876	0.46322
2	2	2	235	Wisent	2493	0.09426
2	2	1	1194	Inter-subspecies	2430	0.49136
2	3	2	881	Wisent	2402	0.36678
2	3	1	1228	Inter-breed	2429	0.50556
2	3	1	484	Intra-breed	1883	0.25704
2	3	0	6	Inter-subspecies	2335	0.00257
2	3	0	54	Inter-breed	2429	0.02223
2	3	2	520	Intra-breed	1883	0.27616
2	3	0	879	Intra-breed	1883	0.46681
2	3	1	727	Wisent	2402	0.30266
2	3	0	794	Wisent	2402	0.33056
2	3	2	1147	Inter-breed	2429	0.47221
2	3	2	1178	Inter-subspecies	2335	0.5045
2	3	1	1151	Inter-subspecies	2335	0.49293
2	4	0	774	Wisent	2282	0.33918
2	4	2	1121	Inter-subspecies	2215	0.50609
2	4	0	817	Intra-breed	1671	0.48893
2	4	1	1196	Inter-breed	2722	0.43938
2	4	1	1094	Inter-subspecies	2215	0.49391
2	4	2	418	Intra-breed	1671	0.25015
2	4	2	1046	Inter-breed	2722	0.38428
2	4	2	1161	Wisent	2282	0.50876
2	4	0	480	Inter-breed	2722	0.17634
2	4	1	347	Wisent	2282	0.15206
2	4	1	436	Intra-breed	1671	0.26092
2	5	0	771	Intra-breed	1702	0.453
2	5	1	238	Wisent	2372	0.10034
2	5	2	956	Inter-breed	2544	0.37579
2	5	2	1068	Inter-subspecies	2183	0.48923
2	5	1	1115	Inter-subspecies	2183	0.51077
2	5	1	496	Intra-breed	1702	0.29142
2	5	2	435	Intra-breed	1702	0.25558
2	5	0	728	Wisent	2372	0.30691
2	5	1	893	Inter-breed	2544	0.35102
2	5	2	1406	Wisent	2372	0.59275
2	5	0	695	Inter-breed	2544	0.27319
2	6	2	1111	Inter-subspecies	2265	0.49051
2	6	1	1130	Inter-subspecies	2265	0.4989
2	6	0	171	Inter-breed	2449	0.06982
2	6	1	1166	Inter-breed	2449	0.47611
2	6	0	24	Inter-subspecies	2265	0.0106
2	6	2	821	Intra-breed	1946	0.42189
2	6	0	460	Intra-breed	1946	0.23638
2	6	2	1132	Wisent	2475	0.45737
2	6	1	665	Intra-breed	1946	0.34173
2	6	2	1112	Inter-breed	2449	0.45406
2	6	0	1042	Wisent	2475	0.42101
2	6	1	301	Wisent	2475	0.12162
2	7	1	839	Inter-breed	2470	0.33968
2	7	0	442	Intra-breed	2068	0.21373
2	7	1	331	Wisent	2522	0.13125
2	7	2	1139	Inter-breed	2470	0.46113
2	7	1	532	Intra-breed	2068	0.25725
2	7	0	5	Inter-subspecies	2218	0.00225
2	7	1	1164	Inter-subspecies	2218	0.5248
2	7	2	1094	Intra-breed	2068	0.52901
2	7	2	1049	Inter-subspecies	2218	0.47295
2	7	2	1121	Wisent	2522	0.44449
2	7	0	492	Inter-breed	2470	0.19919
2	7	0	1070	Wisent	2522	0.42427
2	8	2	874	Inter-breed	2379	0.36738
2	8	0	880	Wisent	2558	0.34402
2	8	1	357	Intra-breed	2033	0.1756
2	8	0	528	Inter-breed	2379	0.22194
2	8	1	977	Inter-breed	2379	0.41068
2	8	2	1056	Intra-breed	2033	0.51943
2	8	2	1397	Wisent	2558	0.54613
2	8	1	281	Wisent	2558	0.10985
2	8	1	1098	Inter-subspecies	2169	0.50622
2	8	0	8	Inter-subspecies	2169	0.00369
2	8	0	620	Intra-breed	2033	0.30497
2	8	2	1063	Inter-subspecies	2169	0.49009
2	9	1	573	Intra-breed	2030	0.28227
2	9	2	1164	Inter-subspecies	2344	0.49659
2	9	2	923	Inter-breed	2475	0.37293
2	9	1	241	Wisent	2523	0.09552
2	9	1	1326	Inter-breed	2475	0.53576
2	9	1	1180	Inter-subspecies	2344	0.50341
2	9	0	444	Intra-breed	2030	0.21872
2	9	2	1013	Intra-breed	2030	0.49901
2	9	2	1559	Wisent	2523	0.61792
2	9	0	226	Inter-breed	2475	0.09131
2	9	0	723	Wisent	2523	0.28656
2	10	0	849	Wisent	2622	0.3238
2	10	0	52	Inter-subspecies	2347	0.02216
2	10	0	176	Intra-breed	1990	0.08844
2	10	2	991	Intra-breed	1990	0.49799
2	10	0	712	Inter-breed	2342	0.30401
2	10	1	813	Inter-breed	2342	0.34714
2	10	2	1147	Inter-subspecies	2347	0.48871
2	10	1	823	Intra-breed	1990	0.41357
2	10	1	1148	Inter-subspecies	2347	0.48914
2	10	1	328	Wisent	2622	0.1251
2	10	2	817	Inter-breed	2342	0.34885
2	10	2	1445	Wisent	2622	0.55111
2	11	0	510	Intra-breed	2134	0.23899
2	11	2	1151	Inter-breed	2340	0.49188
2	11	1	793	Inter-breed	2340	0.33889
2	11	0	1392	Wisent	2706	0.51441
2	11	0	1	Inter-subspecies	2280	0.00044
2	11	1	487	Wisent	2706	0.17997
2	11	2	1152	Inter-subspecies	2280	0.50526
2	11	1	615	Intra-breed	2134	0.28819
2	11	2	1009	Intra-breed	2134	0.47282
2	11	0	396	Inter-breed	2340	0.16923
2	11	1	1127	Inter-subspecies	2280	0.4943
2	11	2	827	Wisent	2706	0.30562
2	12	2	1129	Inter-subspecies	2290	0.49301
2	12	0	1469	Wisent	2588	0.56762
2	12	1	1161	Inter-subspecies	2290	0.50699
2	12	1	847	Inter-breed	2337	0.36243
2	12	0	300	Inter-breed	2337	0.12837
2	12	1	564	Wisent	2588	0.21793
2	12	2	987	Intra-breed	1980	0.49848
2	12	2	1190	Inter-breed	2337	0.5092
2	12	2	555	Wisent	2588	0.21445
2	12	0	25	Intra-breed	1980	0.01263
2	12	1	968	Intra-breed	1980	0.48889
2	13	1	553	Wisent	2544	0.21737
2	13	0	339	Inter-breed	2457	0.13797
2	13	1	968	Intra-breed	1958	0.49438
2	13	2	1128	Inter-subspecies	2266	0.49779
2	13	0	82	Intra-breed	1958	0.04188
2	13	1	752	Inter-breed	2457	0.30606
[truncated: 27,049 more rows]

## Sheet: Figure_2
chr	start	end	ROH	density	sample	species
1	0	50000	0.05	0	WISENTF_Lupita	Wisent
1	70000	100000	0.03	0	WISENTF_Lupita	Wisent
1	130000	150000	0.02	0	WISENTF_Lupita	Wisent
1	170000	180000	0.01	0	WISENTF_Lupita	Wisent
1	190000	210000	0.02	0	WISENTF_Lupita	Wisent
1	220000	230000	0.01	0	WISENTF_Lupita	Wisent
1	240000	260000	0.02	0	WISENTF_Lupita	Wisent
1	280000	290000	0.01	0	WISENTF_Lupita	Wisent
1	350000	370000	0.02	0	WISENTF_Lupita	Wisent
1	380000	390000	0.01	0	WISENTF_Lupita	Wisent
1	440000	460000	0.02	0.813	WISENTF_Lupita	Wisent
1	490000	540000	0.05	0	WISENTF_Lupita	Wisent
1	550000	720000	0.17	0.23782	WISENTF_Lupita	Wisent
1	760000	980000	0.22	0.45714	WISENTF_Lupita	Wisent
1	1040000	1060000	0.02	0	WISENTF_Lupita	Wisent
1	1070000	1080000	0.01	0	WISENTF_Lupita	Wisent
1	1090000	1110000	0.02	0.6385	WISENTF_Lupita	Wisent
1	1120000	2900000	1.78	0.39087	WISENTF_Lupita	Wisent
1	3400000	3600000	0.2	1.7278	WISENTF_Lupita	Wisent
1	3800000	3900000	0.1	0.2028	WISENTF_Lupita	Wisent
1	4100000	4200000	0.1	2.6872	WISENTF_Lupita	Wisent
1	4300000	4590000	0.29	0.90572	WISENTF_Lupita	Wisent
1	4600000	5400000	0.8	0.31398	WISENTF_Lupita	Wisent
1	5800000	5900000	0.1	1.2112	WISENTF_Lupita	Wisent
1	6300000	6500000	0.2	1.13815	WISENTF_Lupita	Wisent
1	6700000	7000000	0.3	0.62067	WISENTF_Lupita	Wisent
1	11100000	13000000	1.9	0.10604	WISENTF_Lupita	Wisent
1	13300000	13400000	0.1	0.8001	WISENTF_Lupita	Wisent
1	13800000	13900000	0.1	0.1	WISENTF_Lupita	Wisent
1	15800000	16000000	0.2	0.35	WISENTF_Lupita	Wisent
1	16500000	17500000	1	0.46042	WISENTF_Lupita	Wisent
1	17900000	18100000	0.2	0.50275	WISENTF_Lupita	Wisent
1	19700000	20400000	0.7	0.2435	WISENTF_Lupita	Wisent
1	21900000	22200000	0.3	0.87937	WISENTF_Lupita	Wisent
1	23200000	23500000	0.3	0.27337	WISENTF_Lupita	Wisent
1	24100000	24600000	0.5	0.02006	WISENTF_Lupita	Wisent
1	26300000	26400000	0.1	2.3009	WISENTF_Lupita	Wisent
1	26500000	26600000	0.1	1.9006	WISENTF_Lupita	Wisent
1	26800000	27100000	0.3	0.13337	WISENTF_Lupita	Wisent
1	27300000	27400000	0.1	1.1	WISENTF_Lupita	Wisent
1	28600000	28800000	0.2	0.2	WISENTF_Lupita	Wisent
1	29500000	36100000	6.6	0.06326	WISENTF_Lupita	Wisent
1	38500000	38700000	0.2	0.45005	WISENTF_Lupita	Wisent
1	39700000	39800000	0.1	0.2	WISENTF_Lupita	Wisent
1	40100000	43300000	3.2	0.12506	WISENTF_Lupita	Wisent
1	43600000	43700000	0.1	2.3001	WISENTF_Lupita	Wisent
1	43800000	43900000	0.1	0.1	WISENTF_Lupita	Wisent
1	44300000	44800000	0.5	0.26028	WISENTF_Lupita	Wisent
1	47800000	48100000	0.3	0.66897	WISENTF_Lupita	Wisent
1	50900000	51000000	0.1	0.1004	WISENTF_Lupita	Wisent
1	51900000	51990000	0.09	0.55556	WISENTF_Lupita	Wisent
1	52500000	52900000	0.4	0.05	WISENTF_Lupita	Wisent
1	55000000	55300000	0.3	0.63397	WISENTF_Lupita	Wisent
1	55500000	55600000	0.1	2.4001	WISENTF_Lupita	Wisent
1	57100000	57200000	0.1	1.4019	WISENTF_Lupita	Wisent
1	58400000	58700000	0.3	0.8106	WISENTF_Lupita	Wisent
1	58900000	59000000	0.1	2.003	WISENTF_Lupita	Wisent
1	59600000	60000000	0.4	0.875	WISENTF_Lupita	Wisent
1	60300000	60400000	0.1	0.1	WISENTF_Lupita	Wisent
1	61500000	62120000	0.62	0.08071	WISENTF_Lupita	Wisent
1	62140000	62660000	0.52	0.136	WISENTF_Lupita	Wisent
1	62670000	63400000	0.73	0.05481	WISENTF_Lupita	Wisent
1	63600000	63900000	0.3	0	WISENTF_Lupita	Wisent
1	64000000	64300000	0.3	0.43417	WISENTF_Lupita	Wisent
1	65600000	66000000	0.4	0.12512	WISENTF_Lupita	Wisent
1	66100000	66400000	0.3	0.06707	WISENTF_Lupita	Wisent
1	66900000	70210000	3.31	0.29079	WISENTF_Lupita	Wisent
1	70230000	81630000	11.4	0.11224	WISENTF_Lupita	Wisent
1	81640000	85900000	4.26	0.07318	WISENTF_Lupita	Wisent
1	86300000	86400000	0.1	0.8001	WISENTF_Lupita	Wisent
1	86500000	87300000	0.8	0.38766	WISENTF_Lupita	Wisent
1	89200000	89400000	0.2	0.50045	WISENTF_Lupita	Wisent
1	91800000	92200000	0.4	0.175	WISENTF_Lupita	Wisent
1	92600000	92900000	0.3	0.20007	WISENTF_Lupita	Wisent
1	93900000	94000000	0.1	1.601	WISENTF_Lupita	Wisent
1	95800000	95900000	0.1	0.4	WISENTF_Lupita	Wisent
1	96600000	96800000	0.2	0.15005	WISENTF_Lupita	Wisent
1	97600000	102200000	4.6	0.10982	WISENTF_Lupita	Wisent
1	104100000	104400000	0.3	1.06693	WISENTF_Lupita	Wisent
1	106100000	109300000	3.2	0.22307	WISENTF_Lupita	Wisent
1	109600000	109700000	0.1	0.3025	WISENTF_Lupita	Wisent
1	109730000	111310000	1.58	0.23717	WISENTF_Lupita	Wisent
1	111320000	116300000	4.98	0.13117	WISENTF_Lupita	Wisent
1	116800000	117000000	0.2	0.2504	WISENTF_Lupita	Wisent
1	117100000	118200000	1.1	0.28692	WISENTF_Lupita	Wisent
1	118300000	120100000	1.8	0.11406	WISENTF_Lupita	Wisent
1	120200000	120300000	0.1	0.2002	WISENTF_Lupita	Wisent
1	120400000	120500000	0.1	1.4	WISENTF_Lupita	Wisent
1	122100000	126100000	4	0.14197	WISENTF_Lupita	Wisent
1	129100000	129400000	0.3	0.26667	WISENTF_Lupita	Wisent
1	133600000	134000000	0.4	0.25	WISENTF_Lupita	Wisent
1	134400000	134600000	0.2	0.35	WISENTF_Lupita	Wisent
1	135200000	135300000	0.1	1.002	WISENTF_Lupita	Wisent
1	135800000	135900000	0.1	0.1	WISENTF_Lupita	Wisent
1	136000000	136300000	0.3	0.63337	WISENTF_Lupita	Wisent
1	137600000	137700000	0.1	0.1	WISENTF_Lupita	Wisent
1	139900000	140100000	0.2	0.2505	WISENTF_Lupita	Wisent
1	141100000	141900000	0.8	0.24045	WISENTF_Lupita	Wisent
1	143200000	143500000	0.3	0.13333	WISENTF_Lupita	Wisent
1	144300000	144500000	0.2	2.45125	WISENTF_Lupita	Wisent
1	144700000	145400000	0.7	0.35724	WISENTF_Lupita	Wisent
1	146100000	146900000	0.8	0.0875	WISENTF_Lupita	Wisent
1	148600000	148800000	0.2	0.15	WISENTF_Lupita	Wisent
1	149100000	149800000	0.7	0.17163	WISENTF_Lupita	Wisent
1	150900000	151000000	0.1	0.1	WISENTF_Lupita	Wisent
1	154200000	154300000	0.1	2.7	WISENTF_Lupita	Wisent
1	154700000	154800000	0.1	0.7	WISENTF_Lupita	Wisent
1	156000000	156100000	0.1	0.9	WISENTF_Lupita	Wisent
1	156400000	156900000	0.5	0.10004	WISENTF_Lupita	Wisent
1	159000000	159400000	0.4	0.32562	WISENTF_Lupita	Wisent
1	163200000	163400000	0.2	0.55035	WISENTF_Lupita	Wisent
10	0	70000	0.07	0.15514	WISENTF_Lupita	Wisent
10	200000	400000	0.2	1.16905	WISENTF_Lupita	Wisent
10	800000	820000	0.02	0	WISENTF_Lupita	Wisent
10	830000	870000	0.04	0	WISENTF_Lupita	Wisent
10	880000	890000	0.01	0	WISENTF_Lupita	Wisent
10	920000	960000	0.04	2.4655	WISENTF_Lupita	Wisent
10	980000	990000	0.01	0	WISENTF_Lupita	Wisent
10	1000000	1030000	0.03	0	WISENTF_Lupita	Wisent
10	1040000	1070000	0.03	2.59333	WISENTF_Lupita	Wisent
10	1120000	1140000	0.02	2.3055	WISENTF_Lupita	Wisent
10	1160000	1190000	0.03	2.602	WISENTF_Lupita	Wisent
10	1210000	1230000	0.02	0.741	WISENTF_Lupita	Wisent
10	1240000	1300000	0.06	2.1465	WISENTF_Lupita	Wisent
10	1400000	2800000	1.4	0.29478	WISENTF_Lupita	Wisent
10	3700000	4100000	0.4	0.52597	WISENTF_Lupita	Wisent
10	5600000	5800000	0.2	0.35025	WISENTF_Lupita	Wisent
10	6900000	7000000	0.1	0.5001	WISENTF_Lupita	Wisent
10	7400000	8300000	0.9	0.01111	WISENTF_Lupita	Wisent
10	8500000	9000000	0.5	0.06	WISENTF_Lupita	Wisent
10	10200000	10300000	0.1	0.9	WISENTF_Lupita	Wisent
10	10600000	13200000	2.6	0.11001	WISENTF_Lupita	Wisent
10	14200000	14300000	0.1	1.5067	WISENTF_Lupita	Wisent
10	14400000	15600000	1.2	0.15837	WISENTF_Lupita	Wisent
10	16000000	16100000	0.1	0.7	WISENTF_Lupita	Wisent
10	17300000	19400000	2.1	0.14288	WISENTF_Lupita	Wisent
10	19800000	19900000	0.1	0.4004	WISENTF_Lupita	Wisent
10	21500000	21590000	0.09	0.22222	WISENTF_Lupita	Wisent
10	22600000	22900000	0.3	0.5335	WISENTF_Lupita	Wisent
10	23200000	28800000	5.6	0.09116	WISENTF_Lupita	Wisent
10	29100000	29200000	0.1	0.3001	WISENTF_Lupita	Wisent
10	29500000	29600000	0.1	1.8012	WISENTF_Lupita	Wisent
10	29700000	30100000	0.4	0.05003	WISENTF_Lupita	Wisent
10	31500000	31700000	0.2	0.35	WISENTF_Lupita	Wisent
10	32300000	32400000	0.1	0.4012	WISENTF_Lupita	Wisent
10	33500000	33700000	0.2	0.25	WISENTF_Lupita	Wisent
10	35900000	36600000	0.7	0.27144	WISENTF_Lupita	Wisent
10	37800000	38200000	0.4	0.27508	WISENTF_Lupita	Wisent
10	38800000	38900000	0.1	1.6008	WISENTF_Lupita	Wisent
10	40200000	40300000	0.1	0.3005	WISENTF_Lupita	Wisent
10	41600000	42100000	0.5	0.1	WISENTF_Lupita	Wisent
10	43300000	43700000	0.4	0.50067	WISENTF_Lupita	Wisent
10	43900000	44300000	0.4	0.025	WISENTF_Lupita	Wisent
10	45700000	45900000	0.2	0.35	WISENTF_Lupita	Wisent
10	46700000	47400000	0.7	0.15714	WISENTF_Lupita	Wisent
10	47600000	47800000	0.2	0.1007	WISENTF_Lupita	Wisent
10	48000000	48300000	0.3	0.83377	WISENTF_Lupita	Wisent
10	49400000	49700000	0.3	0.1	WISENTF_Lupita	Wisent
10	50100000	50800000	0.7	0.10006	WISENTF_Lupita	Wisent
10	51500000	51800000	0.3	0.83353	WISENTF_Lupita	Wisent
10	52200000	52400000	0.2	0.3001	WISENTF_Lupita	Wisent
10	53600000	53800000	0.2	0.30975	WISENTF_Lupita	Wisent
10	54400000	59700000	5.3	0.0765	WISENTF_Lupita	Wisent
10	59800000	60890000	1.09	0.22954	WISENTF_Lupita	Wisent
10	60900000	64300000	3.4	0.02652	WISENTF_Lupita	Wisent
10	65100000	65300000	0.2	1.35005	WISENTF_Lupita	Wisent
10	65400000	65800000	0.4	0.90007	WISENTF_Lupita	Wisent
10	66800000	69600000	2.8	0.05722	WISENTF_Lupita	Wisent
10	69800000	70400000	0.6	0.1834	WISENTF_Lupita	Wisent
10	70800000	72400000	1.6	0.21268	WISENTF_Lupita	Wisent
10	72900000	73000000	0.1	0.3	WISENTF_Lupita	Wisent
10	73500000	73800000	0.3	0.40163	WISENTF_Lupita	Wisent
10	75400000	75500000	0.1	0.3016	WISENTF_Lupita	Wisent
10	75800000	77700000	1.9	0.07988	WISENTF_Lupita	Wisent
10	77800000	78600000	0.8	0.28768	WISENTF_Lupita	Wisent
10	79000000	80500000	1.5	0.13355	WISENTF_Lupita	Wisent
10	83300000	83400000	0.1	2.4011	WISENTF_Lupita	Wisent
10	83500000	83800000	0.3	0.67923	WISENTF_Lupita	Wisent
10	84300000	84400000	0.1	0.2	WISENTF_Lupita	Wisent
10	84800000	85600000	0.8	0.17534	WISENTF_Lupita	Wisent
10	87500000	87900000	0.4	0.7257	WISENTF_Lupita	Wisent
10	89500000	89600000	0.1	0.3002	WISENTF_Lupita	Wisent
10	90000000	90300000	0.3	0.96673	WISENTF_Lupita	Wisent
10	91500000	91800000	0.3	0.16673	WISENTF_Lupita	Wisent
10	92900000	93000000	0.1	1.3	WISENTF_Lupita	Wisent
10	94000000	94200000	0.2	1.3005	WISENTF_Lupita	Wisent
10	98200000	98700000	0.5	0.06038	WISENTF_Lupita	Wisent
10	100500000	100600000	0.1	0.3001	WISENTF_Lupita	Wisent
10	101300000	101400000	0.1	1.2	WISENTF_Lupita	Wisent
10	101600000	101700000	0.1	0.2015	WISENTF_Lupita	Wisent
10	102200000	102300000	0.1	2.7	WISENTF_Lupita	Wisent
10	102400000	102500000	0.1	0.2	WISENTF_Lupita	Wisent
10	103300000	103400000	0.1	0.7004	WISENTF_Lupita	Wisent
10	103700000	104300000	0.6	0.6178	WISENTF_Lupita	Wisent
10	104600000	104740000	0.14	1.82421	WISENTF_Lupita	Wisent
11	0	300000	0.3	1.46993	WISENTF_Lupita	Wisent
11	400000	1700000	1.3	0.41785	WISENTF_Lupita	Wisent
11	1800000	1900000	0.1	0	WISENTF_Lupita	Wisent
11	2100000	2400000	0.3	0.74143	WISENTF_Lupita	Wisent
11	2700000	2950000	0.25	0.15784	WISENTF_Lupita	Wisent
11	2970000	3030000	0.06	1.51833	WISENTF_Lupita	Wisent
11	3060000	3090000	0.03	0.47767	WISENTF_Lupita	Wisent
11	3110000	3400000	0.29	1.5389	WISENTF_Lupita	Wisent
11	3500000	3700000	0.2	2.4807	WISENTF_Lupita	Wisent
11	4000000	4100000	0.1	2.2604	WISENTF_Lupita	Wisent
11	4300000	4400000	0.1	1.3692	WISENTF_Lupita	Wisent
11	4500000	35400000	30.9	0.10524	WISENTF_Lupita	Wisent
11	37500000	37600000	0.1	0.6	WISENTF_Lupita	Wisent
11	37900000	38900000	1	0.09003	WISENTF_Lupita	Wisent
11	39900000	40500000	0.6	0.10002	WISENTF_Lupita	Wisent
11	42500000	42700000	0.2	0.4502	WISENTF_Lupita	Wisent
11	43000000	45400000	2.4	0.12526	WISENTF_Lupita	Wisent
11	46000000	49140000	3.14	0.08993	WISENTF_Lupita	Wisent
11	49160000	53540000	4.38	0.13042	WISENTF_Lupita	Wisent
11	53930000	58450000	4.52	0.12696	WISENTF_Lupita	Wisent
11	58460000	76900000	18.44	0.09017	WISENTF_Lupita	Wisent
11	77000000	77500000	0.5	0.36136	WISENTF_Lupita	Wisent
11	77600000	77700000	0.1	2.4005	WISENTF_Lupita	Wisent
11	77900000	78000000	0.1	2.3012	WISENTF_Lupita	Wisent
11	78500000	80400000	1.9	0.21593	WISENTF_Lupita	Wisent
11	81200000	86900000	5.7	0.10183	WISENTF_Lupita	Wisent
11	88400000	88500000	0.1	0	WISENTF_Lupita	Wisent
11	91000000	91100000	0.1	1.7016	WISENTF_Lupita	Wisent
11	92800000	93400000	0.6	0.2169	WISENTF_Lupita	Wisent
11	94100000	94200000	0.1	1.014	WISENTF_Lupita	Wisent
11	95300000	95600000	0.3	0.93447	WISENTF_Lupita	Wisent
11	96200000	96300000	0.1	0.8077	WISENTF_Lupita	Wisent
11	96800000	97000000	0.2	1.4032	WISENTF_Lupita	Wisent
11	97400000	97700000	0.3	0.20027	WISENTF_Lupita	Wisent
11	98600000	98700000	0.1	2.6052	WISENTF_Lupita	Wisent
11	99400000	99700000	0.3	0.567	WISENTF_Lupita	Wisent
11	99900000	100000000	0.1	0.2	WISENTF_Lupita	Wisent
11	100200000	100400000	0.2	0.2	WISENTF_Lupita	Wisent
11	102600000	102700000	0.1	2.4003	WISENTF_Lupita	Wisent
11	103500000	103600000	0.1	2.502	WISENTF_Lupita	Wisent
11	103700000	103800000	0.1	1.1002	WISENTF_Lupita	Wisent
11	103900000	104200000	0.3	0.46677	WISENTF_Lupita	Wisent
11	105200000	105300000	0.1	0.9	WISENTF_Lupita	Wisent
11	105500000	105600000	0.1	0.1006	WISENTF_Lupita	Wisent
11	105900000	106400000	0.5	0.22006	WISENTF_Lupita	Wisent
11	110500000	110600000	0.1	1.7271	WISENTF_Lupita	Wisent
11	111700000	111800000	0.1	0	WISENTF_Lupita	Wisent
12	10000	20000	0.01	0	WISENTF_Lupita	Wisent
12	60000	120000	0.06	0	WISENTF_Lupita	Wisent
12	130000	150000	0.02	0	WISENTF_Lupita	Wisent
12	160000	180000	0.02	0	WISENTF_Lupita	Wisent
12	190000	230000	0.04	1.02575	WISENTF_Lupita	Wisent
12	260000	360000	0.1	0.1098	WISENTF_Lupita	Wisent
12	370000	400000	0.03	0	WISENTF_Lupita	Wisent
12	440000	530000	0.09	0	WISENTF_Lupita	Wisent
12	540000	550000	0.01	0	WISENTF_Lupita	Wisent
12	560000	580000	0.02	0	WISENTF_Lupita	Wisent
12	640000	660000	0.02	0	WISENTF_Lupita	Wisent
12	670000	680000	0.01	0	WISENTF_Lupita	Wisent
12	690000	700000	0.01	0	WISENTF_Lupita	Wisent
12	710000	720000	0.01	0	WISENTF_Lupita	Wisent
12	730000	750000	0.02	0	WISENTF_Lupita	Wisent
12	770000	800000	0.03	0	WISENTF_Lupita	Wisent
12	850000	860000	0.01	0	WISENTF_Lupita	Wisent
12	890000	900000	0.01	0	WISENTF_Lupita	Wisent
12	940000	1000000	0.06	0	WISENTF_Lupita	Wisent
12	1060000	1210000	0.15	0.1008	WISENTF_Lupita	Wisent
12	1230000	1350000	0.12	0.1075	WISENTF_Lupita	Wisent
12	1360000	1370000	0.01	0	WISENTF_Lupita	Wisent
12	1380000	1530000	0.15	0.34047	WISENTF_Lupita	Wisent
12	1550000	2980000	1.43	0.05638	WISENTF_Lupita	Wisent
12	2990000	3300000	0.31	0.06465	WISENTF_Lupita	Wisent
12	3800000	4300000	0.5	0.46006	WISENTF_Lupita	Wisent
12	5100000	5700000	0.6	0.21678	WISENTF_Lupita	Wisent
12	7000000	11100000	4.1	0.09764	WISENTF_Lupita	Wisent
12	12100000	12200000	0.1	0.1	WISENTF_Lupita	Wisent
12	12600000	12900000	0.3	0.06673	WISENTF_Lupita	Wisent
12	13500000	14200000	0.7	0.04293	WISENTF_Lupita	Wisent
12	14500000	14800000	0.3	0.03333	WISENTF_Lupita	Wisent
12	15200000	15300000	0.1	0.3	WISENTF_Lupita	Wisent
12	15800000	33500000	17.7	0.13126	WISENTF_Lupita	Wisent
12	33800000	33900000	0.1	0.1	WISENTF_Lupita	Wisent
12	34400000	35500000	1.1	0.0455	WISENTF_Lupita	Wisent
12	36600000	37400000	0.8	0.06251	WISENTF_Lupita	Wisent
12	39300000	41600000	2.3	0.28383	WISENTF_Lupita	Wisent
12	43000000	44200000	1.2	0.60025	WISENTF_Lupita	Wisent
12	45400000	45800000	0.4	0.625	WISENTF_Lupita	Wisent
12	49300000	49400000	0.1	2.3001	WISENTF_Lupita	Wisent
12	50000000	55000000	5	0.10349	WISENTF_Lupita	Wisent
12	55100000	65020000	9.92	0.09231	WISENTF_Lupita	Wisent
12	65030000	70500000	5.47	0.11956	WISENTF_Lupita	Wisent
12	77700000	78700000	1	0.02005	WISENTF_Lupita	Wisent
12	80600000	80900000	0.3	1.13453	WISENTF_Lupita	Wisent
12	81600000	81700000	0.1	0.8042	WISENTF_Lupita	Wisent
12	82900000	83000000	0.1	0.5008	WISENTF_Lupita	Wisent
12	83500000	83600000	0.1	0.1	WISENTF_Lupita	Wisent
12	86600000	86700000	0.1	0.1	WISENTF_Lupita	Wisent
12	88100000	91230000	3.13	0.36784	WISENTF_Lupita	Wisent
13	0	2400000	2.4	0.91279	WISENTF_Lupita	Wisent
13	2600000	3000000	0.4	0.35413	WISENTF_Lupita	Wisent
13	4100000	4200000	0.1	0	WISENTF_Lupita	Wisent
13	5400000	5700000	0.3	0.3004	WISENTF_Lupita	Wisent
13	6000000	8300000	2.3	0.22837	WISENTF_Lupita	Wisent
13	11400000	11700000	0.3	0.1001	WISENTF_Lupita	Wisent
13	12800000	14400000	1.6	0.61898	WISENTF_Lupita	Wisent
13	14500000	14800000	0.3	0.6	WISENTF_Lupita	Wisent
13	15100000	15300000	0.2	0.45	WISENTF_Lupita	Wisent
13	17000000	17300000	0.3	0.63413	WISENTF_Lupita	Wisent
13	17400000	19800000	2.4	0.10436	WISENTF_Lupita	Wisent
13	21600000	21700000	0.1	0.8039	WISENTF_Lupita	Wisent
13	23300000	26250000	2.95	0.22396	WISENTF_Lupita	Wisent
13	26260000	27790000	1.53	0.13092	WISENTF_Lupita	Wisent
13	28100000	28200000	0.1	0.1	WISENTF_Lupita	Wisent
13	32500000	32600000	0.1	0.1	WISENTF_Lupita	Wisent
13	32700000	32800000	0.1	0.1	WISENTF_Lupita	Wisent
13	33100000	33300000	0.2	2.1032	WISENTF_Lupita	Wisent
13	33900000	34700000	0.8	0.06252	WISENTF_Lupita	Wisent
13	34800000	34900000	0.1	0.5	WISENTF_Lupita	Wisent
13	36600000	37100000	0.5	0.3202	WISENTF_Lupita	Wisent
13	38100000	38300000	0.2	0.35015	WISENTF_Lupita	Wisent
13	38600000	39000000	0.4	0.17502	WISENTF_Lupita	Wisent
13	40200000	40300000	0.1	0.2004	WISENTF_Lupita	Wisent
13	40500000	40600000	0.1	0.3	WISENTF_Lupita	Wisent
13	41300000	41400000	0.1	1.3	WISENTF_Lupita	Wisent
13	44100000	46300000	2.2	0.15742	WISENTF_Lupita	Wisent
13	48300000	48400000	0.1	0.2	WISENTF_Lupita	Wisent
13	49400000	49590000	0.19	0.58779	WISENTF_Lupita	Wisent
13	50000000	50700000	0.7	0.58681	WISENTF_Lupita	Wisent
13	52000000	53300000	1.3	0.28465	WISENTF_Lupita	Wisent
13	54500000	54700000	0.2	2.2554	WISENTF_Lupita	Wisent
13	56300000	56500000	0.2	0.4	WISENTF_Lupita	Wisent
13	56900000	57000000	0.1	0.2002	WISENTF_Lupita	Wisent
13	58300000	58700000	0.4	0.75087	WISENTF_Lupita	Wisent
13	60000000	60200000	0.2	0.85295	WISENTF_Lupita	Wisent
13	60800000	61000000	0.2	1.05	WISENTF_Lupita	Wisent
13	61400000	70000000	8.6	0.10475	WISENTF_Lupita	Wisent
13	71900000	79200000	7.3	0.08227	WISENTF_Lupita	Wisent
13	79600000	80600000	1	0.31159	WISENTF_Lupita	Wisent
13	80700000	80800000	0.1	0.8028	WISENTF_Lupita	Wisent
13	81600000	81900000	0.3	0.13363	WISENTF_Lupita	Wisent
13	86700000	87100000	0.4	0.27513	WISENTF_Lupita	Wisent
14	760000	850000	0.09	0	WISENTF_Lupita	Wisent
14	960000	970000	0.01	0	WISENTF_Lupita	Wisent
14	1310000	1330000	0.02	0	WISENTF_Lupita	Wisent
14	1500000	1600000	0.1	1.7118	WISENTF_Lupita	Wisent
14	1700000	1810000	0.11	0.14109	WISENTF_Lupita	Wisent
14	1820000	1850000	0.03	0.36633	WISENTF_Lupita	Wisent
14	1860000	1890000	0.03	1.54967	WISENTF_Lupita	Wisent
14	1910000	1920000	0.01	0	WISENTF_Lupita	Wisent
14	2500000	2560000	0.06	1.5015	WISENTF_Lupita	Wisent
14	2610000	2660000	0.05	0.685	WISENTF_Lupita	Wisent
14	2670000	2800000	0.13	0.47662	WISENTF_Lupita	Wisent
14	3000000	3010000	0.01	1.468	WISENTF_Lupita	Wisent
14	3050000	3090000	0.04	1.772	WISENTF_Lupita	Wisent
14	3110000	3180000	0.07	1.75829	WISENTF_Lupita	Wisent
14	3300000	3410000	0.11	0.86709	WISENTF_Lupita	Wisent
14	3430000	3460000	0.03	0	WISENTF_Lupita	Wisent
14	3470000	3480000	0.01	0	WISENTF_Lupita	Wisent
14	3490000	3530000	0.04	0.651	WISENTF_Lupita	Wisent
14	3600000	3610000	0.01	1.224	WISENTF_Lupita	Wisent
14	3620000	3630000	0.01	0	WISENTF_Lupita	Wisent
14	4000000	4080000	0.08	0.306	WISENTF_Lupita	Wisent
14	4210000	4320000	0.11	0.20227	WISENTF_Lupita	Wisent
14	4370000	4380000	0.01	0	WISENTF_Lupita	Wisent
14	4700000	4900000	0.2	1.41425	WISENTF_Lupita	Wisent
14	5010000	5020000	0.01	1.28	WISENTF_Lupita	Wisent
14	5040000	5080000	0.04	1.5935	WISENTF_Lupita	Wisent
14	5320000	5330000	0.01	0	WISENTF_Lupita	Wisent
14	5340000	5380000	0.04	2.40025	WISENTF_Lupita	Wisent
14	5390000	5410000	0.02	0	WISENTF_Lupita	Wisent
14	5420000	5430000	0.01	0	WISENTF_Lupita	Wisent
14	5440000	5500000	0.06	1.3265	WISENTF_Lupita	Wisent
14	5520000	5600000	0.08	2.13525	WISENTF_Lupita	Wisent
14	5700000	5910000	0.21	1.11986	WISENTF_Lupita	Wisent
14	5920000	6000000	0.08	1.47037	WISENTF_Lupita	Wisent
14	6100000	6120000	0.02	0	WISENTF_Lupita	Wisent
14	6200000	6310000	0.11	0.10673	WISENTF_Lupita	Wisent
14	6350000	6370000	0.02	0.6595	WISENTF_Lupita	Wisent
14	6980000	7020000	0.04	0	WISENTF_Lupita	Wisent
14	7040000	7080000	0.04	0	WISENTF_Lupita	Wisent
14	7100000	7140000	0.04	0	WISENTF_Lupita	Wisent
14	7150000	7450000	0.3	0	WISENTF_Lupita	Wisent
14	7510000	7530000	0.02	0	WISENTF_Lupita	Wisent
14	7890000	7900000	0.01	0	WISENTF_Lupita	Wisent
14	7910000	8000000	0.09	0	WISENTF_Lupita	Wisent
14	8700000	8900000	0.2	0.95145	WISENTF_Lupita	Wisent
14	11000000	11100000	0.1	0.6005	WISENTF_Lupita	Wisent
14	11210000	11300000	0.09	0	WISENTF_Lupita	Wisent
14	11900000	18000000	6.1	0.18676	WISENTF_Lupita	Wisent
14	18800000	19200000	0.4	0.92573	WISENTF_Lupita	Wisent
14	20900000	21200000	0.3	0.1334	WISENTF_Lupita	Wisent
14	21500000	21620000	0.12	0.08333	WISENTF_Lupita	Wisent
14	21660000	21670000	0.01	0	WISENTF_Lupita	Wisent
14	21730000	21750000	0.02	0	WISENTF_Lupita	Wisent
14	21760000	21800000	0.04	0	WISENTF_Lupita	Wisent
14	21830000	21850000	0.02	0	WISENTF_Lupita	Wisent
14	21860000	21880000	0.02	0	WISENTF_Lupita	Wisent
14	22020000	22140000	0.12	0.175	WISENTF_Lupita	Wisent
14	22150000	22160000	0.01	0	WISENTF_Lupita	Wisent
14	22170000	22590000	0.42	0.10536	WISENTF_Lupita	Wisent
14	22600000	23110000	0.51	0.0611	WISENTF_Lupita	Wisent
14	23200000	23310000	0.11	0	WISENTF_Lupita	Wisent
14	23320000	23350000	0.03	0	WISENTF_Lupita	Wisent
14	23360000	23370000	0.01	0	WISENTF_Lupita	Wisent
14	23460000	23660000	0.2	0	WISENTF_Lupita	Wisent
14	25100000	25110000	0.01	0	WISENTF_Lupita	Wisent
14	26720000	26750000	0.03	1.00533	WISENTF_Lupita	Wisent
14	26800000	26820000	0.02	0.818	WISENTF_Lupita	Wisent
14	26880000	26890000	0.01	0	WISENTF_Lupita	Wisent
14	26900000	26910000	0.01	0	WISENTF_Lupita	Wisent
14	27010000	27020000	0.01	0	WISENTF_Lupita	Wisent
14	30220000	30240000	0.02	0	WISENTF_Lupita	Wisent
14	31080000	31280000	0.2	0.639	WISENTF_Lupita	Wisent
14	31290000	31500000	0.21	0.11119	WISENTF_Lupita	Wisent
14	31600000	31810000	0.21	0.19262	WISENTF_Lupita	Wisent
14	31830000	31970000	0.14	0.44336	WISENTF_Lupita	Wisent
14	31980000	32580000	0.6	0.17307	WISENTF_Lupita	Wisent
14	32600000	33210000	0.61	0.46375	WISENTF_Lupita	Wisent
14	33260000	33350000	0.09	0.23067	WISENTF_Lupita	Wisent
14	33360000	34100000	0.74	0.861	WISENTF_Lupita	Wisent
14	34400000	34700000	0.3	0.70003	WISENTF_Lupita	Wisent
14	34800000	34900000	0.1	0.1	WISENTF_Lupita	Wisent
14	36510000	37680000	1.17	0.18126	WISENTF_Lupita	Wisent
14	37700000	42600000	4.9	0.06774	WISENTF_Lupita	Wisent
14	44300000	44400000	0.1	0.5046	WISENTF_Lupita	Wisent
14	45100000	45300000	0.2	0.55	WISENTF_Lupita	Wisent
14	45400000	45500000	0.1	1.401	WISENTF_Lupita	Wisent
14	46100000	46300000	0.2	0.2003	WISENTF_Lupita	Wisent
14	47800000	49000000	1.2	0.08342	WISENTF_Lupita	Wisent
14	49600000	53500000	3.9	0.21572	WISENTF_Lupita	Wisent
14	54300000	54400000	0.1	0	WISENTF_Lupita	Wisent
14	55400000	55700000	0.3	0.10007	WISENTF_Lupita	Wisent
14	59100000	59200000	0.1	1.4001	WISENTF_Lupita	Wisent
14	59800000	60000000	0.2	0.90005	WISENTF_Lupita	Wisent
14	60100000	60200000	0.1	1.0016	WISENTF_Lupita	Wisent
14	60300000	60500000	0.2	0.15	WISENTF_Lupita	Wisent
14	60900000	61500000	0.6	0.6529	WISENTF_Lupita	Wisent
14	62900000	63000000	0.1	1	WISENTF_Lupita	Wisent
14	64300000	65900000	1.6	0.0125	WISENTF_Lupita	Wisent
14	66500000	66900000	0.4	0.1252	WISENTF_Lupita	Wisent
14	67400000	67500000	0.1	0	WISENTF_Lupita	Wisent
14	67600000	67700000	0.1	0.2002	WISENTF_Lupita	Wisent
14	68600000	74900000	6.3	0.11941	WISENTF_Lupita	Wisent
14	75800000	77800000	2	0.05033	WISENTF_Lupita	Wisent
14	78000000	78100000	0.1	1.7	WISENTF_Lupita	Wisent
14	81100000	81400000	0.3	0.47157	WISENTF_Lupita	Wisent
14	82400000	83400000	1	0.14072	WISENTF_Lupita	Wisent
14	86600000	86700000	0.1	2.0027	WISENTF_Lupita	Wisent
14	87300000	87500000	0.2	0.4002	WISENTF_Lupita	Wisent
14	88300000	88600000	0.3	0.20007	WISENTF_Lupita	Wisent
14	88900000	89000000	0.1	0.1002	WISENTF_Lupita	Wisent
14	92000000	92200000	0.2	0.2052	WISENTF_Lupita	Wisent
14	92600000	92700000	0.1	0.3004	WISENTF_Lupita	Wisent
14	94900000	95000000	0.1	0.6014	WISENTF_Lupita	Wisent
14	98500000	98700000	0.2	0.0501	WISENTF_Lupita	Wisent
14	101300000	101400000	0.1	1.1045	WISENTF_Lupita	Wisent
14	101800000	102000000	0.2	0.9	WISENTF_Lupita	Wisent
14	102200000	102300000	0.1	0.3006	WISENTF_Lupita	Wisent
15	200000	210000	0.01	0	WISENTF_Lupita	Wisent
15	310000	350000	0.04	0	WISENTF_Lupita	Wisent
15	420000	560000	0.14	0	WISENTF_Lupita	Wisent
15	710000	760000	0.05	0	WISENTF_Lupita	Wisent
15	770000	780000	0.01	0	WISENTF_Lupita	Wisent
15	790000	810000	0.02	0	WISENTF_Lupita	Wisent
15	820000	960000	0.14	0	WISENTF_Lupita	Wisent
15	970000	1320000	0.35	0.03611	WISENTF_Lupita	Wisent
15	1330000	5700000	4.37	0.26831	WISENTF_Lupita	Wisent
15	5800000	6050000	0.25	1.12088	WISENTF_Lupita	Wisent
15	6120000	6130000	0.01	0	WISENTF_Lupita	Wisent
15	6310000	15180000	8.87	0.14465	WISENTF_Lupita	Wisent
15	15190000	15220000	0.03	0	WISENTF_Lupita	Wisent
15	15230000	15310000	0.08	0	WISENTF_Lupita	Wisent
15	15320000	15340000	0.02	0	WISENTF_Lupita	Wisent
15	15360000	15410000	0.05	0	WISENTF_Lupita	Wisent
15	15460000	15470000	0.01	0	WISENTF_Lupita	Wisent
15	15490000	15510000	0.02	0	WISENTF_Lupita	Wisent
15	15700000	15950000	0.25	0	WISENTF_Lupita	Wisent
15	15960000	15970000	0.01	0	WISENTF_Lupita	Wisent
15	15980000	16200000	0.22	0.15586	WISENTF_Lupita	Wisent
15	16240000	16250000	0.01	0	WISENTF_Lupita	Wisent
15	16270000	16280000	0.01	0	WISENTF_Lupita	Wisent
15	16290000	16300000	0.01	0	WISENTF_Lupita	Wisent
15	16340000	16370000	0.03	0	WISENTF_Lupita	Wisent
15	16390000	16400000	0.01	0	WISENTF_Lupita	Wisent
15	16430000	16440000	0.01	0	WISENTF_Lupita	Wisent
15	16520000	16650000	0.13	0	WISENTF_Lupita	Wisent
15	16660000	16730000	0.07	0	WISENTF_Lupita	Wisent
15	16740000	16750000	0.01	0	WISENTF_Lupita	Wisent
15	16770000	16780000	0.01	0	WISENTF_Lupita	Wisent
15	16800000	16820000	0.02	0	WISENTF_Lupita	Wisent
15	16830000	16860000	0.03	0	WISENTF_Lupita	Wisent
15	16870000	16930000	0.06	0	WISENTF_Lupita	Wisent
15	16950000	17000000	0.05	0	WISENTF_Lupita	Wisent
15	17020000	17130000	0.11	0	WISENTF_Lupita	Wisent
15	17150000	17240000	0.09	0	WISENTF_Lupita	Wisent
15	17260000	17270000	0.01	0	WISENTF_Lupita	Wisent
15	17280000	17290000	0.01	0	WISENTF_Lupita	Wisent
15	17840000	17850000	0.01	0	WISENTF_Lupita	Wisent
15	17880000	17890000	0.01	0	WISENTF_Lupita	Wisent
15	17900000	17910000	0.01	0	WISENTF_Lupita	Wisent
15	17960000	17970000	0.01	0	WISENTF_Lupita	Wisent
15	17980000	18010000	0.03	0	WISENTF_Lupita	Wisent
15	18030000	18050000	0.02	0	WISENTF_Lupita	Wisent
15	18060000	18070000	0.01	0	WISENTF_Lupita	Wisent
15	18110000	18130000	0.02	0	WISENTF_Lupita	Wisent
15	18140000	18170000	0.03	0	WISENTF_Lupita	Wisent
15	18180000	18220000	0.04	0	WISENTF_Lupita	Wisent
15	18400000	18430000	0.03	0	WISENTF_Lupita	Wisent
15	18440000	18460000	0.02	0	WISENTF_Lupita	Wisent
15	18530000	18540000	0.01	0	WISENTF_Lupita	Wisent
15	18570000	18740000	0.17	0	WISENTF_Lupita	Wisent
15	18760000	18910000	0.15	0	WISENTF_Lupita	Wisent
15	18920000	18930000	0.01	0	WISENTF_Lupita	Wisent
15	18970000	19000000	0.03	0	WISENTF_Lupita	Wisent
15	19060000	19090000	0.03	0	WISENTF_Lupita	Wisent
15	19130000	19140000	0.01	0	WISENTF_Lupita	Wisent
15	19220000	19230000	0.01	0	WISENTF_Lupita	Wisent
15	19250000	19260000	0.01	0	WISENTF_Lupita	Wisent
15	19290000	19300000	0.01	1.354	WISENTF_Lupita	Wisent
15	19410000	19420000	0.01	0	WISENTF_Lupita	Wisent
15	19500000	19550000	0.05	0	WISENTF_Lupita	Wisent
15	20030000	20070000	0.04	0	WISENTF_Lupita	Wisent
15	20090000	20110000	0.02	0	WISENTF_Lupita	Wisent
15	20120000	20140000	0.02	0.6385	WISENTF_Lupita	Wisent
15	20150000	20170000	0.02	0	WISENTF_Lupita	Wisent
15	20230000	20240000	0.01	0	WISENTF_Lupita	Wisent
15	20270000	20280000	0.01	0	WISENTF_Lupita	Wisent
15	20300000	20310000	0.01	0	WISENTF_Lupita	Wisent
15	20330000	20390000	0.06	0	WISENTF_Lupita	Wisent
15	20430000	20440000	0.01	0	WISENTF_Lupita	Wisent
15	20490000	20500000	0.01	0	WISENTF_Lupita	Wisent
15	21170000	21230000	0.06	0	WISENTF_Lupita	Wisent
15	21240000	21300000	0.06	1.96217	WISENTF_Lupita	Wisent
15	21670000	21690000	0.02	1.64	WISENTF_Lupita	Wisent
15	21800000	22690000	0.89	0.07882	WISENTF_Lupita	Wisent
15	22720000	22740000	0.02	0	WISENTF_Lupita	Wisent
15	22900000	42470000	19.57	0.09846	WISENTF_Lupita	Wisent
15	42480000	43400000	0.92	0.06613	WISENTF_Lupita	Wisent
15	45600000	45700000	0.1	1.8004	WISENTF_Lupita	Wisent
15	46800000	46900000	0.1	1.1	WISENTF_Lupita	Wisent
15	47200000	47300000	0.1	0	WISENTF_Lupita	Wisent
15	49300000	49400000	0.1	1.6007	WISENTF_Lupita	Wisent
15	51300000	51500000	0.2	1.3517	WISENTF_Lupita	Wisent
15	51700000	53300000	1.6	0.10636	WISENTF_Lupita	Wisent
15	53700000	53900000	0.2	0.2502	WISENTF_Lupita	Wisent
15	54400000	54600000	0.2	0.1001	WISENTF_Lupita	Wisent
15	55000000	55200000	0.2	0.5	WISENTF_Lupita	Wisent
15	55700000	55800000	0.1	0	WISENTF_Lupita	Wisent
15	57100000	57200000	0.1	0.3	WISENTF_Lupita	Wisent
15	58900000	59200000	0.3	0.73333	WISENTF_Lupita	Wisent
15	59700000	59800000	0.1	0.5	WISENTF_Lupita	Wisent
15	59900000	60000000	0.1	0	WISENTF_Lupita	Wisent
15	60200000	60400000	0.2	0.35015	WISENTF_Lupita	Wisent
15	60800000	61000000	0.2	2.1505	WISENTF_Lupita	Wisent
15	65200000	65600000	0.4	0.37585	WISENTF_Lupita	Wisent
15	68000000	68700000	0.7	0.7432	WISENTF_Lupita	Wisent
15	69100000	69200000	0.1	0.5039	WISENTF_Lupita	Wisent
15	70300000	70340000	0.04	0.286	WISENTF_Lupita	Wisent
15	70350000	76900000	6.55	0.1405	WISENTF_Lupita	Wisent
15	77010000	78800000	1.79	0.17377	WISENTF_Lupita	Wisent
15	78810000	80300000	1.49	0.11501	WISENTF_Lupita	Wisent
15	80500000	81100000	0.6	0.05005	WISENTF_Lupita	Wisent
15	81300000	81500000	0.2	0.1	WISENTF_Lupita	Wisent
15	81700000	82300000	0.6	0.06677	WISENTF_Lupita	Wisent
15	84800000	84900000	0.1	0.6045	WISENTF_Lupita	Wisent
15	87200000	87500000	0.3	0.03333	WISENTF_Lupita	Wisent
15	88900000	89000000	0.1	0.6006	WISENTF_Lupita	Wisent
15	89900000	90100000	0.2	0	WISENTF_Lupita	Wisent
15	90300000	90400000	0.1	0.8713	WISENTF_Lupita	Wisent
15	90800000	90900000	0.1	0.5008	WISENTF_Lupita	Wisent
15	92300000	92400000	0.1	0.3098	WISENTF_Lupita	Wisent
15	93500000	93900000	0.4	0.05	WISENTF_Lupita	Wisent
15	97800000	97900000	0.1	0.3002	WISENTF_Lupita	Wisent
15	98200000	98300000	0.1	0	WISENTF_Lupita	Wisent
15	100200000	100300000	0.1	0	WISENTF_Lupita	Wisent
15	101100000	101800000	0.7	0.15721	WISENTF_Lupita	Wisent
15	101900000	104300000	2.4	0.33136	WISENTF_Lupita	Wisent
15	104400000	105790000	1.39	0.28883	WISENTF_Lupita	Wisent
16	10000	350000	0.34	0.21559	WISENTF_Lupita	Wisent
16	380000	410000	0.03	0	WISENTF_Lupita	Wisent
16	430000	440000	0.01	0	WISENTF_Lupita	Wisent
16	460000	490000	0.03	0	WISENTF_Lupita	Wisent
16	510000	630000	0.12	0	WISENTF_Lupita	Wisent
16	640000	670000	0.03	0	WISENTF_Lupita	Wisent
16	690000	750000	0.06	0	WISENTF_Lupita	Wisent
16	760000	770000	0.01	0	WISENTF_Lupita	Wisent
16	820000	840000	0.02	0	WISENTF_Lupita	Wisent
16	870000	1250000	0.38	0	WISENTF_Lupita	Wisent
16	1260000	1300000	0.04	0.33775	WISENTF_Lupita	Wisent
16	1310000	1330000	0.02	0	WISENTF_Lupita	Wisent
16	1380000	1390000	0.01	0	WISENTF_Lupita	Wisent
16	1430000	1440000	0.01	0	WISENTF_Lupita	Wisent
16	1590000	1610000	0.02	0	WISENTF_Lupita	Wisent
16	1620000	1630000	0.01	0	WISENTF_Lupita	Wisent
16	1690000	1700000	0.01	0	WISENTF_Lupita	Wisent
16	1790000	1810000	0.02	0	WISENTF_Lupita	Wisent
16	2510000	2520000	0.01	0	WISENTF_Lupita	Wisent
16	2550000	2560000	0.01	0	WISENTF_Lupita	Wisent
16	2800000	2810000	0.01	0	WISENTF_Lupita	Wisent
16	2870000	2920000	0.05	2.1414	WISENTF_Lupita	Wisent
16	2930000	3070000	0.14	0.25657	WISENTF_Lupita	Wisent
16	3160000	3180000	0.02	0	WISENTF_Lupita	Wisent
16	3250000	3270000	0.02	0	WISENTF_Lupita	Wisent
16	3290000	3370000	0.08	0	WISENTF_Lupita	Wisent
16	3410000	3500000	0.09	0	WISENTF_Lupita	Wisent
16	3510000	3520000	0.01	0	WISENTF_Lupita	Wisent
16	3530000	3580000	0.05	0	WISENTF_Lupita	Wisent
16	3590000	3600000	0.01	0	WISENTF_Lupita	Wisent
16	3620000	3780000	0.16	0	WISENTF_Lupita	Wisent
16	3800000	3860000	0.06	0	WISENTF_Lupita	Wisent
16	3900000	3910000	0.01	0	WISENTF_Lupita	Wisent
16	3920000	4080000	0.16	0	WISENTF_Lupita	Wisent
16	4090000	4100000	0.01	0	WISENTF_Lupita	Wisent
16	4130000	4140000	0.01	0	WISENTF_Lupita	Wisent
16	4180000	4190000	0.01	0	WISENTF_Lupita	Wisent
16	4400000	4430000	0.03	0	WISENTF_Lupita	Wisent
16	4440000	4580000	0.14	0.17357	WISENTF_Lupita	Wisent
16	4590000	4640000	0.05	0	WISENTF_Lupita	Wisent
16	4670000	4680000	0.01	0	WISENTF_Lupita	Wisent
16	4690000	4760000	0.07	0	WISENTF_Lupita	Wisent
16	4820000	4830000	0.01	0	WISENTF_Lupita	Wisent
16	4840000	4850000	0.01	0	WISENTF_Lupita	Wisent
16	4860000	4870000	0.01	0	WISENTF_Lupita	Wisent
16	4890000	4910000	0.02	0	WISENTF_Lupita	Wisent
16	4920000	4950000	0.03	0	WISENTF_Lupita	Wisent
16	4960000	4990000	0.03	0	WISENTF_Lupita	Wisent
16	5010000	5020000	0.01	0	WISENTF_Lupita	Wisent
16	5060000	5100000	0.04	0	WISENTF_Lupita	Wisent
16	5110000	5140000	0.03	0	WISENTF_Lupita	Wisent
16	5170000	5200000	0.03	0	WISENTF_Lupita	Wisent
16	5240000	5260000	0.02	0	WISENTF_Lupita	Wisent
16	5330000	5340000	0.01	0	WISENTF_Lupita	Wisent
16	5370000	5380000	0.01	0	WISENTF_Lupita	Wisent
16	5420000	5440000	0.02	0	WISENTF_Lupita	Wisent
16	5880000	5890000	0.01	0	WISENTF_Lupita	Wisent
16	6130000	6150000	0.02	0	WISENTF_Lupita	Wisent
16	6180000	6190000	0.01	0	WISENTF_Lupita	Wisent
16	6200000	6220000	0.02	0	WISENTF_Lupita	Wisent
16	6230000	6270000	0.04	0	WISENTF_Lupita	Wisent
16	6280000	6300000	0.02	0.6365	WISENTF_Lupita	Wisent
16	6630000	6640000	0.01	0	WISENTF_Lupita	Wisent
16	6690000	6720000	0.03	0	WISENTF_Lupita	Wisent
16	6730000	6740000	0.01	0	WISENTF_Lupita	Wisent
16	6750000	6760000	0.01	0	WISENTF_Lupita	Wisent
16	6800000	6820000	0.02	0	WISENTF_Lupita	Wisent
16	6840000	6860000	0.02	0.6805	WISENTF_Lupita	Wisent
16	6880000	6890000	0.01	0	WISENTF_Lupita	Wisent
16	6900000	7000000	0.1	0.2948	WISENTF_Lupita	Wisent
16	7200000	7210000	0.01	1.448	WISENTF_Lupita	Wisent
16	7600000	7620000	0.02	0	WISENTF_Lupita	Wisent
16	9320000	9330000	0.01	0	WISENTF_Lupita	Wisent
16	11990000	12000000	0.01	0	WISENTF_Lupita	Wisent
16	12400000	15720000	3.32	0.18481	WISENTF_Lupita	Wisent
16	15730000	17100000	1.37	0.49598	WISENTF_Lupita	Wisent
16	19400000	20200000	0.8	0.6159	WISENTF_Lupita	Wisent
16	20950000	21000000	0.05	0	WISENTF_Lupita	Wisent
16	21700000	21800000	0.1	0.5005	WISENTF_Lupita	Wisent
16	24200000	24400000	0.2	0.85	WISENTF_Lupita	Wisent
16	24500000	24700000	0.2	0.6501	WISENTF_Lupita	Wisent
16	25700000	25800000	0.1	1.801	WISENTF_Lupita	Wisent
16	26000000	26600000	0.6	0.05017	WISENTF_Lupita	Wisent
16	27500000	28400000	0.9	0.04454	WISENTF_Lupita	Wisent
16	28800000	29700000	0.9	0.12222	WISENTF_Lupita	Wisent
16	29900000	31900000	2	0.095	WISENTF_Lupita	Wisent
16	32800000	32900000	0.1	0.1	WISENTF_Lupita	Wisent
16	33400000	33500000	0.1	0.1001	WISENTF_Lupita	Wisent
16	33600000	34200000	0.6	0.03333	WISENTF_Lupita	Wisent
16	34400000	34600000	0.2	1.4	WISENTF_Lupita	Wisent
16	36700000	37800000	1.1	0.40631	WISENTF_Lupita	Wisent
16	38000000	38100000	0.1	0.4	WISENTF_Lupita	Wisent
16	38400000	39000000	0.6	0.31737	WISENTF_Lupita	Wisent
16	40300000	40500000	0.2	0.85025	WISENTF_Lupita	Wisent
16	42500000	42600000	0.1	0	WISENTF_Lupita	Wisent
16	43200000	43300000	0.1	0.1	WISENTF_Lupita	Wisent
16	43500000	43700000	0.2	0.15	WISENTF_Lupita	Wisent
16	44000000	45000000	1	0.0201	WISENTF_Lupita	Wisent
16	45500000	46100000	0.6	0.28333	WISENTF_Lupita	Wisent
16	46200000	46400000	0.2	0.2	WISENTF_Lupita	Wisent
16	47000000	49740000	2.74	0.07734	WISENTF_Lupita	Wisent
16	49760000	51700000	1.94	0.18841	WISENTF_Lupita	Wisent
16	52300000	52500000	0.2	1.00095	WISENTF_Lupita	Wisent
16	52800000	52900000	0.1	0.4	WISENTF_Lupita	Wisent
16	54400000	54800000	0.4	0.1502	WISENTF_Lupita	Wisent
16	54900000	64400000	9.5	0.11477	WISENTF_Lupita	Wisent
16	64500000	74100000	9.6	0.11663	WISENTF_Lupita	Wisent
16	75200000	75300000	0.1	0.2	WISENTF_Lupita	Wisent
16	76300000	76700000	0.4	0.17538	WISENTF_Lupita	Wisent
16	77200000	77400000	0.2	0.05	WISENTF_Lupita	Wisent
16	77600000	79300000	1.7	0.06475	WISENTF_Lupita	Wisent
16	79500000	84200000	4.7	0.11822	WISENTF_Lupita	Wisent
16	84800000	89120000	4.32	0.09855	WISENTF_Lupita	Wisent
16	89130000	89300000	0.17	0.05912	WISENTF_Lupita	Wisent
16	91200000	92700000	1.5	0.00667	WISENTF_Lupita	Wisent
16	93600000	93700000	0.1	0.3001	WISENTF_Lupita	Wisent
16	94500000	94600000	0.1	0.8	WISENTF_Lupita	Wisent
16	95300000	95400000	0.1	0.2005	WISENTF_Lupita	Wisent
17	0	10000	0.01	0	WISENTF_Lupita	Wisent
17	60000	70000	0.01	0	WISENTF_Lupita	Wisent
17	80000	90000	0.01	0	WISENTF_Lupita	Wisent
17	110000	120000	0.01	0	WISENTF_Lupita	Wisent
17	170000	210000	0.04	0	WISENTF_Lupita	Wisent
17	230000	390000	0.16	0	WISENTF_Lupita	Wisent
17	400000	460000	0.06	0.82817	WISENTF_Lupita	Wisent
17	470000	490000	0.02	0	WISENTF_Lupita	Wisent
17	500000	580000	0.08	0.86088	WISENTF_Lupita	Wisent
17	590000	610000	0.02	0	WISENTF_Lupita	Wisent
17	620000	630000	0.01	0	WISENTF_Lupita	Wisent
17	650000	660000	0.01	0	WISENTF_Lupita	Wisent
17	670000	1210000	0.54	0.04939	WISENTF_Lupita	Wisent
17	1230000	1310000	0.08	0	WISENTF_Lupita	Wisent
17	1390000	1540000	0.15	0	WISENTF_Lupita	Wisent
17	1590000	1620000	0.03	0	WISENTF_Lupita	Wisent
17	1630000	1840000	0.21	0	WISENTF_Lupita	Wisent
17	1850000	1890000	0.04	0	WISENTF_Lupita	Wisent
17	1950000	1960000	0.01	0	WISENTF_Lupita	Wisent
17	1990000	2000000	0.01	0	WISENTF_Lupita	Wisent
17	2010000	2040000	0.03	0	WISENTF_Lupita	Wisent
17	2150000	2160000	0.01	0	WISENTF_Lupita	Wisent
17	2180000	2220000	0.04	0	WISENTF_Lupita	Wisent
17	2430000	2440000	0.01	0	WISENTF_Lupita	Wisent
17	2990000	3000000	0.01	0	WISENTF_Lupita	Wisent
17	7500000	9200000	1.7	0.10629	WISENTF_Lupita	Wisent
17	9700000	9800000	0.1	1.1	WISENTF_Lupita	Wisent
17	10300000	10400000	0.1	1.4003	WISENTF_Lupita	Wisent
17	12200000	12300000	0.1	0.2005	WISENTF_Lupita	Wisent
17	15100000	15500000	0.4	0.10005	WISENTF_Lupita	Wisent
17	15700000	17410000	1.71	0.19328	WISENTF_Lupita	Wisent
17	17420000	18800000	1.38	0.0873	WISENTF_Lupita	Wisent
17	19200000	19300000	0.1	2.2005	WISENTF_Lupita	Wisent
17	19600000	19700000	0.1	0.4	WISENTF_Lupita	Wisent
17	21200000	22200000	1	0.16	WISENTF_Lupita	Wisent
17	22500000	22700000	0.2	0.65	WISENTF_Lupita	Wisent
17	23800000	24000000	0.2	0.15	WISENTF_Lupita	Wisent
17	25500000	25700000	0.2	0.2505	WISENTF_Lupita	Wisent
17	26000000	26100000	0.1	0.1	WISENTF_Lupita	Wisent
17	26200000	28200000	2	0.06006	WISENTF_Lupita	Wisent
17	28500000	28600000	0.1	0.2	WISENTF_Lupita	Wisent
17	34900000	39100000	4.2	0.04048	WISENTF_Lupita	Wisent
17	40400000	40600000	0.2	0.05	WISENTF_Lupita	Wisent
17	41200000	41300000	0.1	0.3	WISENTF_Lupita	Wisent
17	41700000	41800000	0.1	2.504	WISENTF_Lupita	Wisent
17	43800000	43900000	0.1	0.2	WISENTF_Lupita	Wisent
17	44300000	44400000	0.1	0.1	WISENTF_Lupita	Wisent
17	46700000	46800000	0.1	1.7016	WISENTF_Lupita	Wisent
17	47300000	47500000	0.2	0.25015	WISENTF_Lupita	Wisent
17	48300000	48700000	0.4	0.05	WISENTF_Lupita	Wisent
17	49400000	54200000	4.8	0.16228	WISENTF_Lupita	Wisent
17	56100000	57000000	0.9	0.035	WISENTF_Lupita	Wisent
17	57500000	58000000	0.5	0.08034	WISENTF_Lupita	Wisent
17	59200000	59300000	0.1	0.1003	WISENTF_Lupita	Wisent
17	60500000	61500000	1	0.15048	WISENTF_Lupita	Wisent
17	61600000	62300000	0.7	0.12857	WISENTF_Lupita	Wisent
17	63900000	64100000	0.2	0.10015	WISENTF_Lupita	Wisent
17	65300000	66300000	1	0.47041	WISENTF_Lupita	Wisent
17	66800000	66900000	0.1	2.7009	WISENTF_Lupita	Wisent
17	68700000	69200000	0.5	0.16	WISENTF_Lupita	Wisent
17	69300000	70700000	1.4	0.23325	WISENTF_Lupita	Wisent
17	71800000	71900000	0.1	0.1008	WISENTF_Lupita	Wisent
17	72100000	72400000	0.3	0.83363	WISENTF_Lupita	Wisent
17	72800000	73400000	0.6	0.38992	WISENTF_Lupita	Wisent
17	74300000	74400000	0.1	1.7	WISENTF_Lupita	Wisent
17	75200000	75800000	0.6	0.25043	WISENTF_Lupita	Wisent
17	76200000	76300000	0.1	2.0003	WISENTF_Lupita	Wisent
17	77200000	77300000	0.1	0.2004	WISENTF_Lupita	Wisent
17	77500000	77700000	0.2	0.20005	WISENTF_Lupita	Wisent
17	77900000	78020000	0.12	0.75742	WISENTF_Lupita	Wisent
17	78800000	79300000	0.5	0.74738	WISENTF_Lupita	Wisent
17	79400000	79500000	0.1	2.5148	WISENTF_Lupita	Wisent
17	79600000	79940000	0.34	0.99353	WISENTF_Lupita	Wisent
18	10000	50000	0.04	0	WISENTF_Lupita	Wisent
18	60000	110000	0.05	0	WISENTF_Lupita	Wisent
18	190000	210000	0.02	0	WISENTF_Lupita	Wisent
18	240000	250000	0.01	1.474	WISENTF_Lupita	Wisent
18	2200000	2530000	0.33	0.63676	WISENTF_Lupita	Wisent
18	2550000	2720000	0.17	0.17653	WISENTF_Lupita	Wisent
18	2730000	2800000	0.07	1.14843	WISENTF_Lupita	Wisent
18	3510000	8700000	5.19	0.17981	WISENTF_Lupita	Wisent
18	10300000	10500000	0.2	0.1	WISENTF_Lupita	Wisent
18	11500000	11800000	0.3	0.1	WISENTF_Lupita	Wisent
18	11900000	12000000	0.1	0	WISENTF_Lupita	Wisent
18	12400000	12500000	0.1	2.6062	WISENTF_Lupita	Wisent
18	12800000	12900000	0.1	0	WISENTF_Lupita	Wisent
18	13400000	14300000	0.9	0.13341	WISENTF_Lupita	Wisent
18	15000000	15200000	0.2	0.15175	WISENTF_Lupita	Wisent
18	15400000	15460000	0.06	2.5425	WISENTF_Lupita	Wisent
18	15480000	16100000	0.62	0.51713	WISENTF_Lupita	Wisent
18	17300000	18400000	1.1	0.04546	WISENTF_Lupita	Wisent
18	19700000	19900000	0.2	0	WISENTF_Lupita	Wisent
18	21200000	21600000	0.4	0.325	WISENTF_Lupita	Wisent
18	22500000	22700000	0.2	1.2	WISENTF_Lupita	Wisent
18	23300000	24200000	0.9	0.06742	WISENTF_Lupita	Wisent
18	24300000	24400000	0.1	1.1005	WISENTF_Lupita	Wisent
18	24500000	24600000	0.1	0.2001	WISENTF_Lupita	Wisent
18	25000000	25100000	0.1	0.4004	WISENTF_Lupita	Wisent
18	25200000	29500000	4.3	0.12157	WISENTF_Lupita	Wisent
18	31000000	34300000	3.3	0.08184	WISENTF_Lupita	Wisent
18	34700000	34800000	0.1	0	WISENTF_Lupita	Wisent
18	36400000	37400000	1	0.29011	WISENTF_Lupita	Wisent
18	37600000	39800000	2.2	0.13204	WISENTF_Lupita	Wisent
18	42400000	42800000	0.4	0.27503	WISENTF_Lupita	Wisent
18	42900000	43100000	0.2	1.1	WISENTF_Lupita	Wisent
18	44600000	45000000	0.4	0.40303	WISENTF_Lupita	Wisent
18	45100000	45900000	0.8	0.13784	WISENTF_Lupita	Wisent
18	46000000	47100000	1.1	0.35458	WISENTF_Lupita	Wisent
18	48000000	48600000	0.6	0.21672	WISENTF_Lupita	Wisent
18	49200000	49300000	0.1	0.1	WISENTF_Lupita	Wisent
18	49700000	50800000	1.1	0.20919	WISENTF_Lupita	Wisent
18	51000000	51800000	0.8	0.18782	WISENTF_Lupita	Wisent
18	52100000	53500000	1.4	0.57274	WISENTF_Lupita	Wisent
18	53700000	56800000	3.1	0.21981	WISENTF_Lupita	Wisent
18	57200000	57500000	0.3	1.202	WISENTF_Lupita	Wisent
18	57800000	59200000	1.4	0.54517	WISENTF_Lupita	Wisent
18	59300000	59700000	0.4	0.12517	WISENTF_Lupita	Wisent
18	60000000	60200000	0.2	0.3	WISENTF_Lupita	Wisent
18	61500000	62300000	0.8	0.32534	WISENTF_Lupita	Wisent
18	62900000	63100000	0.2	1.2007	WISENTF_Lupita	Wisent
18	63400000	63800000	0.4	0.45028	WISENTF_Lupita	Wisent
18	64400000	66200000	1.8	0.25041	WISENTF_Lupita	Wisent
18	66300000	66600000	0.3	0.23343	WISENTF_Lupita	Wisent
18	66900000	67000000	0.1	1.6	WISENTF_Lupita	Wisent
18	67100000	68200000	1.1	0.14071	WISENTF_Lupita	Wisent
19	10000	70000	0.06	0	WISENTF_Lupita	Wisent
19	100000	110000	0.01	0	WISENTF_Lupita	Wisent
19	150000	160000	0.01	0	WISENTF_Lupita	Wisent
19	170000	180000	0.01	0	WISENTF_Lupita	Wisent
19	200000	210000	0.01	0	WISENTF_Lupita	Wisent
19	240000	250000	0.01	0	WISENTF_Lupita	Wisent
19	260000	830000	0.57	0.25633	WISENTF_Lupita	Wisent
19	840000	920000	0.08	1.75087	WISENTF_Lupita	Wisent
19	940000	950000	0.01	0	WISENTF_Lupita	Wisent
19	960000	990000	0.03	0	WISENTF_Lupita	Wisent
19	1060000	1100000	0.04	1.3215	WISENTF_Lupita	Wisent
19	1360000	1370000	0.01	0	WISENTF_Lupita	Wisent
19	1380000	1430000	0.05	0	WISENTF_Lupita	Wisent
19	1470000	1700000	0.23	1.09309	WISENTF_Lupita	Wisent
19	1800000	2100000	0.3	0.31097	WISENTF_Lupita	Wisent
19	2200000	2500000	0.3	0.5075	WISENTF_Lupita	Wisent
19	2600000	2900000	0.3	1.01473	WISENTF_Lupita	Wisent
19	3000000	3300000	0.3	0.4955	WISENTF_Lupita	Wisent
19	3400000	3700000	0.3	0.31043	WISENTF_Lupita	Wisent
19	3800000	3820000	0.02	0.5205	WISENTF_Lupita	Wisent
19	3890000	3900000	0.01	0	WISENTF_Lupita	Wisent
19	3930000	4080000	0.15	0.2206	WISENTF_Lupita	Wisent
19	4100000	4130000	0.03	0	WISENTF_Lupita	Wisent
19	4140000	4150000	0.01	0	WISENTF_Lupita	Wisent
19	4210000	4300000	0.09	0.39978	WISENTF_Lupita	Wisent
19	4600000	4700000	0.1	0	WISENTF_Lupita	Wisent
19	4800000	4860000	0.06	0.385	WISENTF_Lupita	Wisent
19	4870000	4880000	0.01	0	WISENTF_Lupita	Wisent
19	4890000	5200000	0.31	0.23026	WISENTF_Lupita	Wisent
19	6200000	6300000	0.1	2.3362	WISENTF_Lupita	Wisent
19	6500000	6830000	0.33	2.23518	WISENTF_Lupita	Wisent
19	6840000	6850000	0.01	1.622	WISENTF_Lupita	Wisent
19	6870000	6920000	0.05	0	WISENTF_Lupita	Wisent
19	6930000	6980000	0.05	0.5708	WISENTF_Lupita	Wisent
19	6990000	7080000	0.09	0.76111	WISENTF_Lupita	Wisent
19	7090000	7120000	0.03	0	WISENTF_Lupita	Wisent
19	7130000	7170000	0.04	0	WISENTF_Lupita	Wisent
19	7180000	7510000	0.33	2.06048	WISENTF_Lupita	Wisent
19	7530000	7560000	0.03	0	WISENTF_Lupita	Wisent
19	7580000	7680000	0.1	0.1576	WISENTF_Lupita	Wisent
19	7690000	7720000	0.03	0	WISENTF_Lupita	Wisent
19	13710000	13800000	0.09	0.33333	WISENTF_Lupita	Wisent
19	14100000	14200000	0.1	1.0021	WISENTF_Lupita	Wisent
19	19700000	19800000	0.1	1.3003	WISENTF_Lupita	Wisent
19	20100000	20200000	0.1	0.1	WISENTF_Lupita	Wisent
19	20900000	21000000	0.1	0.1	WISENTF_Lupita	Wisent
19	23600000	23700000	0.1	0.9007	WISENTF_Lupita	Wisent
19	29200000	29500000	0.3	0.77293	WISENTF_Lupita	Wisent
19	29600000	30200000	0.6	0.45007	WISENTF_Lupita	Wisent
19	30900000	31000000	0.1	0.601	WISENTF_Lupita	Wisent
19	31200000	31400000	0.2	1.25055	WISENTF_Lupita	Wisent
19	31800000	33300000	1.5	0.31349	WISENTF_Lupita	Wisent
19	33500000	36800000	3.3	0.16072	WISENTF_Lupita	Wisent
19	38000000	38100000	0.1	0.2	WISENTF_Lupita	Wisent
19	38300000	38400000	0.1	1.1004	WISENTF_Lupita	Wisent
19	38800000	38900000	0.1	0.2	WISENTF_Lupita	Wisent
19	39900000	40000000	0.1	0.2	WISENTF_Lupita	Wisent
19	41600000	43000000	1.4	0.24319	WISENTF_Lupita	Wisent
19	43100000	43300000	0.2	0.2001	WISENTF_Lupita	Wisent
19	43700000	44300000	0.6	0.4842	WISENTF_Lupita	Wisent
19	47200000	47400000	0.2	0.90015	WISENTF_Lupita	Wisent
19	49500000	49600000	0.1	2.5032	WISENTF_Lupita	Wisent
19	51800000	51900000	0.1	0.4004	WISENTF_Lupita	Wisent
19	52600000	52700000	0.1	1.6014	WISENTF_Lupita	Wisent
19	52900000	53100000	0.2	0.05005	WISENTF_Lupita	Wisent
19	54800000	54900000	0.1	2.4019	WISENTF_Lupita	Wisent
19	55100000	55600000	0.5	1.14062	WISENTF_Lupita	Wisent
19	56800000	57700000	0.9	0.24457	WISENTF_Lupita	Wisent
19	61700000	61800000	0.1	0.3	WISENTF_Lupita	Wisent
19	62200000	62300000	0.1	2.3003	WISENTF_Lupita	Wisent
19	62600000	62800000	0.2	0.60175	WISENTF_Lupita	Wisent
19	63400000	63600000	0.2	0.4001	WISENTF_Lupita	Wisent
19	64200000	64300000	0.1	1.7074	WISENTF_Lupita	Wisent
19	64700000	64800000	0.1	0.3	WISENTF_Lupita	Wisent
19	66400000	66500000	0.1	0	WISENTF_Lupita	Wisent
19	66700000	66800000	0.1	2.6882	WISENTF_Lupita	Wisent
19	68300000	68400000	0.1	0.1	WISENTF_Lupita	Wisent
19	71100000	71200000	0.1	0.3037	WISENTF_Lupita	Wisent
2	150000	160000	0.01	0	WISENTF_Lupita	Wisent
2	180000	790000	0.61	0.16159	WISENTF_Lupita	Wisent
2	800000	1310000	0.51	0.56055	WISENTF_Lupita	Wisent
2	1320000	1330000	0.01	1.315	WISENTF_Lupita	Wisent
2	1430000	1440000	0.01	0	WISENTF_Lupita	Wisent
2	1530000	1540000	0.01	0	WISENTF_Lupita	Wisent
2	1890000	1910000	0.02	0	WISENTF_Lupita	Wisent
2	1970000	1980000	0.01	0	WISENTF_Lupita	Wisent
2	2050000	2070000	0.02	0	WISENTF_Lupita	Wisent
2	2140000	2150000	0.01	0	WISENTF_Lupita	Wisent
2	2170000	2190000	0.02	2.404	WISENTF_Lupita	Wisent
2	2210000	2220000	0.01	0	WISENTF_Lupita	Wisent
2	2230000	2240000	0.01	0	WISENTF_Lupita	Wisent
2	2600000	3700000	1.1	0.34648	WISENTF_Lupita	Wisent
2	3720000	4000000	0.28	0.14579	WISENTF_Lupita	Wisent
2	4100000	4130000	0.03	1.023	WISENTF_Lupita	Wisent
2	4140000	4170000	0.03	0	WISENTF_Lupita	Wisent
2	4180000	4200000	0.02	0	WISENTF_Lupita	Wisent
2	4300000	4610000	0.31	1.15265	WISENTF_Lupita	Wisent
2	4620000	4640000	0.02	0	WISENTF_Lupita	Wisent
2	4660000	4720000	0.06	0.20517	WISENTF_Lupita	Wisent
2	4730000	4840000	0.11	0.80891	WISENTF_Lupita	Wisent
2	4860000	5040000	0.18	0.25439	WISENTF_Lupita	Wisent
2	5050000	5060000	0.01	0	WISENTF_Lupita	Wisent
2	5080000	5160000	0.08	0	WISENTF_Lupita	Wisent
2	5170000	5230000	0.06	1.41317	WISENTF_Lupita	Wisent
2	5240000	5260000	0.02	0	WISENTF_Lupita	Wisent
2	5270000	5310000	0.04	0	WISENTF_Lupita	Wisent
2	5320000	5370000	0.05	2.097	WISENTF_Lupita	Wisent
2	5380000	5400000	0.02	0	WISENTF_Lupita	Wisent
2	5600000	5750000	0.15	0.40433	WISENTF_Lupita	Wisent
2	5760000	6300000	0.54	0.78574	WISENTF_Lupita	Wisent
2	6600000	7000000	0.4	0.054	WISENTF_Lupita	Wisent
2	7200000	7590000	0.39	0.86944	WISENTF_Lupita	Wisent
2	7600000	8000000	0.4	0.0318	WISENTF_Lupita	Wisent
2	12500000	14300000	1.8	0.04448	WISENTF_Lupita	Wisent
2	14800000	15900000	1.1	0.12051	WISENTF_Lupita	Wisent
2	16100000	16200000	0.1	0.1	WISENTF_Lupita	Wisent
2	16400000	18600000	2.2	0.27049	WISENTF_Lupita	Wisent
2	18800000	19900000	1.1	0.11818	WISENTF_Lupita	Wisent
2	21100000	21300000	0.2	0.1	WISENTF_Lupita	Wisent
2	22800000	22900000	0.1	0.1	WISENTF_Lupita	Wisent
2	23900000	24100000	0.2	0.20015	WISENTF_Lupita	Wisent
2	24300000	24400000	0.1	1.1	WISENTF_Lupita	Wisent
2	28500000	28700000	0.2	0	WISENTF_Lupita	Wisent
2	28900000	29000000	0.1	2.6007	WISENTF_Lupita	Wisent
2	29900000	30000000	0.1	0	WISENTF_Lupita	Wisent
2	30100000	30200000	0.1	0	WISENTF_Lupita	Wisent
2	30400000	30500000	0.1	1.6035	WISENTF_Lupita	Wisent
2	32200000	32300000	0.1	0.5012	WISENTF_Lupita	Wisent
2	32600000	32700000	0.1	1.8029	WISENTF_Lupita	Wisent
2	33000000	33200000	0.2	1.0503	WISENTF_Lupita	Wisent
2	34600000	34800000	0.2	0.4519	WISENTF_Lupita	Wisent
2	35600000	35700000	0.1	0.5023	WISENTF_Lupita	Wisent
2	36500000	36600000	0.1	0.2005	WISENTF_Lupita	Wisent
2	38000000	38100000	0.1	0.4	WISENTF_Lupita	Wisent
2	39300000	39800000	0.5	0.04002	WISENTF_Lupita	Wisent
2	40700000	40800000	0.1	2.3162	WISENTF_Lupita	Wisent
2	42800000	42900000	0.1	1.0003	WISENTF_Lupita	Wisent
2	43100000	43200000	0.1	1.2	WISENTF_Lupita	Wisent
2	43400000	43500000	0.1	0.2	WISENTF_Lupita	Wisent
2	43700000	44000000	0.3	0.46727	WISENTF_Lupita	Wisent
2	44600000	45200000	0.6	0.75067	WISENTF_Lupita	Wisent
2	49700000	49800000	0.1	0.3002	WISENTF_Lupita	Wisent
2	52500000	52650000	0.15	0	WISENTF_Lupita	Wisent
2	52660000	53100000	0.44	0.06818	WISENTF_Lupita	Wisent
2	53600000	53800000	0.2	0.1	WISENTF_Lupita	Wisent
2	54900000	55800000	0.9	0.17782	WISENTF_Lupita	Wisent
2	57500000	57600000	0.1	0.2	WISENTF_Lupita	Wisent
2	57700000	58100000	0.4	0.17508	WISENTF_Lupita	Wisent
2	59100000	62900000	3.8	0.12909	WISENTF_Lupita	Wisent
2	63100000	63700000	0.6	0.11672	WISENTF_Lupita	Wisent
2	64700000	65200000	0.5	0.14002	WISENTF_Lupita	Wisent
2	65300000	66900000	1.6	0.03125	WISENTF_Lupita	Wisent
2	67700000	68000000	0.3	0.30117	WISENTF_Lupita	Wisent
2	70000000	71300000	1.3	0.19246	WISENTF_Lupita	Wisent
2	71700000	72100000	0.4	0.2773	WISENTF_Lupita	Wisent
2	73100000	74100000	1	0.11179	WISENTF_Lupita	Wisent
2	74900000	77410000	2.51	0.17276	WISENTF_Lupita	Wisent
2	77420000	84600000	7.18	0.12607	WISENTF_Lupita	Wisent
2	84700000	85000000	0.3	0.60033	WISENTF_Lupita	Wisent
2	86500000	86600000	0.1	1.7011	WISENTF_Lupita	Wisent
2	86800000	86900000	0.1	0.5064	WISENTF_Lupita	Wisent
2	89000000	94400000	5.4	0.12239	WISENTF_Lupita	Wisent
2	94500000	94600000	0.1	1	WISENTF_Lupita	Wisent
2	98000000	98100000	0.1	1.7001	WISENTF_Lupita	Wisent
2	98400000	98500000	0.1	1.5	WISENTF_Lupita	Wisent
2	101900000	102300000	0.4	0.20092	WISENTF_Lupita	Wisent
2	103700000	103800000	0.1	0.6005	WISENTF_Lupita	Wisent
2	105200000	106000000	0.8	0	WISENTF_Lupita	Wisent
2	106100000	107200000	1.1	0.00909	WISENTF_Lupita	Wisent
2	107600000	107700000	0.1	1.1	WISENTF_Lupita	Wisent
2	108300000	111700000	3.4	0.08381	WISENTF_Lupita	Wisent
2	114900000	115000000	0.1	2.1001	WISENTF_Lupita	Wisent
2	115400000	115700000	0.3	1.63407	WISENTF_Lupita	Wisent
2	115800000	115900000	0.1	0.3001	WISENTF_Lupita	Wisent
2	116000000	116100000	0.1	0.5001	WISENTF_Lupita	Wisent
2	116700000	116800000	0.1	0	WISENTF_Lupita	Wisent
2	117300000	117400000	0.1	2.502	WISENTF_Lupita	Wisent
2	117800000	117900000	0.1	0.9	WISENTF_Lupita	Wisent
2	118000000	118200000	0.2	0.2	WISENTF_Lupita	Wisent
2	118500000	119100000	0.6	0.11672	WISENTF_Lupita	Wisent
2	120200000	120300000	0.1	0.1	WISENTF_Lupita	Wisent
2	120500000	120800000	0.3	0.90007	WISENTF_Lupita	Wisent
2	122600000	122700000	0.1	0.5	WISENTF_Lupita	Wisent
2	122800000	122900000	0.1	1.4002	WISENTF_Lupita	Wisent
2	123800000	123900000	0.1	0.2	WISENTF_Lupita	Wisent
2	124900000	125000000	0.1	0.1	WISENTF_Lupita	Wisent
2	126900000	127100000	0.2	0.2512	WISENTF_Lupita	Wisent
2	129100000	136900000	7.8	0.10551	WISENTF_Lupita	Wisent
2	137000000	140300000	3.3	0.1881	WISENTF_Lupita	Wisent
2	141100000	142200000	1.1	0.40561	WISENTF_Lupita	Wisent
2	144400000	144510000	0.11	1.00255	WISENTF_Lupita	Wisent
20	0	500000	0.5	0.10748	WISENTF_Lupita	Wisent
20	600000	610000	0.01	1.421	WISENTF_Lupita	Wisent
20	620000	660000	0.04	2.23225	WISENTF_Lupita	Wisent
20	1400000	1700000	0.3	0.96673	WISENTF_Lupita	Wisent
20	1800000	2300000	0.5	0.24002	WISENTF_Lupita	Wisent
20	3000000	7700000	4.7	0.1449	WISENTF_Lupita	Wisent
20	8700000	8800000	0.1	0.1001	WISENTF_Lupita	Wisent
20	10300000	10800000	0.5	0.7201	WISENTF_Lupita	Wisent
20	13200000	13300000	0.1	0.9003	WISENTF_Lupita	Wisent
20	13700000	13800000	0.1	0.1	WISENTF_Lupita	Wisent
20	15100000	15400000	0.3	0.56673	WISENTF_Lupita	Wisent
20	15700000	19300000	3.6	0.09799	WISENTF_Lupita	Wisent
20	19600000	19700000	0.1	0.1	WISENTF_Lupita	Wisent
20	20100000	20200000	0.1	2.1009	WISENTF_Lupita	Wisent
20	25600000	27200000	1.6	0.08139	WISENTF_Lupita	Wisent
20	28000000	28100000	0.1	0	WISENTF_Lupita	Wisent
20	28700000	29100000	0.4	0.025	WISENTF_Lupita	Wisent
20	31800000	32000000	0.2	0.1	WISENTF_Lupita	Wisent
20	32200000	32300000	0.1	0.8001	WISENTF_Lupita	Wisent
20	34200000	34300000	0.1	0.3	WISENTF_Lupita	Wisent
20	34700000	34800000	0.1	0.6	WISENTF_Lupita	Wisent
20	35400000	35410000	0.01	0	WISENTF_Lupita	Wisent
20	35420000	35600000	0.18	1.05578	WISENTF_Lupita	Wisent
20	35800000	36500000	0.7	0.05716	WISENTF_Lupita	Wisent
20	36700000	39700000	3	0.22096	WISENTF_Lupita	Wisent
20	39800000	41000000	1.2	0.34451	WISENTF_Lupita	Wisent
20	41400000	41810000	0.41	0.68834	WISENTF_Lupita	Wisent
20	42000000	42100000	0.1	0.3001	WISENTF_Lupita	Wisent
20	44100000	44400000	0.3	0.30027	WISENTF_Lupita	Wisent
20	45900000	46100000	0.2	0.75045	WISENTF_Lupita	Wisent
20	47600000	47700000	0.1	0.7	WISENTF_Lupita	Wisent
20	48500000	48800000	0.3	0.47067	WISENTF_Lupita	Wisent
20	49100000	49600000	0.5	0.12008	WISENTF_Lupita	Wisent
20	50300000	50400000	0.1	0.8003	WISENTF_Lupita	Wisent
20	51000000	51300000	0.3	0.8672	WISENTF_Lupita	Wisent
20	52500000	52700000	0.2	0.1	WISENTF_Lupita	Wisent
20	53200000	53300000	0.1	0.3	WISENTF_Lupita	Wisent
20	54000000	54200000	0.2	0.1505	WISENTF_Lupita	Wisent
20	54700000	54730000	0.03	0.66667	WISENTF_Lupita	Wisent
20	55000000	55500000	0.5	0.36052	WISENTF_Lupita	Wisent
20	56300000	56400000	0.1	0	WISENTF_Lupita	Wisent
20	57500000	63700000	6.2	0.07352	WISENTF_Lupita	Wisent
20	63800000	65000000	1.2	0.19167	WISENTF_Lupita	Wisent
20	69400000	69600000	0.2	0.75595	WISENTF_Lupita	Wisent
20	70200000	70900000	0.7	0.99074	WISENTF_Lupita	Wisent
20	71000000	71600000	0.6	0.30065	WISENTF_Lupita	Wisent
20	71800000	72570000	0.77	0.9606	WISENTF_Lupita	Wisent
21	0	120000	0.12	0	WISENTF_Lupita	Wisent
21	160000	190000	0.03	0.91333	WISENTF_Lupita	Wisent
21	210000	220000	0.01	0	WISENTF_Lupita	Wisent
21	420000	890000	0.47	0	WISENTF_Lupita	Wisent
21	900000	1140000	0.24	0	WISENTF_Lupita	Wisent
21	1150000	1160000	0.01	0	WISENTF_Lupita	Wisent
21	1200000	1220000	0.02	0.651	WISENTF_Lupita	Wisent
21	1500000	1510000	0.01	0	WISENTF_Lupita	Wisent
21	1540000	1550000	0.01	0	WISENTF_Lupita	Wisent
21	1610000	1620000	0.01	0	WISENTF_Lupita	Wisent
21	1630000	1760000	0.13	0	WISENTF_Lupita	Wisent
21	1770000	1830000	0.06	0	WISENTF_Lupita	Wisent
21	1880000	1900000	0.02	0	WISENTF_Lupita	Wisent
21	4600000	5200000	0.6	0.15002	WISENTF_Lupita	Wisent
21	8600000	8800000	0.2	1.41495	WISENTF_Lupita	Wisent
21	9200000	9400000	0.2	0.40005	WISENTF_Lupita	Wisent
21	11000000	11200000	0.2	0.3505	WISENTF_Lupita	Wisent
21	12100000	12200000	0.1	0	WISENTF_Lupita	Wisent
21	15100000	15400000	0.3	0.20057	WISENTF_Lupita	Wisent
21	15500000	17900000	2.4	0.04169	WISENTF_Lupita	Wisent
21	18000000	18700000	0.7	0.22899	WISENTF_Lupita	Wisent
21	18800000	22300000	3.5	0.06294	WISENTF_Lupita	Wisent
21	24300000	24500000	0.2	0.15	WISENTF_Lupita	Wisent
21	25200000	25400000	0.2	0.4001	WISENTF_Lupita	Wisent
21	26100000	26200000	0.1	0.1	WISENTF_Lupita	Wisent
21	27800000	27900000	0.1	1.4008	WISENTF_Lupita	Wisent
21	28600000	28700000	0.1	1.3013	WISENTF_Lupita	Wisent
21	28800000	38900000	10.1	0.11298	WISENTF_Lupita	Wisent
21	39700000	39900000	0.2	0.15	WISENTF_Lupita	Wisent
21	40400000	40500000	0.1	0	WISENTF_Lupita	Wisent
21	41000000	41100000	0.1	1.6025	WISENTF_Lupita	Wisent
21	41600000	42000000	0.4	0.275	WISENTF_Lupita	Wisent
21	42200000	42300000	0.1	1.0089	WISENTF_Lupita	Wisent
21	43000000	43400000	0.4	0.125	WISENTF_Lupita	Wisent
21	45200000	52900000	7.7	0.03507	WISENTF_Lupita	Wisent
21	53900000	54400000	0.5	0	WISENTF_Lupita	Wisent
21	55700000	56000000	0.3	0	WISENTF_Lupita	Wisent
21	58800000	61600000	2.8	0.0572	WISENTF_Lupita	Wisent
21	61700000	69400000	7.7	0.11875	WISENTF_Lupita	Wisent
21	70300000	70400000	0.1	1	WISENTF_Lupita	Wisent
21	73000000	73370000	0.37	0.81214	WISENTF_Lupita	Wisent
22	0	400000	0.4	0.5248	WISENTF_Lupita	Wisent
22	500000	600000	0.1	1.2863	WISENTF_Lupita	Wisent
22	730000	740000	0.01	0	WISENTF_Lupita	Wisent
22	760000	770000	0.01	0	WISENTF_Lupita	Wisent
22	810000	870000	0.06	0.21917	WISENTF_Lupita	Wisent
22	880000	890000	0.01	0	WISENTF_Lupita	Wisent
22	1800000	2000000	0.2	1.2609	WISENTF_Lupita	Wisent
22	2200000	3700000	1.5	0.18023	WISENTF_Lupita	Wisent
22	3900000	4200000	0.3	1.667	WISENTF_Lupita	Wisent
22	5000000	5100000	0.1	0.9039	WISENTF_Lupita	Wisent
22	6600000	6700000	0.1	0	WISENTF_Lupita	Wisent
22	7110000	7200000	0.09	0.33511	WISENTF_Lupita	Wisent
22	7400000	7500000	0.1	1.0009	WISENTF_Lupita	Wisent
22	8500000	8600000	0.1	0.3006	WISENTF_Lupita	Wisent
22	8700000	8800000	0.1	0.3008	WISENTF_Lupita	Wisent
22	10800000	12800000	2	0.035	WISENTF_Lupita	Wisent
22	13200000	17480000	4.28	0.07483	WISENTF_Lupita	Wisent
22	17490000	21270000	3.78	0.05875	WISENTF_Lupita	Wisent
22	21290000	40600000	19.31	0.07992	WISENTF_Lupita	Wisent
22	40900000	41000000	0.1	0	WISENTF_Lupita	Wisent
22	41300000	41900000	0.6	0.0336	WISENTF_Lupita	Wisent
22	42900000	43200000	0.3	0.23393	WISENTF_Lupita	Wisent
22	43600000	43900000	0.3	0.87377	WISENTF_Lupita	Wisent
22	44700000	45000000	0.3	0.03333	WISENTF_Lupita	Wisent
22	46400000	46600000	0.2	0.1502	WISENTF_Lupita	Wisent
22	47600000	47700000	0.1	0.6	WISENTF_Lupita	Wisent
22	49300000	49400000	0.1	0.1004	WISENTF_Lupita	Wisent
22	50100000	50300000	0.2	0.4002	WISENTF_Lupita	Wisent
22	50500000	50600000	0.1	1.603	WISENTF_Lupita	Wisent
22	51700000	52500000	0.8	0.26258	WISENTF_Lupita	Wisent
22	54400000	54800000	0.4	0.22517	WISENTF_Lupita	Wisent
22	56500000	57600000	1.1	0.18239	WISENTF_Lupita	Wisent
22	57800000	57900000	0.1	0.3	WISENTF_Lupita	Wisent
22	59800000	59900000	0.1	0.1011	WISENTF_Lupita	Wisent
22	60200000	60600000	0.4	0.30002	WISENTF_Lupita	Wisent
22	61400000	61500000	0.1	0.5005	WISENTF_Lupita	Wisent
22	61900000	62100000	0.2	0.35035	WISENTF_Lupita	Wisent
23	30000	60000	0.03	0	WISENTF_Lupita	Wisent
23	80000	100000	0.02	0.806	WISENTF_Lupita	Wisent
23	200000	800000	0.6	0.72663	WISENTF_Lupita	Wisent
23	810000	1420000	0.61	0.29646	WISENTF_Lupita	Wisent
23	1440000	1610000	0.17	1.96559	WISENTF_Lupita	Wisent
23	1630000	1680000	0.05	0	WISENTF_Lupita	Wisent
23	1700000	1710000	0.01	1.571	WISENTF_Lupita	Wisent
23	1740000	1770000	0.03	0	WISENTF_Lupita	Wisent
23	1890000	1900000	0.01	0	WISENTF_Lupita	Wisent
23	1920000	1930000	0.01	0	WISENTF_Lupita	Wisent
23	1940000	1950000	0.01	0	WISENTF_Lupita	Wisent
23	1990000	2050000	0.06	0.23133	WISENTF_Lupita	Wisent
23	2060000	2730000	0.67	0.21664	WISENTF_Lupita	Wisent
23	2740000	2810000	0.07	0	WISENTF_Lupita	Wisent
23	2820000	2830000	0.01	0	WISENTF_Lupita	Wisent
23	2950000	2960000	0.01	0	WISENTF_Lupita	Wisent
23	3030000	3040000	0.01	2.091	WISENTF_Lupita	Wisent
23	3050000	3160000	0.11	0.51655	WISENTF_Lupita	Wisent
23	3170000	3180000	0.01	0	WISENTF_Lupita	Wisent
23	3190000	3240000	0.05	0	WISENTF_Lupita	Wisent
23	3260000	3310000	0.05	0	WISENTF_Lupita	Wisent
23	3520000	3540000	0.02	0.7125	WISENTF_Lupita	Wisent
23	3580000	3620000	0.04	0.3415	WISENTF_Lupita	Wisent
23	3640000	3660000	0.02	0.644	WISENTF_Lupita	Wisent
23	3670000	4120000	0.45	0.55216	WISENTF_Lupita	Wisent
23	4130000	4170000	0.04	0	WISENTF_Lupita	Wisent
23	4180000	4190000	0.01	0	WISENTF_Lupita	Wisent
23	4210000	4220000	0.01	2.601	WISENTF_Lupita	Wisent
23	4230000	4250000	0.02	0.611	WISENTF_Lupita	Wisent
23	4330000	4360000	0.03	0.50567	WISENTF_Lupita	Wisent
23	4370000	4410000	0.04	0	WISENTF_Lupita	Wisent
23	4450000	4490000	0.04	1.0845	WISENTF_Lupita	Wisent
23	4900000	4970000	0.07	0	WISENTF_Lupita	Wisent
23	4980000	5000000	0.02	0	WISENTF_Lupita	Wisent
23	5010000	5020000	0.01	1.517	WISENTF_Lupita	Wisent
23	5080000	5100000	0.02	2.666	WISENTF_Lupita	Wisent
23	6000000	6100000	0.1	1.2866	WISENTF_Lupita	Wisent
23	7500000	9300000	1.8	0.17328	WISENTF_Lupita	Wisent
23	11100000	13700000	2.6	0.08473	WISENTF_Lupita	Wisent
23	13710000	13800000	0.09	0.11111	WISENTF_Lupita	Wisent
23	14500000	14600000	0.1	2.2008	WISENTF_Lupita	Wisent
23	15600000	16400000	0.8	0.55091	WISENTF_Lupita	Wisent
23	17000000	17100000	0.1	0.4015	WISENTF_Lupita	Wisent
23	17400000	18970000	1.57	0.26216	WISENTF_Lupita	Wisent
23	18980000	21400000	2.42	0.21648	WISENTF_Lupita	Wisent
23	22400000	22500000	0.1	0.2002	WISENTF_Lupita	Wisent
23	23000000	23200000	0.2	1.25415	WISENTF_Lupita	Wisent
23	23600000	23700000	0.1	0.3	WISENTF_Lupita	Wisent
23	24100000	24500000	0.4	0.20033	WISENTF_Lupita	Wisent
23	24800000	24890000	0.09	0.22222	WISENTF_Lupita	Wisent
23	26100000	26300000	0.2	1.10125	WISENTF_Lupita	Wisent
23	26500000	26600000	0.1	0.7001	WISENTF_Lupita	Wisent
23	27400000	27600000	0.2	0.25045	WISENTF_Lupita	Wisent
23	28000000	28400000	0.4	0.17515	WISENTF_Lupita	Wisent
23	30500000	30800000	0.3	0.5384	WISENTF_Lupita	Wisent
23	32300000	32600000	0.3	0.33417	WISENTF_Lupita	Wisent
23	34800000	34900000	0.1	0.2004	WISENTF_Lupita	Wisent
23	38000000	38300000	0.3	1.90333	WISENTF_Lupita	Wisent
23	39700000	41100000	1.4	0.17151	WISENTF_Lupita	Wisent
23	42200000	42700000	0.5	0.08002	WISENTF_Lupita	Wisent
23	42800000	43600000	0.8	0.1878	WISENTF_Lupita	Wisent
23	43900000	44000000	0.1	0.3	WISENTF_Lupita	Wisent
23	44700000	44900000	0.2	0.25015	WISENTF_Lupita	Wisent
23	45300000	45800000	0.5	0.32076	WISENTF_Lupita	Wisent
23	47800000	47900000	0.1	0.2	WISENTF_Lupita	Wisent
23	48400000	48500000	0.1	2.0036	WISENTF_Lupita	Wisent
23	48800000	48900000	0.1	1.2	WISENTF_Lupita	Wisent
23	50300000	50800000	0.5	0.44334	WISENTF_Lupita	Wisent
23	54800000	56500000	1.7	0.15916	WISENTF_Lupita	Wisent
23	56700000	56800000	0.1	1.6006	WISENTF_Lupita	Wisent
23	57400000	57800000	0.4	0.27503	WISENTF_Lupita	Wisent
23	57900000	58000000	0.1	2.521	WISENTF_Lupita	Wisent
24	0	1500000	1.5	0.42017	WISENTF_Lupita	Wisent
24	2800000	3000000	0.2	0.75055	WISENTF_Lupita	Wisent
24	5600000	6000000	0.4	0.20033	WISENTF_Lupita	Wisent
24	6900000	7000000	0.1	0.1	WISENTF_Lupita	Wisent
24	7500000	8400000	0.9	0.11112	WISENTF_Lupita	Wisent
24	9300000	9400000	0.1	0.1	WISENTF_Lupita	Wisent
24	10100000	10200000	0.1	0.2002	WISENTF_Lupita	Wisent
24	10400000	11200000	0.8	0.13899	WISENTF_Lupita	Wisent
24	12500000	12600000	0.1	2.3028	WISENTF_Lupita	Wisent
24	12800000	12900000	0.1	0.5008	WISENTF_Lupita	Wisent
24	13500000	13700000	0.2	0.35085	WISENTF_Lupita	Wisent
24	14300000	14400000	0.1	0	WISENTF_Lupita	Wisent
24	17100000	17300000	0.2	0.5507	WISENTF_Lupita	Wisent
24	18900000	19200000	0.3	0.63333	WISENTF_Lupita	Wisent
24	20900000	21000000	0.1	0.7033	WISENTF_Lupita	Wisent
24	22500000	22600000	0.1	1.0005	WISENTF_Lupita	Wisent
24	22900000	23100000	0.2	0.25	WISENTF_Lupita	Wisent
24	23300000	23400000	0.1	0.8	WISENTF_Lupita	Wisent
24	26300000	26400000	0.1	0.6005	WISENTF_Lupita	Wisent
24	26600000	26900000	0.3	0.4335	WISENTF_Lupita	Wisent
24	28700000	29100000	0.4	0.2	WISENTF_Lupita	Wisent
24	32300000	32400000	0.1	0.1	WISENTF_Lupita	Wisent
24	34700000	34800000	0.1	2.5001	WISENTF_Lupita	Wisent
24	38100000	39100000	1	0.07	WISENTF_Lupita	Wisent
24	41100000	41200000	0.1	0.3	WISENTF_Lupita	Wisent
24	41600000	41700000	0.1	0.5003	WISENTF_Lupita	Wisent
24	42300000	42500000	0.2	0.15	WISENTF_Lupita	Wisent
24	43800000	44300000	0.5	0.1801	WISENTF_Lupita	Wisent
24	44800000	45100000	0.3	1.93357	WISENTF_Lupita	Wisent
24	46100000	46300000	0.2	1.14005	WISENTF_Lupita	Wisent
24	46600000	46900000	0.3	0.1334	WISENTF_Lupita	Wisent
24	47100000	47400000	0.3	0.66667	WISENTF_Lupita	Wisent
24	48100000	50100000	2	0.16015	WISENTF_Lupita	Wisent
24	50300000	50600000	0.3	0.43363	WISENTF_Lupita	Wisent
24	52900000	53600000	0.7	0.17151	WISENTF_Lupita	Wisent
24	54100000	55400000	1.3	0.07765	WISENTF_Lupita	Wisent
24	55500000	55600000	0.1	0	WISENTF_Lupita	Wisent
24	56400000	56600000	0.2	0.15	WISENTF_Lupita	Wisent
24	59200000	64200000	5	0.11825	WISENTF_Lupita	Wisent
25	0	1000000	1	0.54132	WISENTF_Lupita	Wisent
25	1100000	1200000	0.1	1.4222	WISENTF_Lupita	Wisent
25	1300000	1800000	0.5	0.7825	WISENTF_Lupita	Wisent
25	2100000	2300000	0.2	1.65035	WISENTF_Lupita	Wisent
25	2500000	2900000	0.4	0.7023	WISENTF_Lupita	Wisent
25	6000000	6100000	0.1	2.1026	WISENTF_Lupita	Wisent
25	7300000	7400000	0.1	0.2	WISENTF_Lupita	Wisent
25	8400000	8500000	0.1	0.1	WISENTF_Lupita	Wisent
25	8900000	9000000	0.1	2.3008	WISENTF_Lupita	Wisent
25	10600000	10700000	0.1	0.4	WISENTF_Lupita	Wisent
25	11200000	11400000	0.2	0.15	WISENTF_Lupita	Wisent
25	13800000	15300000	1.5	0.18721	WISENTF_Lupita	Wisent
25	15900000	16000000	0.1	0.2001	WISENTF_Lupita	Wisent
25	16900000	17200000	0.3	0.6342	WISENTF_Lupita	Wisent
25	17300000	24900000	7.6	0.17031	WISENTF_Lupita	Wisent
25	25200000	25300000	0.1	0	WISENTF_Lupita	Wisent
25	25400000	25700000	0.3	1.27637	WISENTF_Lupita	Wisent
25	25800000	25900000	0.1	0.7031	WISENTF_Lupita	Wisent
25	26100000	26200000	0.1	1.5008	WISENTF_Lupita	Wisent
25	26300000	26400000	0.1	1.8001	WISENTF_Lupita	Wisent
25	26800000	26900000	0.1	0.2	WISENTF_Lupita	Wisent
25	27100000	28100000	1	0.33017	WISENTF_Lupita	Wisent
25	28300000	28400000	0.1	2.1008	WISENTF_Lupita	Wisent
25	29400000	29500000	0.1	1.2	WISENTF_Lupita	Wisent
25	30100000	30200000	0.1	2.4	WISENTF_Lupita	Wisent
25	32100000	32600000	0.5	1.06082	WISENTF_Lupita	Wisent
25	33100000	33500000	0.4	0.025	WISENTF_Lupita	Wisent
25	34200000	34700000	0.5	0.16024	WISENTF_Lupita	Wisent
25	35000000	37130000	2.13	0.17338	WISENTF_Lupita	Wisent
25	37140000	37200000	0.06	0	WISENTF_Lupita	Wisent
25	37220000	37600000	0.38	0.21063	WISENTF_Lupita	Wisent
25	38100000	38600000	0.5	0.08004	WISENTF_Lupita	Wisent
25	38700000	40200000	1.5	0.25964	WISENTF_Lupita	Wisent
25	40300000	43800000	3.5	0.30558	WISENTF_Lupita	Wisent
26	0	50000	0.05	2.0894	WISENTF_Lupita	Wisent
26	120000	170000	0.05	0	WISENTF_Lupita	Wisent
26	210000	290000	0.08	0	WISENTF_Lupita	Wisent
26	310000	340000	0.03	0	WISENTF_Lupita	Wisent
26	360000	370000	0.01	0	WISENTF_Lupita	Wisent
26	390000	410000	0.02	0	WISENTF_Lupita	Wisent
26	430000	440000	0.01	0	WISENTF_Lupita	Wisent
26	460000	470000	0.01	0	WISENTF_Lupita	Wisent
26	480000	510000	0.03	0	WISENTF_Lupita	Wisent
26	560000	670000	0.11	1.16836	WISENTF_Lupita	Wisent
26	680000	750000	0.07	0	WISENTF_Lupita	Wisent
26	760000	770000	0.01	0	WISENTF_Lupita	Wisent
26	780000	820000	0.04	0	WISENTF_Lupita	Wisent
26	830000	860000	0.03	0	WISENTF_Lupita	Wisent
26	900000	14700000	13.8	0.07206	WISENTF_Lupita	Wisent
26	17200000	17300000	0.1	0	WISENTF_Lupita	Wisent
26	17600000	18300000	0.7	0.28571	WISENTF_Lupita	Wisent
26	18700000	18800000	0.1	1.3003	WISENTF_Lupita	Wisent
26	19200000	19490000	0.29	0.06897	WISENTF_Lupita	Wisent
26	20400000	20600000	0.2	0	WISENTF_Lupita	Wisent
26	21600000	21700000	0.1	2.6091	WISENTF_Lupita	Wisent
26	22000000	22100000	0.1	0.2	WISENTF_Lupita	Wisent
26	22200000	22300000	0.1	0.6002	WISENTF_Lupita	Wisent
26	25500000	26100000	0.6	0.2192	WISENTF_Lupita	Wisent
26	26900000	27100000	0.2	0.80045	WISENTF_Lupita	Wisent
26	29500000	29800000	0.3	1.7005	WISENTF_Lupita	Wisent
26	30000000	30100000	0.1	2.6039	WISENTF_Lupita	Wisent
26	30800000	30900000	0.1	0.5022	WISENTF_Lupita	Wisent
26	33000000	33400000	0.4	0.05	WISENTF_Lupita	Wisent
26	34000000	35500000	1.5	0.32091	WISENTF_Lupita	Wisent
26	35700000	38700000	3	0.08352	WISENTF_Lupita	Wisent
26	39000000	39100000	0.1	0.1002	WISENTF_Lupita	Wisent
26	40700000	40800000	0.1	1.3031	WISENTF_Lupita	Wisent
26	40900000	46800000	5.9	0.14931	WISENTF_Lupita	Wisent
26	47200000	47300000	0.1	0.5	WISENTF_Lupita	Wisent
26	47900000	48100000	0.2	0.7	WISENTF_Lupita	Wisent
26	48900000	49000000	0.1	0.6006	WISENTF_Lupita	Wisent
26	49100000	49200000	0.1	0.301	WISENTF_Lupita	Wisent
26	49900000	50470000	0.57	0.26367	WISENTF_Lupita	Wisent
26	50480000	51000000	0.52	0.27419	WISENTF_Lupita	Wisent
26	51100000	51400000	0.3	0.10017	WISENTF_Lupita	Wisent
26	52700000	53380000	0.68	0.19138	WISENTF_Lupita	Wisent
26	53390000	54400000	1.01	0.63832	WISENTF_Lupita	Wisent
26	55700000	55800000	0.1	2.5348	WISENTF_Lupita	Wisent
26	56300000	56500000	0.2	0.8508	WISENTF_Lupita	Wisent
27	70000	800000	0.73	0.3991	WISENTF_Lupita	Wisent
27	1000000	2800000	1.8	0.33204	WISENTF_Lupita	Wisent
27	2900000	5500000	2.6	0.14033	WISENTF_Lupita	Wisent
27	5600000	6770000	1.17	0.6135	WISENTF_Lupita	Wisent
27	6780000	6910000	0.13	1.51562	WISENTF_Lupita	Wisent
27	6930000	8970000	2.04	0.12696	WISENTF_Lupita	Wisent
27	8980000	9000000	0.02	0.6765	WISENTF_Lupita	Wisent
27	10200000	10300000	0.1	1.6014	WISENTF_Lupita	Wisent
27	12400000	12500000	0.1	0.2003	WISENTF_Lupita	Wisent
27	12800000	12900000	0.1	0.3	WISENTF_Lupita	Wisent
27	13600000	13700000	0.1	0.1	WISENTF_Lupita	Wisent
27	13900000	14000000	0.1	1.7013	WISENTF_Lupita	Wisent
27	14400000	14500000	0.1	0.8002	WISENTF_Lupita	Wisent
27	14900000	15000000	0.1	0.3002	WISENTF_Lupita	Wisent
27	15100000	16800000	1.7	0.59577	WISENTF_Lupita	Wisent
27	18100000	19300000	1.2	0.22502	WISENTF_Lupita	Wisent
27	19800000	20500000	0.7	0.05726	WISENTF_Lupita	Wisent
27	22400000	22500000	0.1	0.6003	WISENTF_Lupita	Wisent
27	23200000	26700000	3.5	0.12617	WISENTF_Lupita	Wisent
27	27100000	27200000	0.1	0.3021	WISENTF_Lupita	Wisent
27	28200000	30800000	2.6	0.15777	WISENTF_Lupita	Wisent
27	31400000	31600000	0.2	0.1	WISENTF_Lupita	Wisent
27	31800000	32300000	0.5	0.16006	WISENTF_Lupita	Wisent
27	34810000	34900000	0.09	0.11111	WISENTF_Lupita	Wisent
27	35200000	35300000	0.1	0.7006	WISENTF_Lupita	Wisent
27	37200000	44070000	6.87	0.13118	WISENTF_Lupita	Wisent
27	44080000	46100000	2.02	0.07934	WISENTF_Lupita	Wisent
27	46200000	55110000	8.91	0.2013	WISENTF_Lupita	Wisent
28	20000	120000	0.1	0.152	WISENTF_Lupita	Wisent
28	140000	200000	0.06	0	WISENTF_Lupita	Wisent
28	360000	430000	0.07	0	WISENTF_Lupita	Wisent
28	440000	570000	0.13	0.60985	WISENTF_Lupita	Wisent
28	610000	620000	0.01	0	WISENTF_Lupita	Wisent
28	640000	650000	0.01	0	WISENTF_Lupita	Wisent
28	670000	690000	0.02	0	WISENTF_Lupita	Wisent
28	700000	730000	0.03	0	WISENTF_Lupita	Wisent
28	740000	1500000	0.76	0.1897	WISENTF_Lupita	Wisent
28	1510000	1650000	0.14	0.45621	WISENTF_Lupita	Wisent
28	1660000	2210000	0.55	0.28089	WISENTF_Lupita	Wisent
28	2220000	2280000	0.06	0	WISENTF_Lupita	Wisent
28	2290000	2310000	0.02	0	WISENTF_Lupita	Wisent
28	2320000	2500000	0.18	1.55817	WISENTF_Lupita	Wisent
28	2510000	2650000	0.14	1.11093	WISENTF_Lupita	Wisent
28	2660000	2690000	0.03	0	WISENTF_Lupita	Wisent
28	2700000	2790000	0.09	0.28133	WISENTF_Lupita	Wisent
28	2800000	2840000	0.04	0.88725	WISENTF_Lupita	Wisent
28	2850000	2890000	0.04	1.0735	WISENTF_Lupita	Wisent
28	2940000	3430000	0.49	0.02569	WISENTF_Lupita	Wisent
28	3440000	3630000	0.19	0.17695	WISENTF_Lupita	Wisent
28	3640000	3650000	0.01	0	WISENTF_Lupita	Wisent
28	3660000	3820000	0.16	0.15125	WISENTF_Lupita	Wisent
28	3840000	4140000	0.3	0.1213	WISENTF_Lupita	Wisent
28	4150000	4270000	0.12	0	WISENTF_Lupita	Wisent
28	4320000	4540000	0.22	0.48323	WISENTF_Lupita	Wisent
28	4560000	4660000	0.1	1.0112	WISENTF_Lupita	Wisent
28	4680000	4720000	0.04	0.29175	WISENTF_Lupita	Wisent
28	4730000	4780000	0.05	0.2834	WISENTF_Lupita	Wisent
28	4810000	4850000	0.04	0.2785	WISENTF_Lupita	Wisent
28	4860000	4930000	0.07	0	WISENTF_Lupita	Wisent
28	4950000	5490000	0.54	0.04278	WISENTF_Lupita	Wisent
28	5500000	5530000	0.03	0	WISENTF_Lupita	Wisent
28	5540000	5650000	0.11	0.54618	WISENTF_Lupita	Wisent
28	5660000	5680000	0.02	0	WISENTF_Lupita	Wisent
28	5700000	5710000	0.01	0	WISENTF_Lupita	Wisent
28	5720000	5730000	0.01	0	WISENTF_Lupita	Wisent
28	5740000	5750000	0.01	0	WISENTF_Lupita	Wisent
28	5770000	5790000	0.02	0.814	WISENTF_Lupita	Wisent
28	6430000	6460000	0.03	0	WISENTF_Lupita	Wisent
28	6470000	6480000	0.01	1.561	WISENTF_Lupita	Wisent
28	6500000	6510000	0.01	0	WISENTF_Lupita	Wisent
28	6520000	6570000	0.05	0	WISENTF_Lupita	Wisent
28	6580000	6600000	0.02	0	WISENTF_Lupita	Wisent
28	6610000	6620000	0.01	0	WISENTF_Lupita	Wisent
28	6650000	8310000	1.66	0.57696	WISENTF_Lupita	Wisent
28	8350000	8390000	0.04	0	WISENTF_Lupita	Wisent
28	8400000	8430000	0.03	0	WISENTF_Lupita	Wisent
28	8440000	8450000	0.01	0	WISENTF_Lupita	Wisent
28	8460000	8850000	0.39	0.29413	WISENTF_Lupita	Wisent
28	8890000	8920000	0.03	0	WISENTF_Lupita	Wisent
28	8930000	9430000	0.5	0.68994	WISENTF_Lupita	Wisent
28	9490000	9510000	0.02	0	WISENTF_Lupita	Wisent
28	10500000	10650000	0.15	0.86947	WISENTF_Lupita	Wisent
28	10660000	10700000	0.04	0	WISENTF_Lupita	Wisent
28	11300000	11800000	0.5	0.16012	WISENTF_Lupita	Wisent
28	13500000	13510000	0.01	0	WISENTF_Lupita	Wisent
28	13520000	13800000	0.28	0.46504	WISENTF_Lupita	Wisent
28	14300000	14400000	0.1	0.1004	WISENTF_Lupita	Wisent
28	15900000	17800000	1.9	0.11053	WISENTF_Lupita	Wisent
28	18200000	19400000	1.2	0.15	WISENTF_Lupita	Wisent
28	19900000	20900000	1	0.26026	WISENTF_Lupita	Wisent
28	22800000	26500000	3.7	0.11917	WISENTF_Lupita	Wisent
28	27700000	28500000	0.8	0.4	WISENTF_Lupita	Wisent
28	28700000	28800000	0.1	1.5	WISENTF_Lupita	Wisent
28	31200000	31300000	0.1	0.1002	WISENTF_Lupita	Wisent
28	31700000	31800000	0.1	0.6004	WISENTF_Lupita	Wisent
28	34300000	34400000	0.1	0.6003	WISENTF_Lupita	Wisent
28	35400000	35600000	0.2	2.20025	WISENTF_Lupita	Wisent
28	35800000	38800000	3	0.29299	WISENTF_Lupita	Wisent
28	39100000	39200000	0.1	0.1001	WISENTF_Lupita	Wisent
28	39400000	39500000	0.1	0	WISENTF_Lupita	Wisent
28	41200000	41400000	0.2	1.2002	WISENTF_Lupita	Wisent
28	42600000	42800000	0.2	0.50015	WISENTF_Lupita	Wisent
28	42900000	43100000	0.2	1.2002	WISENTF_Lupita	Wisent
28	44100000	44200000	0.1	0	WISENTF_Lupita	Wisent
28	46000000	46100000	0.1	1.0001	WISENTF_Lupita	Wisent
28	49000000	49100000	0.1	0	WISENTF_Lupita	Wisent
28	50900000	51000000	0.1	0.1	WISENTF_Lupita	Wisent
28	51400000	51500000	0.1	0.1	WISENTF_Lupita	Wisent
28	52300000	52400000	0.1	2.1	WISENTF_Lupita	Wisent
28	54400000	55000000	0.6	0.28342	WISENTF_Lupita	Wisent
28	55200000	56300000	1.1	0.24982	WISENTF_Lupita	Wisent
28	56400000	56500000	0.1	1.9025	WISENTF_Lupita	Wisent
29	0	200000	0.2	0.2519	WISENTF_Lupita	Wisent
29	400000	600000	0.2	0.9049	WISENTF_Lupita	Wisent
29	900000	1100000	0.2	0.1097	WISENTF_Lupita	Wisent
29	6100000	6200000	0.1	0.6031	WISENTF_Lupita	Wisent
29	8400000	9300000	0.9	0.01111	WISENTF_Lupita	Wisent
29	9600000	10300000	0.7	0.12261	WISENTF_Lupita	Wisent
29	16100000	16900000	0.8	0.07501	WISENTF_Lupita	Wisent
29	17800000	17900000	0.1	0.4	WISENTF_Lupita	Wisent
29	18700000	18900000	0.2	1.15	WISENTF_Lupita	Wisent
29	20800000	21200000	0.4	0.12507	WISENTF_Lupita	Wisent
29	21700000	21800000	0.1	2.5006	WISENTF_Lupita	Wisent
29	22400000	23900000	1.5	0.34	WISENTF_Lupita	Wisent
29	24200000	24600000	0.4	0.17527	WISENTF_Lupita	Wisent
29	24700000	26200000	1.5	0.02667	WISENTF_Lupita	Wisent
29	26300000	27600000	1.3	0.1	WISENTF_Lupita	Wisent
29	29500000	32700000	3.2	0.22011	WISENTF_Lupita	Wisent
29	33800000	34100000	0.3	1.16727	WISENTF_Lupita	Wisent
29	34800000	36700000	1.9	0.08423	WISENTF_Lupita	Wisent
29	37000000	37100000	0.1	2.4092	WISENTF_Lupita	Wisent
29	38200000	38700000	0.5	0.2	WISENTF_Lupita	Wisent
29	38800000	38900000	0.1	0.3001	WISENTF_Lupita	Wisent
29	39000000	42200000	3.2	0.13144	WISENTF_Lupita	Wisent
29	43300000	43400000	0.1	0.3	WISENTF_Lupita	Wisent
29	43600000	45200000	1.6	0.23171	WISENTF_Lupita	Wisent
29	46700000	46900000	0.2	1.2	WISENTF_Lupita	Wisent
29	47600000	47700000	0.1	0.4029	WISENTF_Lupita	Wisent
29	48200000	48300000	0.1	1.4023	WISENTF_Lupita	Wisent
29	48700000	48800000	0.1	0.4009	WISENTF_Lupita	Wisent
29	49300000	49600000	0.3	0.30157	WISENTF_Lupita	Wisent
29	50100000	50200000	0.1	2.2306	WISENTF_Lupita	Wisent
29	51800000	51900000	0.1	1.2349	WISENTF_Lupita	Wisent
3	220000	230000	0.01	0	WISENTF_Lupita	Wisent
3	250000	260000	0.01	0	WISENTF_Lupita	Wisent
3	930000	940000	0.01	0	WISENTF_Lupita	Wisent
3	2200000	2300000	0.1	0	WISENTF_Lupita	Wisent
3	2900000	3000000	0.1	0	WISENTF_Lupita	Wisent
3	3200000	4000000	0.8	0	WISENTF_Lupita	Wisent
3	4100000	7380000	3.28	0.14041	WISENTF_Lupita	Wisent
3	7390000	10090000	2.7	0.17453	WISENTF_Lupita	Wisent
3	10120000	24900000	14.78	0.11216	WISENTF_Lupita	Wisent
3	25000000	25150000	0.15	0.16773	WISENTF_Lupita	Wisent
3	25170000	27900000	2.73	0.16979	WISENTF_Lupita	Wisent
3	28600000	29600000	1	0.15007	WISENTF_Lupita	Wisent
3	30600000	30900000	0.3	0.23333	WISENTF_Lupita	Wisent
3	32000000	32100000	0.1	2.6024	WISENTF_Lupita	Wisent
3	33000000	33100000	0.1	1.3	WISENTF_Lupita	Wisent
3	33200000	33400000	0.2	0.25	WISENTF_Lupita	Wisent
3	33500000	33600000	0.1	0.1	WISENTF_Lupita	Wisent
3	34100000	34200000	0.1	0.5006	WISENTF_Lupita	Wisent
3	36400000	36500000	0.1	1.6001	WISENTF_Lupita	Wisent
3	36900000	37000000	0.1	0.7	WISENTF_Lupita	Wisent
3	39100000	57050000	17.95	0.11271	WISENTF_Lupita	Wisent
3	57120000	57160000	0.04	0	WISENTF_Lupita	Wisent
3	57230000	57250000	0.02	0	WISENTF_Lupita	Wisent
3	57270000	58300000	1.03	0.20411	WISENTF_Lupita	Wisent
3	58310000	96300000	37.99	0.09705	WISENTF_Lupita	Wisent
3	97500000	97600000	0.1	1.5003	WISENTF_Lupita	Wisent
3	97800000	98600000	0.8	0.42514	WISENTF_Lupita	Wisent
3	98800000	98900000	0.1	2	WISENTF_Lupita	Wisent
3	99700000	99800000	0.1	0.2006	WISENTF_Lupita	Wisent
3	103000000	103100000	0.1	0.7032	WISENTF_Lupita	Wisent
3	104200000	104300000	0.1	1.9022	WISENTF_Lupita	Wisent
3	106200000	106500000	0.3	0.4681	WISENTF_Lupita	Wisent
3	107300000	107400000	0.1	0.1	WISENTF_Lupita	Wisent
3	107700000	108000000	0.3	0.40037	WISENTF_Lupita	Wisent
3	108400000	108600000	0.2	0.70045	WISENTF_Lupita	Wisent
3	110300000	110400000	0.1	0	WISENTF_Lupita	Wisent
3	112100000	112800000	0.7	0.25763	WISENTF_Lupita	Wisent
3	113600000	113900000	0.3	0.43403	WISENTF_Lupita	Wisent
3	114500000	114600000	0.1	0.7005	WISENTF_Lupita	Wisent
3	116600000	116900000	0.3	0.13337	WISENTF_Lupita	Wisent
3	117200000	117300000	0.1	0.8007	WISENTF_Lupita	Wisent
3	117600000	118100000	0.5	0.08004	WISENTF_Lupita	Wisent
3	118300000	123400000	5.1	0.1808	WISENTF_Lupita	Wisent
4	30000	120000	0.09	0	WISENTF_Lupita	Wisent
4	240000	260000	0.02	0	WISENTF_Lupita	Wisent
4	270000	500000	0.23	0.08917	WISENTF_Lupita	Wisent
4	620000	640000	0.02	0.6795	WISENTF_Lupita	Wisent
4	690000	760000	0.07	1.83114	WISENTF_Lupita	Wisent
4	900000	910000	0.01	0	WISENTF_Lupita	Wisent
4	930000	940000	0.01	0	WISENTF_Lupita	Wisent
4	950000	970000	0.02	0	WISENTF_Lupita	Wisent
4	980000	1040000	0.06	0	WISENTF_Lupita	Wisent
4	1130000	1150000	0.02	0	WISENTF_Lupita	Wisent
4	1190000	1200000	0.01	0	WISENTF_Lupita	Wisent
4	1380000	1390000	0.01	0	WISENTF_Lupita	Wisent
4	2220000	2240000	0.02	0	WISENTF_Lupita	Wisent
4	2260000	2280000	0.02	0	WISENTF_Lupita	Wisent
4	2290000	2310000	0.02	0	WISENTF_Lupita	Wisent
4	2430000	2440000	0.01	0	WISENTF_Lupita	Wisent
4	2470000	2480000	0.01	0	WISENTF_Lupita	Wisent
4	2830000	2900000	0.07	0	WISENTF_Lupita	Wisent
4	2980000	2990000	0.01	0	WISENTF_Lupita	Wisent
4	3290000	3300000	0.01	0	WISENTF_Lupita	Wisent
4	3650000	3670000	0.02	0	WISENTF_Lupita	Wisent
4	3680000	3720000	0.04	0.3515	WISENTF_Lupita	Wisent
4	3730000	3780000	0.05	0	WISENTF_Lupita	Wisent
4	3790000	3800000	0.01	1.521	WISENTF_Lupita	Wisent
4	3810000	3850000	0.04	0	WISENTF_Lupita	Wisent
4	3900000	3970000	0.07	0.45214	WISENTF_Lupita	Wisent
4	3980000	3990000	0.01	0	WISENTF_Lupita	Wisent
4	4000000	4090000	0.09	0.47622	WISENTF_Lupita	Wisent
4	4100000	4120000	0.02	0	WISENTF_Lupita	Wisent
4	4140000	4160000	0.02	0	WISENTF_Lupita	Wisent
4	4170000	4180000	0.01	0	WISENTF_Lupita	Wisent
4	4190000	4200000	0.01	2.626	WISENTF_Lupita	Wisent
4	4590000	4600000	0.01	0	WISENTF_Lupita	Wisent
4	4830000	4840000	0.01	1.497	WISENTF_Lupita	Wisent
4	4860000	4890000	0.03	0	WISENTF_Lupita	Wisent
4	5090000	5100000	0.01	0	WISENTF_Lupita	Wisent
4	6910000	6920000	0.01	1.665	WISENTF_Lupita	Wisent
4	9960000	9970000	0.01	0	WISENTF_Lupita	Wisent
4	10120000	10140000	0.02	0.796	WISENTF_Lupita	Wisent
4	12300000	23590000	11.29	0.17438	WISENTF_Lupita	Wisent
4	24500000	24600000	0.1	0.302	WISENTF_Lupita	Wisent
4	25300000	25500000	0.2	0.75	WISENTF_Lupita	Wisent
4	25800000	26100000	0.3	0.5	WISENTF_Lupita	Wisent
4	28800000	29100000	0.3	0.33333	WISENTF_Lupita	Wisent
4	32300000	33400000	1.1	0.21491	WISENTF_Lupita	Wisent
4	33600000	33800000	0.2	1.1507	WISENTF_Lupita	Wisent
4	34500000	34600000	0.1	0.4005	WISENTF_Lupita	Wisent
4	35200000	35300000	0.1	0.3	WISENTF_Lupita	Wisent
4	37000000	37100000	0.1	1.7	WISENTF_Lupita	Wisent
4	37300000	44390000	7.09	0.12514	WISENTF_Lupita	Wisent
4	44410000	44700000	0.29	0.03448	WISENTF_Lupita	Wisent
4	45000000	50070000	5.07	0.07779	WISENTF_Lupita	Wisent
4	50090000	50990000	0.9	0.10014	WISENTF_Lupita	Wisent
4	51000000	51580000	0.58	0.14172	WISENTF_Lupita	Wisent
4	51590000	61900000	10.31	0.08079	WISENTF_Lupita	Wisent
4	62100000	63700000	1.6	0.12518	WISENTF_Lupita	Wisent
4	64700000	64900000	0.2	0.2501	WISENTF_Lupita	Wisent
4	66800000	67200000	0.4	1.62607	WISENTF_Lupita	Wisent
4	67300000	67400000	0.1	2.2014	WISENTF_Lupita	Wisent
4	67600000	67700000	0.1	0.4016	WISENTF_Lupita	Wisent
4	68300000	68400000	0.1	0.2	WISENTF_Lupita	Wisent
4	69800000	69900000	0.1	0.1	WISENTF_Lupita	Wisent
4	70000000	70500000	0.5	0.32062	WISENTF_Lupita	Wisent
4	71300000	71800000	0.5	0.36034	WISENTF_Lupita	Wisent
4	72600000	73200000	0.6	0.21698	WISENTF_Lupita	Wisent
4	75100000	75300000	0.2	0.1501	WISENTF_Lupita	Wisent
4	76200000	76900000	0.7	0.14286	WISENTF_Lupita	Wisent
4	77300000	77400000	0.1	0.1	WISENTF_Lupita	Wisent
4	78100000	78400000	0.3	0.1	WISENTF_Lupita	Wisent
4	80000000	82700000	2.7	0.13353	WISENTF_Lupita	Wisent
4	82900000	83000000	0.1	1.8063	WISENTF_Lupita	Wisent
4	83100000	83200000	0.1	0.3	WISENTF_Lupita	Wisent
4	83800000	84100000	0.3	0.27483	WISENTF_Lupita	Wisent
4	84200000	84300000	0.1	2.0134	WISENTF_Lupita	Wisent
4	84500000	84600000	0.1	0.303	WISENTF_Lupita	Wisent
4	84900000	85000000	0.1	0	WISENTF_Lupita	Wisent
4	85100000	85490000	0.39	0.18123	WISENTF_Lupita	Wisent
4	85500000	86000000	0.5	0.26122	WISENTF_Lupita	Wisent
4	87200000	87300000	0.1	0.2	WISENTF_Lupita	Wisent
4	87700000	88500000	0.8	0.48878	WISENTF_Lupita	Wisent
4	88800000	88900000	0.1	0.7006	WISENTF_Lupita	Wisent
4	90500000	90600000	0.1	2.2	WISENTF_Lupita	Wisent
4	91100000	91300000	0.2	0.50005	WISENTF_Lupita	Wisent
4	92000000	92300000	0.3	0.26713	WISENTF_Lupita	Wisent
4	94600000	95300000	0.7	0.50756	WISENTF_Lupita	Wisent
4	95800000	95900000	0.1	0.1	WISENTF_Lupita	Wisent
4	97500000	97800000	0.3	0.23333	WISENTF_Lupita	Wisent
4	98900000	99600000	0.7	0.42907	WISENTF_Lupita	Wisent
4	100200000	100400000	0.2	0.41415	WISENTF_Lupita	Wisent
4	100600000	101160000	0.56	0.07282	WISENTF_Lupita	Wisent
4	101170000	101900000	0.73	0.10974	WISENTF_Lupita	Wisent
4	103800000	104000000	0.2	0.1501	WISENTF_Lupita	Wisent
4	104100000	104200000	0.1	0.6034	WISENTF_Lupita	Wisent
4	105400000	105500000	0.1	0.4	WISENTF_Lupita	Wisent
4	107200000	107400000	0.2	0.5159	WISENTF_Lupita	Wisent
4	107500000	107600000	0.1	0.4009	WISENTF_Lupita	Wisent
4	107700000	107800000	0.1	0.4	WISENTF_Lupita	Wisent
4	108100000	109600000	1.5	0.09335	WISENTF_Lupita	Wisent
4	110400000	110500000	0.1	0.8	WISENTF_Lupita	Wisent
4	111600000	111700000	0.1	2.3015	WISENTF_Lupita	Wisent
4	111900000	112000000	0.1	1.7	WISENTF_Lupita	Wisent
4	113000000	113800000	0.8	0.11253	WISENTF_Lupita	Wisent
4	119200000	119300000	0.1	0.1004	WISENTF_Lupita	Wisent
4	121200000	127400000	6.2	0.23533	WISENTF_Lupita	Wisent
4	128200000	128300000	0.1	2.2	WISENTF_Lupita	Wisent
4	129100000	129700000	0.6	0.03398	WISENTF_Lupita	Wisent
4	130500000	131800000	1.3	0.06999	WISENTF_Lupita	Wisent
5	0	200000	0.2	1.9681	WISENTF_Lupita	Wisent
5	1500000	1800000	0.3	0.2671	WISENTF_Lupita	Wisent
5	2900000	3000000	0.1	2.5082	WISENTF_Lupita	Wisent
5	3400000	3900000	0.5	0.1	WISENTF_Lupita	Wisent
5	4600000	4800000	0.2	0.4501	WISENTF_Lupita	Wisent
5	5100000	5500000	0.4	0.125	WISENTF_Lupita	Wisent
5	5810000	5900000	0.09	0.11133	WISENTF_Lupita	Wisent
5	7000000	7200000	0.2	0.05	WISENTF_Lupita	Wisent
5	7700000	10910000	3.21	0.12454	WISENTF_Lupita	Wisent
5	10930000	21010000	10.08	0.14205	WISENTF_Lupita	Wisent
5	21020000	32000000	10.98	0.07231	WISENTF_Lupita	Wisent
5	32100000	44500000	12.4	0.12186	WISENTF_Lupita	Wisent
5	44600000	52970000	8.37	0.13624	WISENTF_Lupita	Wisent
5	52980000	58750000	5.77	0.21232	WISENTF_Lupita	Wisent
5	58760000	58800000	0.04	1.00075	WISENTF_Lupita	Wisent
5	59300000	64200000	4.9	0.1857	WISENTF_Lupita	Wisent
5	65400000	65600000	0.2	0.15065	WISENTF_Lupita	Wisent
5	66400000	66500000	0.1	0	WISENTF_Lupita	Wisent
5	67400000	67500000	0.1	0.2	WISENTF_Lupita	Wisent
5	68100000	68300000	0.2	1.0002	WISENTF_Lupita	Wisent
5	68900000	69000000	0.1	1.6002	WISENTF_Lupita	Wisent
5	72400000	72500000	0.1	1.9001	WISENTF_Lupita	Wisent
5	73500000	73600000	0.1	1.1	WISENTF_Lupita	Wisent
5	73800000	74100000	0.3	0.06667	WISENTF_Lupita	Wisent
5	74200000	74300000	0.1	0.7	WISENTF_Lupita	Wisent
5	74400000	74700000	0.3	0.5002	WISENTF_Lupita	Wisent
5	75500000	75900000	0.4	0.42535	WISENTF_Lupita	Wisent
5	76100000	77700000	1.6	0.7878	WISENTF_Lupita	Wisent
5	77800000	79130000	1.33	0.61909	WISENTF_Lupita	Wisent
5	79140000	79300000	0.16	1.00788	WISENTF_Lupita	Wisent
5	80200000	80400000	0.2	0.25025	WISENTF_Lupita	Wisent
5	80600000	81900000	1.3	0.16951	WISENTF_Lupita	Wisent
5	83300000	84000000	0.7	0.27147	WISENTF_Lupita	Wisent
5	84500000	84600000	0.1	2.4	WISENTF_Lupita	Wisent
5	84800000	84900000	0.1	1.2036	WISENTF_Lupita	Wisent
5	85100000	85400000	0.3	0.1667	WISENTF_Lupita	Wisent
5	85800000	86200000	0.4	0.0752	WISENTF_Lupita	Wisent
5	87000000	87300000	0.3	0	WISENTF_Lupita	Wisent
5	87400000	87700000	0.3	0.13397	WISENTF_Lupita	Wisent
5	89100000	92600000	3.5	0.06859	WISENTF_Lupita	Wisent
5	92800000	92900000	0.1	0	WISENTF_Lupita	Wisent
5	93300000	94800000	1.5	0.10002	WISENTF_Lupita	Wisent
5	97200000	97400000	0.2	1.40855	WISENTF_Lupita	Wisent
5	97700000	97800000	0.1	1.8	WISENTF_Lupita	Wisent
5	98000000	98100000	0.1	0.2001	WISENTF_Lupita	Wisent
5	99500000	99960000	0.46	0.46174	WISENTF_Lupita	Wisent
5	100020000	100200000	0.18	0.81	WISENTF_Lupita	Wisent
5	101500000	102600000	1.1	0.12749	WISENTF_Lupita	Wisent
5	102800000	102900000	0.1	1.9282	WISENTF_Lupita	Wisent
5	103400000	103700000	0.3	0.26667	WISENTF_Lupita	Wisent
5	105400000	105700000	0.3	0.3	WISENTF_Lupita	Wisent
5	106200000	108000000	1.8	0.06672	WISENTF_Lupita	Wisent
5	109300000	110000000	0.7	0.08596	WISENTF_Lupita	Wisent
5	110200000	111100000	0.9	0.37824	WISENTF_Lupita	Wisent
5	112000000	115200000	3.2	0.13452	WISENTF_Lupita	Wisent
5	115600000	120100000	4.5	0.18536	WISENTF_Lupita	Wisent
5	120110000	120170000	0.06	0.2195	WISENTF_Lupita	Wisent
6	0	20000	0.02	0	WISENTF_Lupita	Wisent
6	210000	220000	0.01	0	WISENTF_Lupita	Wisent
6	420000	430000	0.01	0	WISENTF_Lupita	Wisent
6	2400000	2430000	0.03	0	WISENTF_Lupita	Wisent
6	2730000	2740000	0.01	0	WISENTF_Lupita	Wisent
6	4620000	4630000	0.01	0	WISENTF_Lupita	Wisent
6	13410000	13430000	0.02	2.0645	WISENTF_Lupita	Wisent
6	13450000	13470000	0.02	2.4895	WISENTF_Lupita	Wisent
6	13530000	13540000	0.01	0	WISENTF_Lupita	Wisent
6	14210000	14400000	0.19	1.319	WISENTF_Lupita	Wisent
6	17400000	17700000	0.3	0.1	WISENTF_Lupita	Wisent
6	18200000	18300000	0.1	0.4	WISENTF_Lupita	Wisent
6	18900000	19100000	0.2	0.20005	WISENTF_Lupita	Wisent
6	19510000	19600000	0.09	0	WISENTF_Lupita	Wisent
6	19900000	22600000	2.7	0.132	WISENTF_Lupita	Wisent
6	23300000	23400000	0.1	1.0046	WISENTF_Lupita	Wisent
6	25100000	25400000	0.3	0.37243	WISENTF_Lupita	Wisent
6	28300000	28400000	0.1	0.4	WISENTF_Lupita	Wisent
6	28700000	28800000	0.1	0.8	WISENTF_Lupita	Wisent
6	29800000	30100000	0.3	0	WISENTF_Lupita	Wisent
6	30600000	30700000	0.1	0	WISENTF_Lupita	Wisent
6	30900000	31400000	0.5	0.04	WISENTF_Lupita	Wisent
6	31600000	31700000	0.1	1.9004	WISENTF_Lupita	Wisent
6	31900000	33100000	1.2	0.2669	WISENTF_Lupita	Wisent
6	33200000	33500000	0.3	0	WISENTF_Lupita	Wisent
6	33700000	33800000	0.1	2.2003	WISENTF_Lupita	Wisent
6	36800000	37000000	0.2	0.4	WISENTF_Lupita	Wisent
6	38200000	38600000	0.4	0.57525	WISENTF_Lupita	Wisent
6	40400000	40490000	0.09	0.22222	WISENTF_Lupita	Wisent
6	40600000	42200000	1.6	0.05004	WISENTF_Lupita	Wisent
6	42300000	43500000	1.2	0.14172	WISENTF_Lupita	Wisent
6	43800000	44660000	0.86	0.32599	WISENTF_Lupita	Wisent
6	44680000	47000000	2.32	0.07763	WISENTF_Lupita	Wisent
6	47400000	47500000	0.1	0.1	WISENTF_Lupita	Wisent
6	48600000	51900000	3.3	0.04546	WISENTF_Lupita	Wisent
6	52000000	57900000	5.9	0.05935	WISENTF_Lupita	Wisent
6	60100000	60200000	0.1	1.1	WISENTF_Lupita	Wisent
6	60800000	60900000	0.1	2.3	WISENTF_Lupita	Wisent
6	61800000	61900000	0.1	0.2	WISENTF_Lupita	Wisent
6	63700000	64000000	0.3	0.26683	WISENTF_Lupita	Wisent
6	64500000	65800000	1.3	0.11632	WISENTF_Lupita	Wisent
6	66500000	66600000	0.1	0.1	WISENTF_Lupita	Wisent
6	66700000	66800000	0.1	1.7014	WISENTF_Lupita	Wisent
6	67100000	68350000	1.25	0.06402	WISENTF_Lupita	Wisent
6	68360000	71790000	3.43	0.08502	WISENTF_Lupita	Wisent
6	72100000	72200000	0.1	0.3	WISENTF_Lupita	Wisent
6	72300000	72600000	0.3	0.5667	WISENTF_Lupita	Wisent
6	73600000	73700000	0.1	0	WISENTF_Lupita	Wisent
6	74000000	74100000	0.1	0.7042	WISENTF_Lupita	Wisent
6	74500000	74600000	0.1	0.1003	WISENTF_Lupita	Wisent
6	75100000	75700000	0.6	0.48377	WISENTF_Lupita	Wisent
6	75900000	76200000	0.3	0.1334	WISENTF_Lupita	Wisent
6	76600000	77000000	0.4	0.075	WISENTF_Lupita	Wisent
6	79000000	79100000	0.1	0.3	WISENTF_Lupita	Wisent
6	80000000	80400000	0.4	0.17502	WISENTF_Lupita	Wisent
6	85700000	85800000	0.1	0.9014	WISENTF_Lupita	Wisent
6	86000000	86100000	0.1	0.1	WISENTF_Lupita	Wisent
6	87200000	87400000	0.2	0.15	WISENTF_Lupita	Wisent
6	89800000	91100000	1.3	0.23081	WISENTF_Lupita	Wisent
6	92400000	92500000	0.1	0.3011	WISENTF_Lupita	Wisent
6	93300000	93400000	0.1	2.5006	WISENTF_Lupita	Wisent
6	93500000	94000000	0.5	0.10008	WISENTF_Lupita	Wisent
6	94300000	95000000	0.7	0.31539	WISENTF_Lupita	Wisent
6	97200000	97900000	0.7	0.35916	WISENTF_Lupita	Wisent
6	103400000	103500000	0.1	0.3	WISENTF_Lupita	Wisent
6	103800000	104000000	0.2	0.3	WISENTF_Lupita	Wisent
6	107300000	107500000	0.2	1.6008	WISENTF_Lupita	Wisent
6	109400000	109600000	0.2	0.4536	WISENTF_Lupita	Wisent
6	109700000	109800000	0.1	2.4011	WISENTF_Lupita	Wisent
6	109900000	115620000	5.72	0.151	WISENTF_Lupita	Wisent
6	115630000	118700000	3.07	0.26964	WISENTF_Lupita	Wisent
6	119000000	119100000	0.1	2.5	WISENTF_Lupita	Wisent
6	119400000	119600000	0.2	1.25685	WISENTF_Lupita	Wisent
6	122500000	128100000	5.6	0.04017	WISENTF_Lupita	Wisent
6	130800000	131200000	0.4	0.27525	WISENTF_Lupita	Wisent
6	131800000	132000000	0.2	0.40515	WISENTF_Lupita	Wisent
6	132300000	132600000	0.3	0.33377	WISENTF_Lupita	Wisent
6	134500000	134510000	0.01	1.618	WISENTF_Lupita	Wisent
7	100000	300000	0.2	0.4	WISENTF_Lupita	Wisent
7	400000	600000	0.2	1.45035	WISENTF_Lupita	Wisent
7	1100000	1200000	0.1	0.1	WISENTF_Lupita	Wisent
7	1400000	1500000	0.1	0.8132	WISENTF_Lupita	Wisent
7	6300000	6500000	0.2	0.3501	WISENTF_Lupita	Wisent
7	7000000	7100000	0.1	2.3947	WISENTF_Lupita	Wisent
7	7200000	8200000	1	0.06003	WISENTF_Lupita	Wisent
7	8300000	8570000	0.27	0.43207	WISENTF_Lupita	Wisent
7	8950000	8960000	0.01	0	WISENTF_Lupita	Wisent
7	9340000	9380000	0.04	0.32975	WISENTF_Lupita	Wisent
7	10050000	10080000	0.03	0	WISENTF_Lupita	Wisent
7	10100000	10110000	0.01	0	WISENTF_Lupita	Wisent
7	10180000	10190000	0.01	0	WISENTF_Lupita	Wisent
7	10300000	10560000	0.26	0.03846	WISENTF_Lupita	Wisent
7	10600000	10660000	0.06	1.00233	WISENTF_Lupita	Wisent
7	10670000	10720000	0.05	0.2768	WISENTF_Lupita	Wisent
7	10730000	10800000	0.07	0	WISENTF_Lupita	Wisent
7	10900000	10990000	0.09	2.40322	WISENTF_Lupita	Wisent
7	11200000	11300000	0.1	0.3375	WISENTF_Lupita	Wisent
7	12000000	12100000	0.1	2.1181	WISENTF_Lupita	Wisent
7	12800000	12900000	0.1	0.7002	WISENTF_Lupita	Wisent
7	15700000	15900000	0.2	0.5007	WISENTF_Lupita	Wisent
7	17700000	18000000	0.3	1.13383	WISENTF_Lupita	Wisent
7	18700000	18900000	0.2	0.75085	WISENTF_Lupita	Wisent
7	19800000	20100000	0.3	0.8031	WISENTF_Lupita	Wisent
7	20800000	21100000	0.3	0.63413	WISENTF_Lupita	Wisent
7	21300000	21400000	0.1	1.5003	WISENTF_Lupita	Wisent
7	21500000	21600000	0.1	2.2045	WISENTF_Lupita	Wisent
7	21800000	21900000	0.1	0.2	WISENTF_Lupita	Wisent
7	22500000	23900000	1.4	0.12265	WISENTF_Lupita	Wisent
7	24100000	25400000	1.3	0.08472	WISENTF_Lupita	Wisent
7	25500000	25600000	0.1	1.9014	WISENTF_Lupita	Wisent
7	26100000	26400000	0.3	0	WISENTF_Lupita	Wisent
7	27400000	27800000	0.4	0.15043	WISENTF_Lupita	Wisent
7	29200000	29400000	0.2	1.30105	WISENTF_Lupita	Wisent
7	29900000	30100000	0.2	0	WISENTF_Lupita	Wisent
7	30310000	30400000	0.09	0.22222	WISENTF_Lupita	Wisent
7	30700000	31200000	0.5	0.32032	WISENTF_Lupita	Wisent
7	31900000	32700000	0.8	0.15426	WISENTF_Lupita	Wisent
7	33000000	33500000	0.5	0.14	WISENTF_Lupita	Wisent
7	35700000	35800000	0.1	0.9052	WISENTF_Lupita	Wisent
7	36000000	36200000	0.2	0.10005	WISENTF_Lupita	Wisent
7	36400000	36500000	0.1	2.1	WISENTF_Lupita	Wisent
7	36700000	41500000	4.8	0.11715	WISENTF_Lupita	Wisent
7	41700000	42200000	0.5	0.68942	WISENTF_Lupita	Wisent
7	43400000	43500000	0.1	2.2023	WISENTF_Lupita	Wisent
7	43600000	43700000	0.1	2.501	WISENTF_Lupita	Wisent
7	43800000	44200000	0.4	1.43417	WISENTF_Lupita	Wisent
7	44800000	44900000	0.1	0.7	WISENTF_Lupita	Wisent
7	45700000	46100000	0.4	0.6002	WISENTF_Lupita	Wisent
7	46500000	46600000	0.1	1.1001	WISENTF_Lupita	Wisent
7	48000000	48300000	0.3	0.4	WISENTF_Lupita	Wisent
7	48700000	48800000	0.1	1.9019	WISENTF_Lupita	Wisent
7	49200000	49400000	0.2	0.8011	WISENTF_Lupita	Wisent
7	51300000	52200000	0.9	0.24456	WISENTF_Lupita	Wisent
7	52800000	52900000	0.1	0.3004	WISENTF_Lupita	Wisent
7	53100000	53200000	0.1	0.2	WISENTF_Lupita	Wisent
7	54600000	62740000	8.14	0.04939	WISENTF_Lupita	Wisent
7	62750000	64200000	1.45	0.15366	WISENTF_Lupita	Wisent
7	64300000	64800000	0.5	0.42668	WISENTF_Lupita	Wisent
7	65500000	66700000	1.2	0.20763	WISENTF_Lupita	Wisent
7	70800000	76050000	5.25	0.06674	WISENTF_Lupita	Wisent
7	76060000	76600000	0.54	0.07407	WISENTF_Lupita	Wisent
7	77800000	78300000	0.5	0.08	WISENTF_Lupita	Wisent
7	79700000	79800000	0.1	0.1	WISENTF_Lupita	Wisent
7	80700000	80800000	0.1	2.6007	WISENTF_Lupita	Wisent
7	81000000	81100000	0.1	0	WISENTF_Lupita	Wisent
7	81400000	81600000	0.2	0	WISENTF_Lupita	Wisent
7	83900000	84000000	0.1	0.3063	WISENTF_Lupita	Wisent
7	85500000	86000000	0.5	0.405	WISENTF_Lupita	Wisent
7	87300000	87400000	0.1	1.4061	WISENTF_Lupita	Wisent
7	87500000	87600000	0.1	0.2	WISENTF_Lupita	Wisent
7	87700000	91900000	4.2	0.07634	WISENTF_Lupita	Wisent
7	92900000	99170000	6.27	0.12991	WISENTF_Lupita	Wisent
7	99180000	100790000	1.61	0.12012	WISENTF_Lupita	Wisent
7	100800000	105200000	4.4	0.1101	WISENTF_Lupita	Wisent
7	106000000	106100000	0.1	0.1002	WISENTF_Lupita	Wisent
7	108300000	108600000	0.3	0.50007	WISENTF_Lupita	Wisent
7	110200000	110400000	0.2	1.2012	WISENTF_Lupita	Wisent
7	110600000	110820000	0.22	0.46018	WISENTF_Lupita	Wisent
8	0	4500000	4.5	0.12044	WISENTF_Lupita	Wisent
8	4600000	4900000	0.3	0.5335	WISENTF_Lupita	Wisent
8	5500000	5600000	0.1	0.9009	WISENTF_Lupita	Wisent
8	7100000	7500000	0.4	0.27595	WISENTF_Lupita	Wisent
8	8700000	8900000	0.2	0.35005	WISENTF_Lupita	Wisent
8	10100000	10200000	0.1	1.9022	WISENTF_Lupita	Wisent
8	10900000	11200000	0.3	0.26733	WISENTF_Lupita	Wisent
8	11300000	12200000	0.9	0.1559	WISENTF_Lupita	Wisent
8	12500000	15100000	2.6	0.14315	WISENTF_Lupita	Wisent
8	15700000	17900000	2.2	0.04091	WISENTF_Lupita	Wisent
8	18600000	19000000	0.4	0.10022	WISENTF_Lupita	Wisent
8	20300000	20400000	0.1	0.6	WISENTF_Lupita	Wisent
8	20600000	21300000	0.7	0.14483	WISENTF_Lupita	Wisent
8	21400000	27000000	5.6	0.10775	WISENTF_Lupita	Wisent
8	27130000	27160000	0.03	0.98167	WISENTF_Lupita	Wisent
8	27170000	27370000	0.2	1.4434	WISENTF_Lupita	Wisent
8	27500000	27700000	0.2	1.5116	WISENTF_Lupita	Wisent
8	27900000	28000000	0.1	1.1005	WISENTF_Lupita	Wisent
8	28100000	63400000	35.3	0.06117	WISENTF_Lupita	Wisent
8	63700000	64400000	0.7	0.31434	WISENTF_Lupita	Wisent
8	65900000	70700000	4.8	0.172	WISENTF_Lupita	Wisent
8	70900000	71420000	0.52	0.0964	WISENTF_Lupita	Wisent
8	71430000	75010000	3.58	0.07338	WISENTF_Lupita	Wisent
8	75020000	75100000	0.08	0.79087	WISENTF_Lupita	Wisent
8	75230000	75350000	0.12	0	WISENTF_Lupita	Wisent
8	75360000	75630000	0.27	0.77307	WISENTF_Lupita	Wisent
8	75810000	75830000	0.02	0	WISENTF_Lupita	Wisent
8	75840000	75870000	0.03	0	WISENTF_Lupita	Wisent
8	75880000	80300000	4.42	0.18714	WISENTF_Lupita	Wisent
8	81300000	81400000	0.1	0.8001	WISENTF_Lupita	Wisent
8	82800000	83000000	0.2	1.5501	WISENTF_Lupita	Wisent
8	83500000	90350000	6.85	0.08629	WISENTF_Lupita	Wisent
8	90360000	90380000	0.02	0	WISENTF_Lupita	Wisent
8	90390000	90560000	0.17	0	WISENTF_Lupita	Wisent
8	90570000	95000000	4.43	0.12884	WISENTF_Lupita	Wisent
8	95700000	95800000	0.1	0.1	WISENTF_Lupita	Wisent
8	96100000	96500000	0.4	0.45	WISENTF_Lupita	Wisent
8	97400000	97500000	0.1	0	WISENTF_Lupita	Wisent
8	98500000	98800000	0.3	0.70123	WISENTF_Lupita	Wisent
8	99400000	99500000	0.1	0.5	WISENTF_Lupita	Wisent
8	100300000	100500000	0.2	0.1	WISENTF_Lupita	Wisent
8	101500000	101900000	0.4	0.1	WISENTF_Lupita	Wisent
8	102200000	102400000	0.2	0.75	WISENTF_Lupita	Wisent
8	103400000	104500000	1.1	0.07278	WISENTF_Lupita	Wisent
8	105100000	105900000	0.8	0.1125	WISENTF_Lupita	Wisent
8	106500000	106600000	0.1	0	WISENTF_Lupita	Wisent
8	109300000	109400000	0.1	2.1012	WISENTF_Lupita	Wisent
8	110300000	110500000	0.2	0.25	WISENTF_Lupita	Wisent
8	111500000	111600000	0.1	0.6001	WISENTF_Lupita	Wisent
8	112400000	113300000	0.9	0.05558	WISENTF_Lupita	Wisent
8	113400000	113500000	0.1	1.5	WISENTF_Lupita	Wisent
8	114600000	114700000	0.1	1.3	WISENTF_Lupita	Wisent
8	116200000	116300000	0.1	0.2002	WISENTF_Lupita	Wisent
8	117600000	117700000	0.1	0.6014	WISENTF_Lupita	Wisent
9	70000	80000	0.01	1.603	WISENTF_Lupita	Wisent
9	130000	300000	0.17	0.74753	WISENTF_Lupita	Wisent
9	500000	1900000	1.4	0.21444	WISENTF_Lupita	Wisent
9	2100000	2700000	0.6	0.50838	WISENTF_Lupita	Wisent
9	2800000	7390000	4.59	0.32548	WISENTF_Lupita	Wisent
9	7400000	7410000	0.01	0	WISENTF_Lupita	Wisent
9	7430000	8130000	0.7	0.19381	WISENTF_Lupita	Wisent
9	12700000	12720000	0.02	0	WISENTF_Lupita	Wisent
9	12780000	12800000	0.02	0	WISENTF_Lupita	Wisent
9	12840000	12860000	0.02	0	WISENTF_Lupita	Wisent
9	12870000	12880000	0.01	0	WISENTF_Lupita	Wisent
9	12910000	12920000	0.01	0	WISENTF_Lupita	Wisent
9	13050000	13600000	0.55	0.10909	WISENTF_Lupita	Wisent
9	13700000	19730000	6.03	0.14208	WISENTF_Lupita	Wisent
9	19740000	23200000	3.46	0.22758	WISENTF_Lupita	Wisent
9	23300000	26000000	2.7	0.08237	WISENTF_Lupita	Wisent
9	26100000	26590000	0.49	0	WISENTF_Lupita	Wisent
9	26600000	27220000	0.62	0.11316	WISENTF_Lupita	Wisent
9	27230000	33200000	5.97	0.10061	WISENTF_Lupita	Wisent
9	33800000	34400000	0.6	0.2835	WISENTF_Lupita	Wisent
9	34800000	35200000	0.4	0.15	WISENTF_Lupita	Wisent
9	35600000	36300000	0.7	0.1143	WISENTF_Lupita	Wisent
9	37200000	41400000	4.2	0.09293	WISENTF_Lupita	Wisent
9	42100000	44400000	2.3	0.08268	WISENTF_Lupita	Wisent
9	45600000	46100000	0.5	0.1	WISENTF_Lupita	Wisent
9	46400000	46600000	0.2	0.45	WISENTF_Lupita	Wisent
9	47800000	47900000	0.1	0.6	WISENTF_Lupita	Wisent
9	48900000	50600000	1.7	0.08235	WISENTF_Lupita	Wisent
9	51800000	52000000	0.2	1.10185	WISENTF_Lupita	Wisent
9	52100000	52200000	0.1	0.1004	WISENTF_Lupita	Wisent
9	52800000	53100000	0.3	0.86677	WISENTF_Lupita	Wisent
9	53900000	54000000	0.1	0.8	WISENTF_Lupita	Wisent
9	55400000	55700000	0.3	0.23333	WISENTF_Lupita	Wisent
9	57200000	57300000	0.1	0.3006	WISENTF_Lupita	Wisent
9	57800000	58500000	0.7	0.64307	WISENTF_Lupita	Wisent
9	59600000	59900000	0.3	0.73333	WISENTF_Lupita	Wisent
9	61300000	61600000	0.3	1.03333	WISENTF_Lupita	Wisent
9	61700000	61800000	0.1	0.4006	WISENTF_Lupita	Wisent
9	62200000	64300000	2.1	0.08582	WISENTF_Lupita	Wisent
9	65300000	65500000	0.2	0.2502	WISENTF_Lupita	Wisent
9	66500000	66600000	0.1	2.1	WISENTF_Lupita	Wisent
9	67600000	68300000	0.7	0.25737	WISENTF_Lupita	Wisent
9	68400000	69100000	0.7	0.01429	WISENTF_Lupita	Wisent
9	69900000	88800000	18.9	0.05576	WISENTF_Lupita	Wisent
9	90200000	90700000	0.5	0.42004	WISENTF_Lupita	Wisent
9	91000000	91100000	0.1	1.5026	WISENTF_Lupita	Wisent
9	92000000	92300000	0.3	0.8003	WISENTF_Lupita	Wisent
9	93000000	93200000	0.2	0.1	WISENTF_Lupita	Wisent
9	94100000	94200000	0.1	0.1002	WISENTF_Lupita	Wisent
9	94800000	95600000	0.8	0.0375	WISENTF_Lupita	Wisent
9	96200000	96300000	0.1	0.2	WISENTF_Lupita	Wisent
9	96700000	96800000	0.1	1.9023	WISENTF_Lupita	Wisent
9	97100000	97200000	0.1	0.1001	WISENTF_Lupita	Wisent
9	98800000	99000000	0.2	0.65	WISENTF_Lupita	Wisent
9	100200000	100210000	0.01	0	WISENTF_Lupita	Wisent
9	100220000	101000000	0.78	0.1304	WISENTF_Lupita	Wisent
9	102200000	102300000	0.1	0	WISENTF_Lupita	Wisent
9	102500000	102600000	0.1	0.2002	WISENTF_Lupita	Wisent
9	102900000	103500000	0.6	0.30028	WISENTF_Lupita	Wisent
9	104100000	104200000	0.1	0.1	WISENTF_Lupita	Wisent
9	106000000	106900000	0.9	0.22862	WISENTF_Lupita	Wisent
9	107600000	107700000	0.1	1.4003	WISENTF_Lupita	Wisent
9	107900000	108900000	1	0.07002	WISENTF_Lupita	Wisent
9	109100000	109400000	0.3	0.6342	WISENTF_Lupita	Wisent
9	109600000	110300000	0.7	0.21429	WISENTF_Lupita	Wisent
9	110500000	110800000	0.3	0.03333	WISENTF_Lupita	Wisent
9	112000000	112200000	0.2	1.20085	WISENTF_Lupita	Wisent
9	112500000	112700000	0.2	0.15	WISENTF_Lupita	Wisent
9	112800000	113110000	0.31	0.162	WISENTF_Lupita	Wisent
9	113120000	115500000	2.38	0.21282	WISENTF_Lupita	Wisent
1	10000	60000	0.05	0	WISENT_Langnau	Wisent
1	70000	100000	0.03	0	WISENT_Langnau	Wisent
1	130000	150000	0.02	0	WISENT_Langnau	Wisent
1	170000	180000	0.01	0	WISENT_Langnau	Wisent
1	190000	300000	0.11	0	WISENT_Langnau	Wisent
1	310000	320000	0.01	0	WISENT_Langnau	Wisent
1	350000	370000	0.02	0	WISENT_Langnau	Wisent
1	380000	400000	0.02	0	WISENT_Langnau	Wisent
1	420000	430000	0.01	0	WISENT_Langnau	Wisent
1	440000	470000	0.03	0	WISENT_Langnau	Wisent
1	490000	730000	0.24	0	WISENT_Langnau	Wisent
1	760000	1020000	0.26	0.43188	WISENT_Langnau	Wisent
1	1040000	1110000	0.07	0.335	WISENT_Langnau	Wisent
1	1120000	2900000	1.78	0.52703	WISENT_Langnau	Wisent
1	3410000	3500000	0.09	1.89333	WISENT_Langnau	Wisent
1	3800000	3870000	0.07	0.392	WISENT_Langnau	Wisent
1	3880000	3900000	0.02	0	WISENT_Langnau	Wisent
1	4300000	4330000	0.03	0.39533	WISENT_Langnau	Wisent
1	4340000	4350000	0.01	1.365	WISENT_Langnau	Wisent
1	4370000	4700000	0.33	0.90321	WISENT_Langnau	Wisent
1	4800000	5400000	0.6	0.10535	WISENT_Langnau	Wisent
1	5710000	5720000	0.01	1.043	WISENT_Langnau	Wisent
1	5730000	5770000	0.04	0.38625	WISENT_Langnau	Wisent
1	6200000	6270000	0.07	1.90943	WISENT_Langnau	Wisent
1	6290000	6300000	0.01	0	WISENT_Langnau	Wisent
1	6310000	6320000	0.01	1.505	WISENT_Langnau	Wisent
1	6340000	6500000	0.16	0.7635	WISENT_Langnau	Wisent
1	6700000	7000000	0.3	1.22433	WISENT_Langnau	Wisent
1	9200000	9500000	0.3	0.50027	WISENT_Langnau	Wisent
1	9800000	11400000	1.6	0.24499	WISENT_Langnau	Wisent
1	11600000	11800000	0.2	0.05	WISENT_Langnau	Wisent
1	11900000	20400000	8.5	0.11748	WISENT_Langnau	Wisent
1	20800000	21000000	0.2	1.30005	WISENT_Langnau	Wisent
1	21500000	21900000	0.4	0.05	WISENT_Langnau	Wisent
1	23200000	23300000	0.1	0.2002	WISENT_Langnau	Wisent
1	23900000	25080000	1.18	0.04244	WISENT_Langnau	Wisent
1	25100000	37810000	12.71	0.07944	WISENT_Langnau	Wisent
1	37820000	38000000	0.18	0.17739	WISENT_Langnau	Wisent
1	38010000	43300000	5.29	0.16995	WISENT_Langnau	Wisent
1	43600000	43690000	0.09	0.22222	WISENT_Langnau	Wisent
1	43800000	43900000	0.1	0.1	WISENT_Langnau	Wisent
1	44300000	44800000	0.5	0.28036	WISENT_Langnau	Wisent
1	47800000	48100000	0.3	0.73337	WISENT_Langnau	Wisent
1	50300000	50500000	0.2	0.30005	WISENT_Langnau	Wisent
1	50900000	51000000	0.1	0.1001	WISENT_Langnau	Wisent
[truncated: 41,595 more rows]

## Sheet: Figure_3
Div	DNA/CMC-EnSpm	DNA/Crypton-H	DNA/MULE-MuDR	DNA/PiggyBac	DNA/Sola-1	DNA/TcMar-Mariner	DNA/TcMar-Tc1	DNA/TcMar-Tc2	DNA/TcMar-Tigger	DNA/hAT	DNA/hAT-Blackjack	DNA/hAT-Charlie	DNA/hAT-Tip100	LINE	LINE/CR1	LINE/L1	LINE/L2	LINE/R1	LINE/RTE-BovB	LINE/RTE-X	LTR	LTR/DIRS	LTR/ERV1	LTR/ERVK	LTR/ERVL	LTR/ERVL-MaLR	RC/Helitron	SINE/5S	SINE/MIR	SINE/RTE-BovB	SINE/U	SINE/U-L1	SINE/tRNA	SINE/tRNA-Core-RTE	Satellite	Satellite/centromeric	Simple_repeat	Unknown	snRNA
0	821	0	0	308	0	5965	196	0	13156	0	86	1796	32	771458	0	1484191	442	0	785309	0	88	0	10513015	608228	539	2628	0	1122	444	629	44945	12232	30285	203256	30	1710656	0	1425913	0
1	116	0	0	72	236	6284	1507	0	13337	0	116	213	0	5226685	0	17966733	29223	0	7848373	957	141	0	3993914	110875	128	56823	0	468	0	0	3272	7243	314543	124276	0	419881	0	2136521	441
2	4118	52	0	1188	381	16411	615	94	15523	0	162	2183	76	5074924	0	15973977	10643	0	49482588	16231	768	0	2938938	1561338	1651	110749	0	329	753	2019	816	5897	350882	158451	47	17638564	0	5462840	2804
3	870	0	0	850	35	34898	1748	0	16537	0	260	4564	323	5197516	0	12315946	7349	0	52285020	9093	3237	0	965516	2515661	5136	3969	475	1565	2754	30	4464	4625	882442	207217	0	21451115	0	7388386	218
4	3096	0	53	2646	189068	61166	1920	52	29662	0	714	8384	371	4591127	0	9637691	2082	0	32569835	6645	5202	3962	1700873	743618	2608	5309	323	289	635	2652	28	4994	1873683	298002	47	16719218	0	4811212	1526
5	5756	125	0	4013	244143	95967	1996	211	60203	43	749	12672	667	3233393	0	7952214	4113	0	28098036	1340	7516	7706	2132051	601458	8895	33840	713	537	3594	277	955	5637	2938930	314420	0	8130157	0	2956888	168
6	5749	91	65	7162	124659	168909	3532	131	90100	51	1380	31443	1101	2042397	0	6336107	6175	125	29186159	0	8072	9607	1260279	630052	10880	128597	973	1335	4978	2999	3591	6386	4112260	260219	0	1992037	0	1561549	922
7	7543	0	0	11916	287562	275136	3311	253	129581	32	2197	54298	1612	2194810	0	5250532	25925	105	30732724	43	14940	7751	1309904	556467	18284	14911	1238	170	4406	433	1703	3763	4973755	344681	45	600422	0	793021	220
8	10276	77	0	17897	78282	413991	3192	299	182246	277	4313	104426	3404	1516599	0	5231940	24609	0	33435739	378	9236	7539	1303094	551527	25368	29438	6156	1399	6872	0	1094	4885	5809649	362377	0	421283	0	452919	622
9	11267	465	554	18156	105406	520503	6174	650	248747	634	4932	159485	3231	1104439	0	4581232	17256	35	34261875	36	15566	22203	1332307	1381761	42322	42835	123700	790	11504	1215	2132	5130	6355590	378348	189	550033	0	369259	1830
10	13976	416	413	21726	425167	528524	6288	662	299789	128	7070	194088	9095	1028374	0	4530179	18660	119	32700122	532	25036	9945	1341547	2336982	57483	67830	494618	211	14755	82	1499	5810	6813454	378919	161	636584	0	256556	1866
11	16837	1010	1024	18791	712597	424741	7525	1009	354751	97	9943	242418	10068	972499	50	4396624	29269	386	29061417	477	30120	7282	1421264	1539722	82397	74819	1278644	913	17448	506	1042	5357	6855653	383750	1184	374977	0	233635	675
12	19176	2190	1521	16136	71948	331383	9688	1304	459225	1800	16260	245843	17178	985880	56	4670749	27417	183	24110724	601	26486	2158	1483400	1356605	111328	102833	1175009	78	26830	182	1502	4162	6732726	380310	1333	205331	0	246410	1172
13	21466	4253	1530	8338	18793	211759	11661	1706	576569	6437	21512	259466	22385	1085491	194	5505075	34892	197	19851210	787	24252	2645	1596094	2071037	122799	143563	807767	91	33480	0	494	5532	6269980	373228	1509	269541	0	157178	960
14	26053	8098	3328	6878	6890	142979	16426	2867	733829	9646	27643	281528	38432	1119423	216	5944663	43069	291	17100772	784	15369	0	1681102	2006915	168132	177497	387384	331	46886	186	11342	2963	5628553	409229	1367	343276	0	194576	1210
15	29585	14078	11948	3744	24052	121179	18518	2517	844013	46598	37014	321939	48223	1152999	0	6412085	49727	195	14591871	1033	12822	76	1749280	2393957	198497	248796	153969	5	61463	44	4801	3671	5061470	384857	1058	380220	0	154185	1208
16	34759	24524	7738	3765	12089	81736	17890	4389	873640	112658	42467	380712	65510	1142328	359	6544128	58157	180	12787739	1012	21188	462	1706365	3017521	228717	343979	35546	127	72954	0	183	2028	4409571	376873	2485	1013545	0	155692	1938
17	38849	32596	10658	1314	5375	75875	25599	5373	773270	112487	50845	463623	91758	1114137	227	6339682	82892	237	10930751	1508	15016	170	1715329	1843129	267185	441106	8795	0	103707	0	179	2568	3750081	369622	3811	2391439	0	144086	1031
18	39023	40583	10640	1880	7197	90628	26380	5122	754670	66537	56782	552891	114435	1104154	82	6509738	92695	270	9396124	734	19961	0	1631791	1027652	339762	561572	3969	0	120618	0	271	2114	3133573	371378	4512	7552766	0	153809	509
19	50162	42588	9235	1691	5439	98333	24519	7003	627872	47812	58718	664837	147218	985598	211	6712266	118648	513	7192051	1274	25606	0	1552273	1023073	401925	739232	3073	0	169917	0	392	1319	2695324	355982	3467	6197709	0	135924	966
20	53229	46971	6556	484	5153	103649	27393	6881	528197	25308	62763	766726	173528	930976	819	6900213	139149	687	5793445	1981	24152	68	1487416	813504	505461	835879	2889	0	213331	0	96	1390	2284964	363451	5397	11391435	0	105481	847
21	55499	43265	5814	548	4598	125239	23732	9056	485224	17132	69096	885999	183959	878159	1657	7156979	167401	768	4651929	2157	21257	274	1446659	458120	576006	1022067	3066	0	266340	0	120	1457	1921586	402116	12770	7935558	0	101607	661
22	61453	40185	4153	803	6596	131063	24828	11515	362401	22088	69188	995047	210269	778527	1299	7388079	211758	804	3649640	1946	27801	101	1481972	204308	642421	1166951	2813	0	343291	0	180	1280	1672825	412151	16163	8351193	0	83558	705
23	67917	34115	4485	576	7733	155151	24085	13920	322195	13958	67762	1044569	219271	687219	1825	7927422	249297	817	2804254	2891	16332	624	1289613	129746	743279	1352091	1848	0	423646	0	43	825	1555002	440829	24760	8004177	0	161864	891
24	67054	24700	2157	0	8883	160001	22123	15597	274673	16748	62601	1045764	224089	604246	1992	8114987	298109	1128	2131457	2441	8933	673	1197018	110147	810140	1485358	2586	0	517492	0	146	694	1367455	479839	29977	13787780	0	88975	469
25	75253	24747	1474	77	8579	159921	19270	16143	218180	10907	63823	1053064	222798	549718	3105	8694707	354911	1070	1614636	4400	13125	0	1117408	104729	844305	1571392	3826	0	624691	0	46	382	1222560	513963	29600	13737350	0	149019	588
26	62823	22122	588	0	4667	154666	16193	18207	174405	14430	67607	997704	216125	466621	2518	8933476	415940	1323	1149777	3545	7874	994	1024163	137615	896332	1624153	2557	0	735341	0	36	672	1150871	530103	42536	14058202	0	124342	630
27	61982	14573	1106	0	10429	157594	13601	20456	169186	22787	55960	909673	197254	374726	3366	9283464	477373	1754	990150	5747	8668	179	982027	130340	940873	1652121	2193	0	830972	0	58	750	1083314	506824	62689	9703089	0	95246	617
28	59808	19225	1079	0	11890	149668	11922	21077	133105	15152	53383	824542	179713	339244	3819	9818798	560209	2692	710353	7477	6401	878	906155	125822	959120	1623933	4380	0	957690	0	202	549	1041261	480270	59127	10260244	0	90779	833
29	53329	13856	98	0	9427	132308	9071	18519	98501	12818	52122	699201	172616	265275	4183	9998791	622633	1904	576150	10042	7309	719	776307	94980	913648	1541934	7036	0	1076063	0	0	533	940867	444212	58497	10161260	0	101115	1379
30	51058	10599	185	0	12606	110278	8151	18379	90157	13901	45401	637853	140032	228944	6511	10188545	690639	1401	521612	6664	6606	393	690590	79848	951677	1441515	5179	0	1149564	0	0	293	916185	393182	65733	10317318	0	80189	1077
31	46283	9292	535	0	4118	99571	7153	15558	78418	10965	40319	552246	123298	192949	5234	10138759	760936	2342	407754	7064	7269	975	607676	110665	863560	1300116	3021	0	1175959	0	0	320	902396	336288	74535	13772392	0	32408	962
32	38542	5351	9	0	4443	81837	4782	12721	68354	15078	33305	459754	117187	181149	7512	9723532	795395	2980	388492	5114	6803	178	524084	89138	805592	1180471	3645	0	1214153	0	0	0	792092	262406	76692	13638033	0	68245	1421
33	34259	5903	15	0	9876	79134	2842	11929	49724	10496	30309	386422	91445	156649	5765	9264190	796624	2861	363093	4859	6919	2477	432868	62831	773870	1064985	4723	0	1197009	0	0	92	693234	200588	66982	17306441	0	82979	947
34	26662	4211	188	0	19120	58928	4464	10151	41127	11960	19652	314560	75933	153689	4863	8920018	796694	1996	269264	5281	8324	1783	362618	102866	682131	901271	2907	0	1185307	0	0	0	597802	184242	64623	25054079	0	37844	1067
35	22723	4662	123	0	7777	52725	2673	7641	39021	9930	17479	256492	62125	142128	2912	8316921	751728	3173	230305	3030	5676	6228	337654	85203	619767	789745	2366	0	1133060	0	0	96	508372	151057	55861	29552640	0	26145	1303
36	18533	3818	170	0	4529	40920	2170	5393	24231	8069	10599	198966	48650	131707	3612	7725176	707512	1724	208115	2046	5478	2999	470822	50509	566366	624083	1413	0	1053512	0	0	85	444574	107104	62481	34570595	0	36628	725
37	15086	2979	8	0	1224	30669	473	5332	21940	8221	5909	172081	39478	137321	4246	7115844	660370	1840	206127	2476	5710	4533	235155	71091	488340	500665	2676	0	945512	0	0	0	344194	82052	54800	40084978	0	23828	1045
38	11381	2791	0	0	11	24914	638	2766	16413	3963	5239	129360	24042	126524	3261	6557751	555255	3340	191744	3658	2688	1591	452847	57044	419576	393575	1303	0	819636	0	0	0	293636	54885	43842	41444162	0	14792	364
39	9055	1538	0	0	2131	20992	500	2415	10129	2616	3247	98049	19884	109570	3765	5885120	459161	3167	143221	2205	4959	940	176665	58992	358597	313810	320	0	712661	0	31	0	230454	33149	51557	39808245	0	16770	859
40	10917	2033	0	0	2001	16144	1764	708	11623	2093	2443	82736	14463	89095	2504	5086292	388827	1262	112094	2182	1542	650	175807	58589	330605	240152	0	0	619169	0	0	0	186724	22469	43790	34737504	0	13019	535
41	5742	940	0	0	139	11342	1929	705	8585	5558	1537	58647	8027	85651	2269	4312830	308210	1620	96122	867	1358	0	126450	51272	272510	169644	209	0	510018	0	0	0	145843	14977	39618	30218757	0	10700	133
42	5858	479	0	0	0	9504	2633	768	6784	1773	1875	41394	5651	71819	1385	3538960	238281	2379	58547	530	1359	650	126024	32308	240697	126658	1076	0	389058	0	0	0	103798	11077	32388	27290073	0	5783	828
43	4199	0	0	0	0	6298	0	667	3823	1924	102	26728	2717	51551	867	2797278	180711	2014	31862	388	2529	329	89942	21591	185225	84157	198	0	337666	0	0	0	83004	7034	31872	22995554	0	7030	0
44	3202	631	0	0	0	4088	360	83	3770	2373	116	19747	3124	37441	654	2174061	129887	1807	43327	0	851	0	75800	15375	159386	55170	0	0	251852	0	0	0	57846	4284	18310	18761512	0	2238	0
45	3218	187	0	0	0	4077	16	188	2606	144	317	15652	1890	31388	546	1595580	98685	1299	30200	117	357	0	68412	11374	140294	41091	0	0	191877	0	0	0	46819	3749	15663	13367825	0	3917	205
46	2916	0	0	0	0	1861	0	155	1415	1291	137	11730	1764	24920	517	1191479	58580	555	12080	70	382	0	47787	8355	106796	28557	0	0	140827	0	0	0	31583	1534	13367	8804207	0	1541	0
47	3833	69	0	0	0	993	0	354	3064	807	0	6817	477	19115	734	808906	47684	2148	6990	0	0	0	38714	1036	112765	15719	110	0	102668	0	0	0	29131	1608	9365	5334021	0	398	180
48	1221	317	0	0	0	1493	0	0	2355	0	0	5757	354	12340	122	553702	28084	68	4030	110	182	234	27272	3226	72348	12683	0	0	75494	0	0	0	13505	1217	9422	2579357	0	0	0
49	2156	93	0	0	0	503	0	108	649	0	0	3911	0	10538	189	383406	17649	545	3640	0	0	0	22004	2286	55420	6565	0	0	54481	0	0	0	9780	158	5639	974753	0	0	0
50	876	0	0	0	0	603	8	166	0	360	0	3578	145	5416	218	258674	15194	350	649	0	0	0	13258	1361	38731	4258	0	0	37178	0	0	0	5865	724	3014	322845	0	186	0
51	875	0	0	0	0	573	0	0	497	0	0	1824	0	4765	0	174966	8640	252	198	0	0	0	10649	795	22249	3478	0	0	27153	0	0	0	6062	346	3071	93566	0	0	0
52	890	0	0	0	0	0	0	0	673	0	0	207	0	1680	164	105554	4445	75	0	0	299	0	7632	182	13919	1935	0	0	19368	0	0	0	3183	267	2169	28845	0	0	0
53	995	0	0	0	0	492	0	0	92	0	0	357	0	1666	0	75867	3537	523	137	85	0	286	5232	581	10502	511	0	0	11069	0	0	0	1465	0	3081	11945	0	0	0
54	1025	0	0	0	0	313	0	0	0	0	0	330	0	903	0	41423	2087	0	0	0	0	0	3592	107	7584	587	0	0	5835	0	0	0	748	0	2249	1743	0	0	0
55	211	0	0	0	0	171	0	0	0	0	0	135	0	167	0	32091	1680	0	83	0	0	0	3758	242	3590	455	0	0	6062	0	0	0	438	0	1501	513	0	0	0
56	661	0	0	0	0	0	0	0	0	0	0	177	0	527	0	20381	808	0	0	0	0	248	555	370	4070	285	0	0	2978	0	0	0	1123	0	339	604	0	0	0
57	47	0	0	0	0	0	0	0	0	0	0	0	0	241	0	13137	252	0	0	0	0	0	1658	0	1515	234	0	0	2511	0	0	0	230	0	674	71	0	0	0
58	359	0	0	0	0	95	0	0	0	0	0	0	0	106	0	4383	722	0	0	0	0	0	0	0	1007	0	0	0	1895	0	0	0	488	0	0	0	0	0	0
59	0	0	0	0	0	0	0	0	0	0	0	0	0	279	0	3563	15	0	0	0	0	0	222	0	458	115	0	0	1059	0	0	0	317	0	252	0	0	0	0
60	1346	0	0	0	0	0	0	0	0	0	0	0	0	241	0	3297	229	0	0	0	0	0	1238	312	0	0	0	0	317	0	0	0	166	0	0	0	0	0	0
61	0	0	0	0	0	0	0	0	0	0	0	0	0	0	0	2186	0	213	0	0	0	0	222	102	460	0	0	0	362	0	0	0	0	0	431	0	0	0	0
62	0	0	0	0	0	0	0	0	0	0	0	0	0	0	0	1839	0	0	0	0	0	0	0	0	353	0	0	0	138	0	0	0	0	0	0	0	0	0	0
63	0	0	0	0	0	0	0	0	0	0	0	0	0	0	0	521	0	0	0	0	0	0	0	0	289	0	0	0	302	0	0	0	171	0	0	0	0	0	0
64	148	0	0	0	0	0	0	0	0	0	0	0	0	0	0	1352	0	0	0	0	0	0	0	0	129	0	0	0	0	0	0	0	0	0	135	0	0	0	0
65	0	0	0	0	0	0	0	0	0	0	0	0	0	0	0	300	0	0	0	0	0	0	0	0	0	0	0	0	0	0	0	0	0	0	0	0	0	0	0
66	0	0	0	0	0	0	0	0	0	0	0	0	0	0	0	349	0	0	0	0	0	0	0	0	0	0	0	0	0	0	0	0	0	0	0	0	0	0	0
67	0	0	0	0	0	0	0	0	0	0	0	0	0	0	0	18	0	0	0	0	0	0	0	0	0	0	0	0	0	0	0	0	0	0	0	0	0	0	0
68	0	0	0	0	0	0	0	0	0	0	0	0	0	11	0	199	0	0	0	0	0	0	0	0	0	0	0	0	0	0	0	0	0	0	0	0	0	0	0
69	0	0	0	0	0	0	0	0	0	0	0	0	0	0	0	0	0	0	0	0	0	0	0	0	0	0	0	0	161	0	0	0	0	0	0	0	0	0	0
70	0	0	0	0	0	0	0	0	0	0	0	0	0	0	0	0	0	0	0	0	0	0	0	0	0	0	0	0	0	0	0	0	0	0	0	0	0	0	0

## Sheet: Figure_4A
Bison_bonasus	Bison_bison	Bos_mutus	Bos_grunniens	Bos_gaurus	Bos_indicus	Bos_taurus	count	type
FALSE	FALSE	FALSE	FALSE	FALSE	FALSE	TRUE	0	INS
FALSE	FALSE	FALSE	FALSE	FALSE	FALSE	TRUE	0	DEL
FALSE	FALSE	FALSE	FALSE	FALSE	TRUE	FALSE	9966	INS
FALSE	FALSE	FALSE	FALSE	FALSE	TRUE	FALSE	5933	DEL
FALSE	FALSE	FALSE	FALSE	TRUE	FALSE	FALSE	14323	INS
FALSE	FALSE	FALSE	FALSE	TRUE	FALSE	FALSE	9392	DEL
FALSE	FALSE	FALSE	FALSE	TRUE	TRUE	FALSE	1121	INS
FALSE	FALSE	FALSE	FALSE	TRUE	TRUE	FALSE	880	DEL
FALSE	FALSE	FALSE	TRUE	FALSE	FALSE	FALSE	5742	INS
FALSE	FALSE	FALSE	TRUE	FALSE	FALSE	FALSE	2316	DEL
FALSE	FALSE	FALSE	TRUE	FALSE	TRUE	FALSE	202	INS
FALSE	FALSE	FALSE	TRUE	FALSE	TRUE	FALSE	149	DEL
FALSE	FALSE	FALSE	TRUE	TRUE	FALSE	FALSE	400	INS
FALSE	FALSE	FALSE	TRUE	TRUE	FALSE	FALSE	282	DEL
FALSE	FALSE	FALSE	TRUE	TRUE	TRUE	FALSE	101	INS
FALSE	FALSE	FALSE	TRUE	TRUE	TRUE	FALSE	86	DEL
FALSE	FALSE	TRUE	FALSE	FALSE	FALSE	FALSE	5916	INS
FALSE	FALSE	TRUE	FALSE	FALSE	FALSE	FALSE	3539	DEL
FALSE	FALSE	TRUE	FALSE	FALSE	TRUE	FALSE	139	INS
FALSE	FALSE	TRUE	FALSE	FALSE	TRUE	FALSE	169	DEL
FALSE	FALSE	TRUE	FALSE	TRUE	FALSE	FALSE	272	INS
FALSE	FALSE	TRUE	FALSE	TRUE	FALSE	FALSE	329	DEL
FALSE	FALSE	TRUE	FALSE	TRUE	TRUE	FALSE	48	INS
FALSE	FALSE	TRUE	FALSE	TRUE	TRUE	FALSE	86	DEL
FALSE	FALSE	TRUE	TRUE	FALSE	FALSE	FALSE	9418	INS
FALSE	FALSE	TRUE	TRUE	FALSE	FALSE	FALSE	6268	DEL
FALSE	FALSE	TRUE	TRUE	FALSE	TRUE	FALSE	535	INS
FALSE	FALSE	TRUE	TRUE	FALSE	TRUE	FALSE	480	DEL
FALSE	FALSE	TRUE	TRUE	TRUE	FALSE	FALSE	1835	INS
FALSE	FALSE	TRUE	TRUE	TRUE	FALSE	FALSE	1634	DEL
FALSE	FALSE	TRUE	TRUE	TRUE	TRUE	FALSE	422	INS
FALSE	FALSE	TRUE	TRUE	TRUE	TRUE	FALSE	472	DEL
FALSE	TRUE	FALSE	FALSE	FALSE	FALSE	FALSE	7993	INS
FALSE	TRUE	FALSE	FALSE	FALSE	FALSE	FALSE	4433	DEL
FALSE	TRUE	FALSE	FALSE	FALSE	TRUE	FALSE	265	INS
FALSE	TRUE	FALSE	FALSE	FALSE	TRUE	FALSE	206	DEL
FALSE	TRUE	FALSE	FALSE	TRUE	FALSE	FALSE	607	INS
FALSE	TRUE	FALSE	FALSE	TRUE	FALSE	FALSE	513	DEL
FALSE	TRUE	FALSE	FALSE	TRUE	TRUE	FALSE	132	INS
FALSE	TRUE	FALSE	FALSE	TRUE	TRUE	FALSE	120	DEL
FALSE	TRUE	FALSE	TRUE	FALSE	FALSE	FALSE	195	INS
FALSE	TRUE	FALSE	TRUE	FALSE	FALSE	FALSE	138	DEL
FALSE	TRUE	FALSE	TRUE	FALSE	TRUE	FALSE	38	INS
FALSE	TRUE	FALSE	TRUE	FALSE	TRUE	FALSE	32	DEL
FALSE	TRUE	FALSE	TRUE	TRUE	FALSE	FALSE	79	INS
FALSE	TRUE	FALSE	TRUE	TRUE	FALSE	FALSE	67	DEL
FALSE	TRUE	FALSE	TRUE	TRUE	TRUE	FALSE	39	INS
FALSE	TRUE	FALSE	TRUE	TRUE	TRUE	FALSE	32	DEL
FALSE	TRUE	TRUE	FALSE	FALSE	FALSE	FALSE	198	INS
FALSE	TRUE	TRUE	FALSE	FALSE	FALSE	FALSE	167	DEL
FALSE	TRUE	TRUE	FALSE	FALSE	TRUE	FALSE	19	INS
FALSE	TRUE	TRUE	FALSE	FALSE	TRUE	FALSE	26	DEL
FALSE	TRUE	TRUE	FALSE	TRUE	FALSE	FALSE	60	INS
FALSE	TRUE	TRUE	FALSE	TRUE	FALSE	FALSE	73	DEL
FALSE	TRUE	TRUE	FALSE	TRUE	TRUE	FALSE	20	INS
FALSE	TRUE	TRUE	FALSE	TRUE	TRUE	FALSE	28	DEL
FALSE	TRUE	TRUE	TRUE	FALSE	FALSE	FALSE	699	INS
FALSE	TRUE	TRUE	TRUE	FALSE	FALSE	FALSE	600	DEL
FALSE	TRUE	TRUE	TRUE	FALSE	TRUE	FALSE	122	INS
FALSE	TRUE	TRUE	TRUE	FALSE	TRUE	FALSE	105	DEL
FALSE	TRUE	TRUE	TRUE	TRUE	FALSE	FALSE	382	INS
FALSE	TRUE	TRUE	TRUE	TRUE	FALSE	FALSE	428	DEL
FALSE	TRUE	TRUE	TRUE	TRUE	TRUE	FALSE	155	INS
FALSE	TRUE	TRUE	TRUE	TRUE	TRUE	FALSE	174	DEL
TRUE	FALSE	FALSE	FALSE	FALSE	FALSE	FALSE	8299	INS
TRUE	FALSE	FALSE	FALSE	FALSE	FALSE	FALSE	4581	DEL
TRUE	FALSE	FALSE	FALSE	FALSE	TRUE	FALSE	250	INS
TRUE	FALSE	FALSE	FALSE	FALSE	TRUE	FALSE	280	DEL
TRUE	FALSE	FALSE	FALSE	TRUE	FALSE	FALSE	519	INS
TRUE	FALSE	FALSE	FALSE	TRUE	FALSE	FALSE	487	DEL
TRUE	FALSE	FALSE	FALSE	TRUE	TRUE	FALSE	126	INS
TRUE	FALSE	FALSE	FALSE	TRUE	TRUE	FALSE	127	DEL
TRUE	FALSE	FALSE	TRUE	FALSE	FALSE	FALSE	203	INS
TRUE	FALSE	FALSE	TRUE	FALSE	FALSE	FALSE	172	DEL
TRUE	FALSE	FALSE	TRUE	FALSE	TRUE	FALSE	42	INS
TRUE	FALSE	FALSE	TRUE	FALSE	TRUE	FALSE	36	DEL
TRUE	FALSE	FALSE	TRUE	TRUE	FALSE	FALSE	82	INS
TRUE	FALSE	FALSE	TRUE	TRUE	FALSE	FALSE	76	DEL
TRUE	FALSE	FALSE	TRUE	TRUE	TRUE	FALSE	29	INS
TRUE	FALSE	FALSE	TRUE	TRUE	TRUE	FALSE	49	DEL
TRUE	FALSE	TRUE	FALSE	FALSE	FALSE	FALSE	201	INS
TRUE	FALSE	TRUE	FALSE	FALSE	FALSE	FALSE	185	DEL
TRUE	FALSE	TRUE	FALSE	FALSE	TRUE	FALSE	40	INS
TRUE	FALSE	TRUE	FALSE	FALSE	TRUE	FALSE	39	DEL
TRUE	FALSE	TRUE	FALSE	TRUE	FALSE	FALSE	73	INS
TRUE	FALSE	TRUE	FALSE	TRUE	FALSE	FALSE	61	DEL
TRUE	FALSE	TRUE	FALSE	TRUE	TRUE	FALSE	17	INS
TRUE	FALSE	TRUE	FALSE	TRUE	TRUE	FALSE	30	DEL
TRUE	FALSE	TRUE	TRUE	FALSE	FALSE	FALSE	720	INS
TRUE	FALSE	TRUE	TRUE	FALSE	FALSE	FALSE	558	DEL
TRUE	FALSE	TRUE	TRUE	FALSE	TRUE	FALSE	105	INS
TRUE	FALSE	TRUE	TRUE	FALSE	TRUE	FALSE	111	DEL
TRUE	FALSE	TRUE	TRUE	TRUE	FALSE	FALSE	459	INS
TRUE	FALSE	TRUE	TRUE	TRUE	FALSE	FALSE	459	DEL
TRUE	FALSE	TRUE	TRUE	TRUE	TRUE	FALSE	195	INS
TRUE	FALSE	TRUE	TRUE	TRUE	TRUE	FALSE	226	DEL
TRUE	TRUE	FALSE	FALSE	FALSE	FALSE	FALSE	6956	INS
TRUE	TRUE	FALSE	FALSE	FALSE	FALSE	FALSE	5261	DEL
TRUE	TRUE	FALSE	FALSE	FALSE	TRUE	FALSE	520	INS
TRUE	TRUE	FALSE	FALSE	FALSE	TRUE	FALSE	496	DEL
TRUE	TRUE	FALSE	FALSE	TRUE	FALSE	FALSE	1750	INS
TRUE	TRUE	FALSE	FALSE	TRUE	FALSE	FALSE	1705	DEL
TRUE	TRUE	FALSE	FALSE	TRUE	TRUE	FALSE	465	INS
TRUE	TRUE	FALSE	FALSE	TRUE	TRUE	FALSE	501	DEL
TRUE	TRUE	FALSE	TRUE	FALSE	FALSE	FALSE	481	INS
TRUE	TRUE	FALSE	TRUE	FALSE	FALSE	FALSE	306	DEL
TRUE	TRUE	FALSE	TRUE	FALSE	TRUE	FALSE	103	INS
TRUE	TRUE	FALSE	TRUE	FALSE	TRUE	FALSE	72	DEL
TRUE	TRUE	FALSE	TRUE	TRUE	FALSE	FALSE	361	INS
TRUE	TRUE	FALSE	TRUE	TRUE	FALSE	FALSE	302	DEL
TRUE	TRUE	FALSE	TRUE	TRUE	TRUE	FALSE	203	INS
TRUE	TRUE	FALSE	TRUE	TRUE	TRUE	FALSE	201	DEL
TRUE	TRUE	TRUE	FALSE	FALSE	FALSE	FALSE	326	INS
TRUE	TRUE	TRUE	FALSE	FALSE	FALSE	FALSE	376	DEL
TRUE	TRUE	TRUE	FALSE	FALSE	TRUE	FALSE	63	INS
TRUE	TRUE	TRUE	FALSE	FALSE	TRUE	FALSE	72	DEL
TRUE	TRUE	TRUE	FALSE	TRUE	FALSE	FALSE	262	INS
TRUE	TRUE	TRUE	FALSE	TRUE	FALSE	FALSE	358	DEL
TRUE	TRUE	TRUE	FALSE	TRUE	TRUE	FALSE	133	INS
TRUE	TRUE	TRUE	FALSE	TRUE	TRUE	FALSE	153	DEL
TRUE	TRUE	TRUE	TRUE	FALSE	FALSE	FALSE	3610	INS
TRUE	TRUE	TRUE	TRUE	FALSE	FALSE	FALSE	3341	DEL
TRUE	TRUE	TRUE	TRUE	FALSE	TRUE	FALSE	686	INS
TRUE	TRUE	TRUE	TRUE	FALSE	TRUE	FALSE	832	DEL
TRUE	TRUE	TRUE	TRUE	TRUE	FALSE	FALSE	6215	INS
TRUE	TRUE	TRUE	TRUE	TRUE	FALSE	FALSE	8466	DEL
TRUE	TRUE	TRUE	TRUE	TRUE	TRUE	FALSE	4320	INS
TRUE	TRUE	TRUE	TRUE	TRUE	TRUE	FALSE	7037	DEL

## Sheet: Figure_4D
position_bin	mean_coverage	breed	Species	mean_coverage_in_window	norm_coverage	position	accession
179913	10.33	HOL	Bos taurus	9.81885	1.05206	17991.3	SAMN02671619
179904	7.94	OBV	Bos taurus	9.13365	0.86931	17990.4	SAMEA6272107
179932	15.96	Wisent	Bison bonasus	21.4908	0.74264	17993.2	SRR3531978
179932	15.96	Wisent	Bison bonasus	21.4908	0.74264	17993.2	SRR3531978
179938	24.75	OBV	Bos taurus	20.2373	1.22299	17993.8	SAMEA5059743
179916	16.92	BSW	Bos taurus	20.8681	0.81081	17991.6	SAMEA5159863
179919	9.53	OBV	Bos taurus	8.25231	1.15483	17991.9	SAMEA4827654
179982	15.48	BSW	Bos taurus	11.0919	1.39561	17998.2	SAMEA32997418
179920	16.84	BSW	Bos taurus	15.5871	1.08038	17992	SAMEA5714971
179961	6.54	BSW	Bos taurus	8.98038	0.72825	17996.1	SAMEA7573557
179959	12.34	BSW	Bos taurus	6.75904	1.8257	17995.9	SAMEA19313668
179968	15.39	BSW	Bos taurus	11.0919	1.3875	17996.8	SAMEA32997418
179917	19.06	OBV	Bos taurus	17.8385	1.06848	17991.7	SAMEA5564726
179916	14.85	OBV	Bos taurus	8.53962	1.73895	17991.6	SAMEA5159789
179909	13.57	BSW	Bos taurus	9.96192	1.36219	17990.9	SAMEA7573579
179958	45.13	Nelore	Bos taurus	40.0467	1.12693	17995.8	SAMEA9533783
179988	27.63	FV	Bos taurus	32.1964	0.85817	17998.8	SAMEA7589754
179938	24.28	Wisent	Bison bonasus	22.3758	1.0851	17993.8	SRR3530578
179938	24.28	Wisent	Bison bonasus	22.3758	1.0851	17993.8	SRR3530578
179939	8.71	BSW	Bos taurus	7.61115	1.14437	17993.9	SAMEA112183463
179997	8.23	BSW	Bos taurus	6.70673	1.22713	17999.7	SAMEA112183527
179979	5.16	HOL	Bos taurus	9.28173	0.55593	17997.9	SAMN02671670
179981	5.6	FV	Bos taurus	4.83346	1.15859	17998.1	SAMN02671662
179915	19.08	OBV	Bos taurus	20.6065	0.92592	17991.5	SAMEA6528891
179936	50.24	Bubalus_bubalis	Bubalus bubalis	46.786	1.07383	17993.6	SAMEA7098660
179972	18.41	BSW	Bos taurus	17.235	1.06818	17997.2	SAMEA7015108
179906	11.69	FV	Bos taurus	7.05865	1.65612	17990.6	SAMN02671640
179952	3.98	FV	Bos taurus	5.58865	0.71216	17995.2	SAMN02671665
179966	5.35	BSW	Bos taurus	7.99904	0.66883	17996.6	SAMEA112183501
179971	43.64	OBV	Bos taurus	47.3225	0.92218	17997.1	SAMEA6272127
179982	6.09	FV	Bos taurus	4.9775	1.22351	17998.2	SAMN02671625
179983	6.11	BSW	Bos taurus	7.63192	0.80058	17998.3	SAMEA112183509
179943	14.81	BSW	Bos taurus	11.505	1.28727	17994.3	SAMEA7573543
179968	8.27	BSW	Bos taurus	8.58808	0.96296	17996.8	SAMEA7573615
179931	10.72	BSW	Bos taurus	9.82981	1.09056	17993.1	SAMEA7573589
180000	16	OBV	Bos taurus	12.811	1.24893	18000	SAMEA6272121
179901	17.63	BSW	Bos taurus	11.9713	1.47268	17990.1	SAMEA7573567
179969	5.61	FV	Bos taurus	4.19788	1.33639	17996.9	SAMN02671628
179959	10.72	BSW	Bos taurus	9.31077	1.15135	17995.9	SAMEA7573552
179956	14.29	BSW	Bos taurus	7.24096	1.97349	17995.6	SAMEA112183504
179968	27.96	FV	Bos taurus	20.9004	1.33777	17996.8	SAMN02671626
179903	8.9	HOL	Bos taurus	13.6717	0.65098	17990.3	SAMN02671586
179984	11.98	OBV	Bos taurus	4.94846	2.42095	17998.4	SAMEA5059747
179948	11.81	BSW	Bos taurus	14.364	0.82219	17994.8	SAMEA4644739
179983	5.67	OBV	Bos taurus	4.05519	1.39821	17998.3	SAMEA5059745
179950	22.69	BSW	Bos taurus	20.8681	1.08731	17995	SAMEA5159863
179900	11.66	BSW	Bos taurus	10.0248	1.16311	17990	SAMEA7573632
179976	10.65	HOL	Bos taurus	14.5017	0.7344	17997.6	SAMN02671475
179965	11.14	BSW	Bos taurus	11.2527	0.98999	17996.5	SAMEA9533797
179903	2.49	OBV	Bos taurus	7.74712	0.32141	17990.3	SAMEA4827658
179907	25.24	TGV	Bos taurus	19.7394	1.27866	17990.7	SAMEA7589757
179934	6.42	OBV	Bos taurus	6.30462	1.0183	17993.4	SAMEA6272102
179997	7.32	RGV	Bos taurus	8.37827	0.87369	17999.7	SAMEA9533778
179928	11.94	BSW	Bos taurus	10.6844	1.11751	17992.8	SAMEA7573627
179995	4.22	FV	Bos taurus	4.11462	1.02561	17999.5	SAMN02671649
179932	36.05	Bison_bison_athabascae	Bison bison	38.7204	0.93103	17993.2	SAMN15870423
179902	26.33	BSW	Bos taurus	25.1552	1.0467	17990.2	SAMEA5159853
179974	27.16	TGV	Bos taurus	23.8052	1.14093	17997.4	SAMEA7015119
179941	18.27	TGV	Bos taurus	17.5679	1.03997	17994.1	SAMEA5716181
179940	16.01	BSW	Bos taurus	14.9404	1.07159	17994	SAMEA7589746
179931	6.76	BSW	Bos taurus	8.69135	0.77779	17993.1	SAMEA7573582
179964	20.81	BSW	Bos taurus	9.63615	2.15958	17996.4	SAMEA7573568
179905	7.33	BSW	Bos taurus	7.58981	0.96577	17990.5	SAMEA7573598
179931	17.25	HOL	Bos taurus	20.6287	0.83622	17993.1	SAMN02671613
179975	12.04	OBV	Bos taurus	9.42019	1.27811	17997.5	SAMEA5159796
179953	0	Wisent	Bison bonasus	27.1542	0	17995.3	SRR3530563
179953	0	Wisent	Bison bonasus	27.1542	0	17995.3	SRR3530563
179973	19.37	OBV	Bos taurus	15.0717	1.28519	17997.3	SAMEA4644750
179978	5.26	BSW	Bos taurus	8.07346	0.65152	17997.8	SAMEA7573606
179998	6.91	OBV	Bos taurus	4.99135	1.3844	17999.8	SAMEA5059751
179948	5.78	BSW	Bos taurus	6.81846	0.8477	17994.8	SAMEA9533784
179995	7	OBV	Bos taurus	8.53962	0.81971	17999.5	SAMEA5159789
179974	10.65	BSW	Bos taurus	8.26904	1.28794	17997.4	SAMEA112183488
179929	10.64	BSW	Bos taurus	9.46365	1.1243	17992.9	SAMEA7573603
179925	6.62	BSW	Bos taurus	6.79538	0.97419	17992.5	SAMEA7573648
179963	14.3	BSW	Bos taurus	10.9931	1.30082	17996.3	SAMEA7573555
179971	10.14	BSW	Bos taurus	8.88462	1.1413	17997.1	SAMEA7573640
179998	10.44	BSW	Bos taurus	8.08096	1.29193	17999.8	SAMEA112183496
179952	0	Wisent	Bison bonasus	4.61596	0	17995.2	SRR3531971
179952	0	Wisent	Bison bonasus	4.61596	0	17995.2	SRR3531971
179994	10.47	HOL	Bos taurus	10.096	1.03705	17999.4	SAMN02671580
179985	48.69	Bubalus_bubalis	Bubalus bubalis	52.5454	0.92663	17998.5	SAMEA7098659
179948	2.45	OBV	Bos taurus	4.99135	0.49085	17994.8	SAMEA5059751
179975	14.67	BSW	Bos taurus	12.2287	1.19964	17997.5	SAMEA32981668
179979	14.7	Bison_bison_bison	Bison bison	18.84	0.78025	17997.9	SAMN15870395
179969	11.76	BSW	Bos taurus	10.2183	1.15088	17996.9	SAMEA9533811
179902	4.64	BSW	Bos taurus	11.1898	0.41466	17990.2	SAMEA5159784
179900	5.38	OBV	Bos taurus	4.44481	1.2104	17990	SAMEA5059757
179995	10.1	BSW	Bos taurus	8.22423	1.22808	17999.5	SAMEA112183470
179985	10.56	OBV	Bos taurus	8.27538	1.27607	17998.5	SAMEA9533793
179924	11	RGV	Bos taurus	10.1296	1.08592	17992.4	SAMEA9533779
179947	14.99	HOL	Bos taurus	14.5017	1.03367	17994.7	SAMN02671475
179947	17.25	TGV	Bos taurus	18.0769	0.95426	17994.7	SAMEA7015116
179915	13.45	BSW	Bos taurus	11.0919	1.21259	17991.5	SAMEA32997418
179988	10.44	HOL	Bos taurus	17.2467	0.60533	17998.8	SAMN02671578
179944	5.56	BSW	Bos taurus	9.97038	0.55765	17994.4	SAMEA9533810
179997	36.4	Bubalus_bubalis	Bubalus bubalis	46.9179	0.77582	17999.7	SAMEA7098681
179964	5.45	OBV	Bos taurus	7.12654	0.76475	17996.4	SAMEA6272089
179966	36.93	Bison_bison_athabascae	Bison bison	38.7204	0.95376	17996.6	SAMN15870423
179933	7.71	BSW	Bos taurus	7.59423	1.01524	17993.3	SAMEA19318918
179933	9.32	OBV	Bos taurus	7.7825	1.19756	17993.3	SAMEA9533792
179982	31.21	HER	Bos taurus	22.8198	1.36767	17998.2	SAMN10598569
179934	15.23	HOL	Bos taurus	19.3642	0.7865	17993.4	SAMEA6528909
179996	8.94	BSW	Bos taurus	6.77462	1.31963	17999.6	SAMEA112183526
179925	0.75	OBV	Bos taurus	9.13365	0.08211	17992.5	SAMEA6272107
179942	11.35	BSW	Bos taurus	11.7454	0.96634	17994.2	SAMEA7573588
179975	23.41	HOL	Bos taurus	20.6287	1.13483	17997.5	SAMN02671613
179955	12.05	HER	Bos taurus	13.5517	0.88919	17995.5	SAMN02843090
179953	15.36	HOL	Bos taurus	10.6148	1.44704	17995.3	SAMN02671457
179932	4.65	OBV	Bos taurus	3.10385	1.49814	17993.2	SAMEA5059752
179961	7.51	BSW	Bos taurus	8.44346	0.88945	17996.1	SAMEA7573622
179916	27.25	BSW	Bos taurus	28.5808	0.95344	17991.6	SAMEA5159874
179999	21.05	Bison_bison_bison	Bison bison	19.77	1.06474	17999.9	SAMN15870408
179994	19.15	Wisent	Bison bonasus	23.3377	0.82056	17999.4	SRR3530566
179994	19.15	Wisent	Bison bonasus	23.3377	0.82056	17999.4	SRR3530566
179903	13.64	BSW	Bos taurus	10.8533	1.25676	17990.3	SAMEA5159786
179901	13.11	BSW	Bos taurus	9.74019	1.34597	17990.1	SAMEA6272101
179918	44.32	OBV	Bos taurus	47.3225	0.93655	17991.8	SAMEA6272127
179988	47.72	Bubalus_bubalis	Bubalus bubalis	50.3073	0.94857	17998.8	SAMEA7098682
179972	14.43	TGV	Bos taurus	14.7187	0.98039	17997.2	SAMEA7015118
179949	8.3	BSW	Bos taurus	6.24019	1.33009	17994.9	SAMEA112183474
179913	5.63	OBV	Bos taurus	7.58885	0.74188	17991.3	SAMEA6272113
179971	31.51	BSW	Bos taurus	30.4927	1.03336	17997.1	SAMEA5159871
179920	7.91	HOL	Bos taurus	10.5556	0.74937	17992	SAMN02671590
179924	6.64	OBV	Bos taurus	8.41	0.78954	17992.4	SAMEA9533789
179986	11.87	FV	Bos taurus	10.1479	1.1697	17998.6	SAMEA6272131
179925	4.31	FV	Bos taurus	5.1375	0.83893	17992.5	SAMN02671636
179943	7.61	FV	Bos taurus	6.35308	1.19784	17994.3	SAMN02671639
179968	10.75	BSW	Bos taurus	11.2031	0.95956	17996.8	SAMEA5159781
179919	13.65	BSW	Bos taurus	13.5221	1.00946	17991.9	SAMEA6272106
179992	14.75	BSW	Bos taurus	7.59423	1.94226	17999.2	SAMEA19318918
179925	12.53	HOL	Bos taurus	11.4348	1.09578	17992.5	SAMN02671483
179939	7.21	FV	Bos taurus	5.86096	1.23017	17993.9	SAMN02671634
179992	16.42	OBV	Bos taurus	10.5596	1.55498	17999.2	SAMEA4827664
179960	8.39	FV	Bos taurus	5.46135	1.53625	17996	SAMN02671627
179923	7.69	BSW	Bos taurus	8.41962	0.91334	17992.3	SAMEA112183497
179957	7.74	BSW	Bos taurus	6.87346	1.12607	17995.7	SAMEA112183455
179960	6.83	OBV	Bos taurus	8.29846	0.82304	17996	SAMEA9533786
179983	14.64	TGV	Bos taurus	16.2163	0.90279	17998.3	SAMEA7589761
179988	10.29	BSW	Bos taurus	8.08615	1.27255	17998.8	SAMEA112183528
180000	12	BSW	Bos taurus	13.0952	0.91637	18000	SAMEA7573599
179929	12.74	OBV	Bos taurus	15.6571	0.81369	17992.9	SAMEA6528890
179925	8.27	BSW	Bos taurus	10.5012	0.78753	17992.5	SAMEA6163199
179989	9.01	HOL	Bos taurus	8.87577	1.01512	17998.9	SAMN02671455
179937	19.71	OBV	Bos taurus	23.841	0.82673	17993.7	SAMEA5159850
179914	15.44	BSW	Bos taurus	11.0919	1.392	17991.4	SAMEA32997418
179969	8.06	BSW	Bos taurus	8.55885	0.94172	17996.9	SAMEA7573611
179901	8.22	HOL	Bos taurus	9.28173	0.88561	17990.1	SAMN02671670
179932	13.33	PIE	Bos taurus	12.839	1.03824	17993.2	SAMEA33001918
179949	8.46	BSW	Bos taurus	7.16846	1.18017	17994.9	SAMEA112183465
179961	12.99	OBV	Bos taurus	15.0717	0.86188	17996.1	SAMEA4644750
179938	11.89	OBV	Bos taurus	8.92827	1.33173	17993.8	SAMEA4827648
179993	5.73	HOL	Bos taurus	8.7975	0.65132	17999.3	SAMN02671459
179901	7.96	BSW	Bos taurus	8.05019	0.9888	17990.1	SAMEA5159775
179970	61.96	Bubalus_bubalis	Bubalus bubalis	46.9179	1.32061	17997	SAMEA7098681
179935	24.8	BSW	Bos taurus	20.8681	1.18842	17993.5	SAMEA5159863
180000	15	Wisent	Bison bonasus	12.5338	1.19676	18000	SRR3528985
180000	15	Wisent	Bison bonasus	12.5338	1.19676	18000	SRR3528985
179985	11.1	BSW	Bos taurus	8.64885	1.28341	17998.5	SAMEA7573646
179921	10.83	OBV	Bos taurus	7.59615	1.42572	17992.1	SAMEA6272103
179975	16.45	BSW	Bos taurus	10.7892	1.52467	17997.5	SAMEA5159780
179971	12.71	HOL	Bos taurus	9.38827	1.35382	17997.1	SAMN02671489
179935	21.72	BSW	Bos taurus	17.235	1.26023	17993.5	SAMEA7015108
179938	9.59	BSW	Bos taurus	10.9931	0.87237	17993.8	SAMEA7573555
179944	0	Wisent	Bison bonasus	2.15769	0	17994.4	SRR3526446
179944	0	Wisent	Bison bonasus	2.15769	0	17994.4	SRR3526446
179990	5.9	BSW	Bos taurus	9.11	0.64764	17999	SAMEA7573602
179983	2.65	OBV	Bos taurus	3.7575	0.70526	17998.3	SAMEA5059749
179993	11	OBV	Bos taurus	11.0971	0.99125	17999.3	SAMEA4827647
179995	8.94	BSW	Bos taurus	9.5525	0.93588	17999.5	SAMEA6163175
179980	3.49	OBV	Bos taurus	3.12269	1.11763	17998	SAMEA5059741
179981	8.66	BSW	Bos taurus	9.82981	0.88099	17998.1	SAMEA7573589
179943	5.84	BSW	Bos taurus	8.0325	0.72705	17994.3	SAMEA7573643
179987	1.83	FV	Bos taurus	4.92192	0.37181	17998.7	SAMN02671650
179976	25.32	BSW	Bos taurus	21.2911	1.18923	17997.6	SAMEA5159865
179951	23.01	BSW	Bos taurus	17.8206	1.2912	17995.1	SAMEA32980918
179922	11.07	HOL	Bos taurus	8.43538	1.31233	17992.2	SAMN02671674
179970	22.83	Bison_bison_bison	Bison bison	19.77	1.15478	17997	SAMN15870408
179913	15.61	BSW	Bos taurus	10.809	1.44416	17991.3	SAMEA7573553
179900	10.98	BSW	Bos taurus	8.13404	1.34988	17990	SAMEA7573574
179904	7.47	OBV	Bos taurus	9.27077	0.80576	17990.4	SAMEA4827673
179985	10.29	BSW	Bos taurus	11.119	0.92544	17998.5	SAMEA7573565
179912	10.6	BSW	Bos taurus	8.0325	1.31964	17991.2	SAMEA7573643
179920	8.16	BSW	Bos taurus	7.75808	1.05181	17992	SAMEA112183493
179923	18.86	SIM	Bos taurus	18.0377	1.04559	17992.3	SAMEA5564717
179910	14.76	Wisent	Bison bonasus	14.3613	1.02776	17991	SRR3526445
179910	14.76	Wisent	Bison bonasus	14.3613	1.02776	17991	SRR3526445
179906	12.65	BSW	Bos taurus	8.73942	1.44746	17990.6	SAMEA7573590
179947	42.94	Bubalus_bubalis	Bubalus bubalis	50.3073	0.85355	17994.7	SAMEA7098682
179919	5.7	FV	Bos taurus	4.83346	1.17928	17991.9	SAMN02671662
179915	3.95	PIE	Bos taurus	4.56481	0.86532	17991.5	SAMN02941218
179983	12.3	BSW	Bos taurus	11.7108	1.05032	17998.3	SAMEA5159778
179983	27.04	OBV	Bos taurus	21.4771	1.25901	17998.3	SAMEA6272082
179996	15.95	HOL	Bos taurus	14.5017	1.09987	17999.6	SAMN02671475
179995	18.84	TGV	Bos taurus	23.8052	0.79142	17999.5	SAMEA7015119
179967	9.76	OBV	Bos taurus	12.811	0.76185	17996.7	SAMEA6272121
179971	11.23	TGV	Bos taurus	16.2163	0.69251	17997.1	SAMEA7589761
179955	3.42	FV	Bos taurus	5.46135	0.62622	17995.5	SAMN02671627
179959	4.85	FV	Bos taurus	4.31827	1.12314	17995.9	SAMN02671645
179974	12.41	BSW	Bos taurus	9.09846	1.36397	17997.4	SAMEA112183477
179975	8.17	BSW	Bos taurus	8.69135	0.94002	17997.5	SAMEA7573582
179930	7.77	FV	Bos taurus	7.64904	1.01581	17993	SAMN02671664
179969	21.33	HOL	Bos taurus	20.1742	1.05729	17996.9	SAMEA6528907
179922	3.03	BSW	Bos taurus	8.19673	0.36966	17992.2	SAMEA6163197
179954	11.18	OBV	Bos taurus	7.7825	1.43656	17995.4	SAMEA9533792
179906	13.68	BSW	Bos taurus	10.0956	1.35505	17990.6	SAMEA9533796
179970	9.97	BSW	Bos taurus	15.2985	0.6517	17997	SAMEA4644754
179915	12.23	BSW	Bos taurus	15.4381	0.7922	17991.5	SAMEA4644727
179917	8.69	BSW	Bos taurus	8.15808	1.0652	17991.7	SAMEA7573629
179974	12.62	BSW	Bos taurus	7.59423	1.66179	17997.4	SAMEA19318918
179985	32.18	BSW	Bos taurus	28.4377	1.1316	17998.5	SAMEA5159870
179983	15.27	HER	Bos taurus	14.9063	1.0244	17998.3	SAMN10598566
179958	43.56	Bubalus_bubalis	Bubalus bubalis	54.4804	0.79955	17995.8	SAMEA7098658
179938	2.67	OBV	Bos taurus	3.70558	0.72054	17993.8	SAMEA5059744
179947	17.36	BSW	Bos taurus	9.5525	1.81733	17994.7	SAMEA6163175
179951	24.5	BSW	Bos taurus	22.6454	1.0819	17995.1	SAMEA115121773
179911	11.94	BSW	Bos taurus	10.7892	1.10666	17991.1	SAMEA5159780
179997	16.04	BSW	Bos taurus	12.3921	1.29437	17999.7	SAMEA4644765
179958	10.82	BSW	Bos taurus	8.55577	1.26464	17995.8	SAMEA112183456
179944	6.88	BSW	Bos taurus	9.46346	0.72701	17994.4	SAMEA5159785
179978	10.6	BSW	Bos taurus	9.97038	1.06315	17997.8	SAMEA9533810
179982	19.53	HOL	Bos taurus	20.6287	0.94674	17998.2	SAMN02671613
179920	4.46	PIE	Bos taurus	5.53154	0.80629	17992	SAMN02941219
179916	11.02	BSW	Bos taurus	11.9942	0.91878	17991.6	SAMEA7573597
179939	11.69	BSW	Bos taurus	9.25981	1.26245	17993.9	SAMEA7573628
179962	8.77	HOL	Bos taurus	10.7552	0.81542	17996.2	SAMN02671487
179910	7.99	OBV	Bos taurus	9.50538	0.84058	17991	SAMEA4827663
179935	5.77	BSW	Bos taurus	8.66019	0.66627	17993.5	SAMEA112183466
179926	4.99	BSW	Bos taurus	9.71404	0.51369	17992.6	SAMEA5159792
179997	23.93	FV	Bos taurus	20.9004	1.14496	17999.7	SAMN02671626
179915	16.46	HOL	Bos taurus	16.0298	1.02684	17991.5	SAMEA7015112
179974	20.95	Ancient	Ancient	20.9536	0.99983	17997.4	SAMEA5577393
179922	12.63	BSW	Bos taurus	8.55885	1.47567	17992.2	SAMEA7573611
179964	7.73	BSW	Bos taurus	8.31096	0.9301	17996.4	SAMEA7573644
179992	14.48	BSW	Bos taurus	15.099	0.959	17999.2	SAMEA7573544
179913	13.55	RGV	Bos taurus	8.70596	1.5564	17991.3	SAMEA9533776
179968	14.33	OBV	Bos taurus	9.33923	1.53439	17996.8	SAMEA5159794
179961	9.6	BSW	Bos taurus	7.08635	1.35472	17996.1	SAMEA112183498
179916	21.16	BSW	Bos taurus	16.249	1.30223	17991.6	SAMEA4644741
179945	9.33	OBV	Bos taurus	9.33923	0.99901	17994.5	SAMEA5159794
179995	5.88	PIE	Bos taurus	5.53154	1.063	17999.5	SAMN02941219
179960	6.44	BSW	Bos taurus	9.21462	0.69889	17996	SAMEA112183513
179932	21.56	BSW	Bos taurus	13.1663	1.63751	17993.2	SAMEA6163191
179969	5.12	BSW	Bos taurus	8.77269	0.58363	17996.9	SAMEA9533804
179901	5.59	BSW	Bos taurus	8.19673	0.68198	17990.1	SAMEA6163197
179989	9.6	BSW	Bos taurus	12.2287	0.78504	17998.9	SAMEA32981668
179965	12.96	BSW	Bos taurus	11.7454	1.10341	17996.5	SAMEA7573588
179902	6.08	HOL	Bos taurus	14.5677	0.41736	17990.2	SAMN02671582
179918	15.95	HER	Bos taurus	12.5536	1.27055	17991.8	SAMN10598560
179944	10.83	OBV	Bos taurus	8.32519	1.30087	17994.4	SAMEA9533799
179974	12.34	HOL	Bos taurus	14.3873	0.8577	17997.4	SAMN02671615
179999	14.58	HOL	Bos taurus	8.87577	1.64267	17999.9	SAMN02671455
179901	12.39	BSW	Bos taurus	10.9654	1.12992	17990.1	SAMEA7573549
179915	10.73	HOL	Bos taurus	14.44	0.74307	17991.5	SAMN02671731
179921	20.81	SIM	Bos taurus	19.1992	1.0839	17992.1	SAMEA5564722
179939	16.21	TGV	Bos taurus	17.5679	0.92271	17993.9	SAMEA5716181
179977	7.75	BSW	Bos taurus	8.73942	0.88679	17997.7	SAMEA7573590
179920	5.32	BSW	Bos taurus	6.77462	0.78528	17992	SAMEA112183526
179923	8.29	BSW	Bos taurus	9.31077	0.89037	17992.3	SAMEA7573552
179985	15.6	BSW	Bos taurus	11.2498	1.38669	17998.5	SAMEA7573616
179900	23.7	HOL	Bos taurus	18.874	1.25569	17990	SAMEA7015113
179936	11.55	BSW	Bos taurus	7.00173	1.64959	17993.6	SAMEA112183487
179972	14.69	BSW	Bos taurus	9.61904	1.52718	17997.2	SAMEA7573633
179990	16.25	HOL	Bos taurus	12.4783	1.30226	17999	SAMN02671592
179917	13.69	HOL	Bos taurus	7.86846	1.73986	17991.7	SAMN02671473
179902	9.96	BSW	Bos taurus	16.1844	0.61541	17990.2	SAMEA4644742
180000	10	BSW	Bos taurus	9.51308	1.05118	18000	SAMN07692225
179947	17.8	BSW	Bos taurus	13.5002	1.3185	17994.7	SAMEA7573542
179940	8.23	BSW	Bos taurus	8.35769	0.98472	17994	SAMEA19864918
179986	24.08	OBV	Bos taurus	21.3942	1.12554	17998.6	SAMEA5714972
179987	6.54	BSW	Bos taurus	7.58327	0.86242	17998.7	SAMEA112183483
179920	8.98	NRC	Bos taurus	9.38981	0.95636	17992	SAMEA5064547
179931	18.91	SIM	Bos taurus	20.7642	0.9107	17993.1	SAMEA5564719
179919	11.72	PIE	Bos taurus	6.53173	1.79432	17991.9	SAMN02941216
179996	17.57	BSW	Bos taurus	15.811	1.11125	17999.6	SAMEA4644769
179973	49.37	Bubalus_bubalis	Bubalus bubalis	59.0354	0.83628	17997.3	SAMEA7098683
179909	11.28	FV	Bos taurus	6.89481	1.63601	17990.9	SAMN02671629
179985	3.33	OBV	Bos taurus	3.27442	1.01697	17998.5	SAMEA5059750
179961	9.97	BSW	Bos taurus	8.31096	1.19962	17996.1	SAMEA7573644
179910	7.95	OBV	Bos taurus	7.29269	1.09013	17991	SAMEA4827659
179991	160.45	Bison_bison_bison	Bison bison	37.4681	4.28231	17999.1	SAMN15870403
179927	20.07	OBV	Bos taurus	21.1948	0.94693	17992.7	SAMEA5159848
179946	21.49	HER	Bos taurus	19.7369	1.08882	17994.6	SAMN10598574
179936	9.89	FV	Bos taurus	7.64904	1.29297	17993.6	SAMN02671664
179978	5.33	BSW	Bos taurus	8.77404	0.60747	17997.8	SAMEA7573580
179941	11.13	BSW	Bos taurus	9.57462	1.16245	17994.1	SAMEA5159773
179976	12.52	BSW	Bos taurus	14.364	0.87162	17997.6	SAMEA4644739
179950	8.5	BSW	Bos taurus	12.2527	0.69373	17995	SAMEA7573570
179925	6.22	BSW	Bos taurus	8.64308	0.71965	17992.5	SAMEA112183478
179996	10.22	BSW	Bos taurus	10.809	0.94551	17999.6	SAMEA7573553
179933	6.48	BSW	Bos taurus	8.08096	0.80188	17993.3	SAMEA112183496
179934	8.99	HOL	Bos taurus	8.43538	1.06575	17993.4	SAMN02671674
179940	7.44	HOL	Bos taurus	8.43538	0.882	17994	SAMN02671674
179971	9.02	HOL	Bos taurus	9.14154	0.9867	17997.1	SAMN02671491
179951	11.23	BSW	Bos taurus	13.9375	0.80574	17995.1	SAMEA4644728
179954	13.36	BSW	Bos taurus	11.9713	1.116	17995.4	SAMEA7573567
179996	10.56	BSW	Bos taurus	8.73942	1.20832	17999.6	SAMEA7573590
179942	57.73	Bubalus_bubalis	Bubalus bubalis	55.1288	1.04718	17994.2	SAMEA7098657
179992	16.44	BSW	Bos taurus	11.026	1.49103	17999.2	SAMEA7573559
179953	13.13	RGV	Bos taurus	8.37827	1.56715	17995.3	SAMEA9533778
179926	2.53	OBV	Bos taurus	5.69135	0.44453	17992.6	SAMEA6272100
179998	20.8	HOL	Bos taurus	19.7748	1.05184	17999.8	SAMEA7015110
179939	18.65	OBV	Bos taurus	15.0717	1.23742	17993.9	SAMEA4644750
179920	12.56	OBV	Bos taurus	15.0061	0.83699	17992	SAMEA4644730
179909	5.4	BSW	Bos taurus	8.41962	0.64136	17990.9	SAMEA112183497
179995	10.64	BSW	Bos taurus	8.64308	1.23104	17999.5	SAMEA112183478
179979	10.61	BSW	Bos taurus	9.51308	1.11531	17997.9	SAMN07692225
179906	10.26	BSW	Bos taurus	8.41962	1.21858	17990.6	SAMEA112183497
179954	10.57	OBV	Bos taurus	11.0971	0.9525	17995.4	SAMEA4827647
179943	8.9	BSW	Bos taurus	8.46135	1.05184	17994.3	SAMEA7573612
179983	8	OBV	Bos taurus	9.13365	0.87588	17998.3	SAMEA6272107
179975	8.38	OBV	Bos taurus	8.61173	0.97309	17997.5	SAMEA4827650
179904	10.82	BSW	Bos taurus	8.57865	1.26127	17990.4	SAMEA6163184
179930	6.77	Wisent	Bison bonasus	12.5338	0.54014	17993	SRR3528985
179930	6.77	Wisent	Bison bonasus	12.5338	0.54014	17993	SRR3528985
179973	8.81	BSW	Bos taurus	6.87346	1.28174	17997.3	SAMEA112183455
179906	17.13	BSW	Bos taurus	10.1085	1.69462	17990.6	SAMEA5159771
179913	11.58	BSW	Bos taurus	11.2527	1.02909	17991.3	SAMEA9533797
179990	6.98	BSW	Bos taurus	7.30865	0.95503	17999	SAMEA112183511
179903	10.74	BSW	Bos taurus	10.3606	1.03662	17990.3	SAMEA7573617
179983	4.49	BSW	Bos taurus	6.79538	0.66074	17998.3	SAMEA7573648
179930	13.02	HOL	Bos taurus	11.4348	1.13863	17993	SAMN02671483
179955	6.03	OBV	Bos taurus	9.15442	0.6587	17995.5	SAMEA4827649
179992	22.9	BSW	Bos taurus	12.8917	1.77633	17999.2	SAMEA5159787
179916	4.34	BSW	Bos taurus	7.46173	0.58163	17991.6	SAMEA112183515
179967	9.88	HOL	Bos taurus	9.38827	1.05238	17996.7	SAMN02671489
179936	10.17	BSW	Bos taurus	9.74019	1.04413	17993.6	SAMEA6272101
179957	14.87	TGV	Bos taurus	15.9587	0.93178	17995.7	SAMEA7015117
179901	7.3	Ancient	Ancient	13.3842	0.54542	17990.1	SAMEA5577352
179908	19.29	TGV	Bos taurus	18.3512	1.05116	17990.8	SAMEA5159889
179990	10.29	BSW	Bos taurus	10.9867	0.93658	17999	SAMEA7573560
179979	8.85	OBV	Bos taurus	11.0971	0.7975	17997.9	SAMEA4827647
179930	6.84	OBV	Bos taurus	10.3994	0.65773	17993	SAMEA6272087
179901	7.7	BSW	Bos taurus	8.5925	0.89613	17990.1	SAMEA5159770
179951	4.66	OBV	Bos taurus	8.1525	0.5716	17995.1	SAMEA4827672
179927	9.66	BSW	Bos taurus	17.8206	0.54207	17992.7	SAMEA32980918
179915	20.18	OBV	Bos taurus	11.0971	1.81849	17991.5	SAMEA4827647
179931	12.54	BSW	Bos taurus	13.5002	0.92888	17993.1	SAMEA7573542
179944	11.38	BSW	Bos taurus	8.46135	1.34494	17994.4	SAMEA7573612
179993	13.86	HOL	Bos taurus	10.7552	1.28868	17999.3	SAMN02671487
179935	14.92	BSW	Bos taurus	11.7108	1.27404	17993.5	SAMEA5159778
179978	2.08	BSW	Bos taurus	6.95577	0.29903	17997.8	SAMEA112183472
179969	10.09	OBV	Bos taurus	10.2144	0.98782	17996.9	SAMEA4827669
179995	8.12	BSW	Bos taurus	8.61288	0.94277	17999.5	SAMEA6163180
179989	5.11	BSW	Bos taurus	7.77788	0.65699	17998.9	SAMEA112183503
179960	29.34	SIM	Bos taurus	22.641	1.29588	17996	SAMEA5564720
179941	26	OBV	Bos taurus	31.0335	0.83781	17994.1	SAMEA5159886
179961	5.45	BSW	Bos taurus	7.75808	0.70249	17996.1	SAMEA112183493
179961	7.89	BSW	Bos taurus	6.95577	1.13431	17996.1	SAMEA112183472
179990	21.56	BSW	Bos taurus	11.026	1.95539	17999	SAMEA7573559
179924	7.95	HOL	Bos taurus	8.83538	0.89979	17992.4	SAMN02671495
179960	22.71	SIM	Bos taurus	27.3871	0.82922	17996	SAMEA5564715
179982	10.31	BSW	Bos taurus	11.119	0.92724	17998.2	SAMEA7573565
179908	13.11	BSW	Bos taurus	8.5925	1.52575	17990.8	SAMEA5159770
179921	8.74	BSW	Bos taurus	7.37192	1.18558	17992.1	SAMEA112183517
179930	15.58	BSW	Bos taurus	18.0358	0.86384	17993	SAMEA8565097
179983	19.51	SIM	Bos taurus	17.8083	1.09556	17998.3	SAMEA5564724
179993	6.54	Wisent	Bison bonasus	6.29808	1.03841	17999.3	SRR3529189
179993	6.54	Wisent	Bison bonasus	6.29808	1.03841	17999.3	SRR3529189
179901	22.25	TGV	Bos taurus	18.3512	1.21246	17990.1	SAMEA5159889
179942	5.23	FV	Bos taurus	5.86096	0.89235	17994.2	SAMN02671634
179962	5.64	Wisent	Bison bonasus	4.61596	1.22185	17996.2	SRR3526449
179962	5.64	Wisent	Bison bonasus	4.61596	1.22185	17996.2	SRR3526449
179951	6.52	BSW	Bos taurus	8.22423	0.79278	17995.1	SAMEA112183470
179933	12.7	OBV	Bos taurus	12.811	0.99134	17993.3	SAMEA6272121
179966	12.79	BSW	Bos taurus	9.74019	1.31312	17996.6	SAMEA6272101
179942	0	Wisent	Bison bonasus	4.61596	0	17994.2	SRR3526449
179942	0	Wisent	Bison bonasus	4.61596	0	17994.2	SRR3526449
179958	12.81	OBV	Bos taurus	12.811	0.99992	17995.8	SAMEA6272121
179952	13.56	SIM	Bos taurus	17.8083	0.76144	17995.2	SAMEA5564724
179952	0	Bison_bison_bison	Bison bison	20.215	0	17995.2	SAMN15870402
179982	19.89	OBV	Bos taurus	20.2373	0.98284	17998.2	SAMEA5059743
179927	24.03	TGV	Bos taurus	22.63	1.06186	17992.7	SAMEA5564732
179983	16.78	BSW	Bos taurus	21.2911	0.78812	17998.3	SAMEA5159865
179963	15.48	BSW	Bos taurus	11.505	1.3455	17996.3	SAMEA7573543
179905	22.13	SIM	Bos taurus	22.0015	1.00584	17990.5	SAMEA5564725
179959	11.14	Bison_bison_bison	Bison bison	19.77	0.56348	17995.9	SAMN15870408
180000	9	FV	Bos taurus	8.24462	1.09162	18000	SAMEA6272130
179968	24.77	BSW	Bos taurus	12.3921	1.99885	17996.8	SAMEA4644756
179991	9.17	BSW	Bos taurus	7.30865	1.25468	17999.1	SAMEA112183511
179997	10.53	BSW	Bos taurus	11.119	0.94702	17999.7	SAMEA7573565
179940	8.76	BSW	Bos taurus	8.44346	1.03749	17994	SAMEA7573622
179974	29.22	BSW	Bos taurus	29.7058	0.98365	17997.4	SAMEA6163188
179996	17.7	BSW	Bos taurus	17.3438	1.02053	17999.6	SAMEA7589751
179926	51.11	Bubalus_bubalis	Bubalus bubalis	53.595	0.95363	17992.6	SAMEA7098686
179915	8.27	BSW	Bos taurus	7.59423	1.08898	17991.5	SAMEA19318918
179997	21.9	TGV	Bos taurus	19.6631	1.11376	17999.7	SAMEA5159888
179992	15.08	BSW	Bos taurus	11.5998	1.30002	17999.2	SAMEA7573607
179995	4.73	FV	Bos taurus	4.74712	0.99639	17999.5	SAMN02671666
179944	51.36	Bubalus_bubalis	Bubalus bubalis	55.1288	0.93164	17994.4	SAMEA7098657
179951	15.09	HER	Bos taurus	14.9063	1.01232	17995.1	SAMN10598566
179910	208.5	Bubalus_bubalis	Bubalus bubalis	55.1288	3.78205	17991	SAMEA7098657
179999	11.46	OBV	Bos taurus	20.2373	0.56628	17999.9	SAMEA5059743
179975	5.62	FV	Bos taurus	5.7875	0.97106	17997.5	SAMN02671653
179986	10.03	OBV	Bos taurus	10.095	0.99356	17998.6	SAMEA4827646
179929	9.11	BSW	Bos taurus	10.9654	0.8308	17992.9	SAMEA7573549
179944	8	BSW	Bos taurus	8.07346	0.9909	17994.4	SAMEA7573606
179980	22.22	BSW	Bos taurus	15.811	1.40535	17998	SAMEA4644769
179989	12.1	FV	Bos taurus	8.62827	1.40237	17998.9	SAMEA6272134
179957	11.9	BSW	Bos taurus	10.5506	1.1279	17995.7	SAMEA7573571
179981	18.89	SIM	Bos taurus	16.1248	1.17149	17998.1	SAMEA5564718
179975	21.51	TGV	Bos taurus	17.3242	1.24161	17997.5	SAMEA7589756
179994	14.44	HER	Bos taurus	13.569	1.06419	17999.4	SAMN10598559
179976	6.77	BSW	Bos taurus	8.77404	0.77159	17997.6	SAMEA7573580
179900	5.73	RGV	Bos taurus	9.23654	0.62036	17990	SAMEA9533781
179993	16.06	BSW	Bos taurus	14.8036	1.08487	17999.3	SAMEA7573548
179919	21.22	OBV	Bos taurus	21.6698	0.97924	17991.9	SAMEA5714974
179925	14.41	BSW	Bos taurus	11.2812	1.27735	17992.5	SAMEA7573614
179957	20.26	BSW	Bos taurus	23.051	0.87892	17995.7	SAMEA5159867
179930	31.11	Bison_bison_athabascae	Bison bison	38.8048	0.8017	17993	SAMN15870420
179942	12.18	BSW	Bos taurus	8.88692	1.37055	17994.2	SAMEA112183512
179932	15.22	HER	Bos taurus	13.569	1.12167	17993.2	SAMN10598559
179952	8.86	BSW	Bos taurus	6.07712	1.45793	17995.2	SAMEA112183514
179935	8.06	BSW	Bos taurus	7.44462	1.08266	17993.5	SAMEA112183489
179925	13.97	BSW	Bos taurus	9.95577	1.40321	17992.5	SAMEA5159779
179966	9.75	BSW	Bos taurus	9.5025	1.02605	17996.6	SAMEA7573586
179924	6.54	HER	Bos taurus	13.5517	0.4826	17992.4	SAMN02843090
179975	7.22	HOL	Bos taurus	6.42269	1.12414	17997.5	SAMN02671463
179918	11.61	BSW	Bos taurus	10.7771	1.07728	17991.8	SAMEA7573583
179972	4.99	BSW	Bos taurus	6.24019	0.79965	17997.2	SAMEA112183474
179913	4.79	OBV	Bos taurus	3.36288	1.42437	17991.3	SAMEA5059746
179903	12.95	HOL	Bos taurus	14.5677	0.88895	17990.3	SAMN02671582
179981	3.28	OBV	Bos taurus	3.27442	1.0017	17998.1	SAMEA5059750
179979	33.46	Nelore	Bos taurus	40.0467	0.83552	17997.9	SAMEA9533783
179987	14.78	BSW	Bos taurus	8.58808	1.72099	17998.7	SAMEA7573615
179931	9.97	BSW	Bos taurus	15.2985	0.6517	17993.1	SAMEA4644754
179937	3.8	BSW	Bos taurus	7.30865	0.51993	17993.7	SAMEA112183511
179926	5.47	BSW	Bos taurus	8.66577	0.63122	17992.6	SAMEA7573649
179984	10.43	OBV	Bos taurus	10.4019	1.0027	17998.4	SAMEA4827656
179921	3.07	PIE	Bos taurus	5.53154	0.555	17992.1	SAMN02941219
179966	15.97	HER	Bos taurus	13.5517	1.17845	17996.6	SAMN02843090
179947	21.32	OBV	Bos taurus	21.6698	0.98386	17994.7	SAMEA5714974
179939	16.37	BSW	Bos taurus	24.2356	0.67545	17993.9	SAMEA5714979
179965	8.86	BSW	Bos taurus	10.7892	0.82119	17996.5	SAMEA5159780
179982	12.93	BSW	Bos taurus	7.75288	1.66777	17998.2	SAMEA112183459
179960	7.52	FV	Bos taurus	6.89481	1.09068	17996	SAMN02671629
179931	14.07	BSW	Bos taurus	9.96192	1.41238	17993.1	SAMEA7573579
179979	11.14	NRC	Bos taurus	9.59673	1.16081	17997.9	SAMEA5064546
179924	5.43	BSW	Bos taurus	9.46346	0.57379	17992.4	SAMEA5159785
179922	12.68	OBV	Bos taurus	20.2373	0.62657	17992.2	SAMEA5059743
179981	5.9	BSW	Bos taurus	7.33731	0.80411	17998.1	SAMEA112183450
179965	6.02	BSW	Bos taurus	6.45885	0.93206	17996.5	SAMEA112183485
179984	13.39	OBV	Bos taurus	8.32519	1.60837	17998.4	SAMEA9533799
179960	8.24	BSW	Bos taurus	7.75327	1.06278	17996	SAMEA112183464
179910	26.09	OBV	Bos taurus	23.841	1.09434	17991	SAMEA5159850
179985	26.63	SIM	Bos taurus	25.0573	1.06276	17998.5	SAMEA5564723
179925	9.27	OBV	Bos taurus	20.2373	0.45806	17992.5	SAMEA5059743
179905	12.18	OBV	Bos taurus	10.3994	1.17122	17990.5	SAMEA6272087
179958	2.14	OBV	Bos taurus	3.83308	0.5583	17995.8	SAMEA5059742
179989	5.52	BSW	Bos taurus	10.1085	0.54608	17998.9	SAMEA5159771
179997	5.29	BSW	Bos taurus	7.48788	0.70647	17999.7	SAMEA112183521
179900	1.55	OBV	Bos taurus	3.27442	0.47337	17990	SAMEA5059750
179935	5.45	FV	Bos taurus	4.19788	1.29827	17993.5	SAMN02671628
179906	16.32	OBV	Bos taurus	7.72865	2.11162	17990.6	SAMEA6272112
179992	34.39	OBV	Bos taurus	22.5346	1.5261	17999.2	SAMEA6528888
179927	8.18	OBV	Bos taurus	8.32519	0.98256	17992.7	SAMEA9533799
179985	9.9	BSW	Bos taurus	8.84077	1.11981	17998.5	SAMEA6163182
179924	7.69	BSW	Bos taurus	7.30865	1.05218	17992.4	SAMEA112183511
179987	9.32	OBV	Bos taurus	9.35077	0.99671	17998.7	SAMEA4827667
179909	5.85	BSW	Bos taurus	8.99423	0.65042	17990.9	SAMEA112183484
179900	6.16	BSW	Bos taurus	9.95577	0.61874	17990	SAMEA5159779
179916	19.16	BSW	Bos taurus	19.1158	1.00231	17991.6	SAMEA5415485
179953	4.65	BSW	Bos taurus	6.62385	0.70201	17995.3	SAMEA112183453
179990	7.62	BSW	Bos taurus	11.2031	0.68017	17999	SAMEA5159781
179930	6.63	OBV	Bos taurus	11.7658	0.5635	17993	SAMEA7589748
179965	7.73	BSW	Bos taurus	10.0806	0.76682	17996.5	SAMEA7573639
179924	0.19	FV	Bos taurus	4.30942	0.04409	17992.4	SAMN02671648
179920	14.24	OBV	Bos taurus	8.45462	1.68429	17992	SAMEA4827671
179934	10.94	BSW	Bos taurus	10.0858	1.0847	17993.4	SAMEA4644735
179961	5.11	HOL	Bos taurus	7.86846	0.64943	17996.1	SAMN02671473
179982	12.66	Bison_bison_bison	Bison bison	20.215	0.62627	17998.2	SAMN15870402
179951	13.55	BSW	Bos taurus	7.88135	1.71925	17995.1	SAMEA112183500
179920	7.01	HOL	Bos taurus	6.42038	1.09183	17992	SAMN02671572
179977	31.14	FV	Bos taurus	32.1964	0.96719	17997.7	SAMEA7589754
179933	20.8	TGV	Bos taurus	21.1681	0.98261	17993.3	SAMEA7589763
179999	12.76	BSW	Bos taurus	11.5619	1.10362	17999.9	SAMEA7573545
179997	18.82	HOL	Bos taurus	20.6287	0.91232	17999.7	SAMN02671613
179990	8.72	OBV	Bos taurus	8.23788	1.05852	17999	SAMEA6272091
179914	4.8	FV	Bos taurus	10.4958	0.45733	17991.4	SAMEA6272133
179957	11.19	BSW	Bos taurus	10.9654	1.02048	17995.7	SAMEA7573549
179933	10.43	BSW	Bos taurus	10.0806	1.03466	17993.3	SAMEA7573639
179997	5.03	OBV	Bos taurus	8.53962	0.58902	17999.7	SAMEA5159789
179944	11.79	BSW	Bos taurus	12.3921	0.95141	17994.4	SAMEA4644765
179949	18.8	OBV	Bos taurus	15.6571	1.20073	17994.9	SAMEA6528890
179990	7.69	BSW	Bos taurus	11.5998	0.66294	17999	SAMEA7573607
179907	9.98	BSW	Bos taurus	8.08615	1.23421	17990.7	SAMEA112183528
179999	8.56	BSW	Bos taurus	7.37192	1.16116	17999.9	SAMEA112183517
180000	19	BSW	Bos taurus	19.8821	0.95563	18000	SAMEA5159875
179977	7.39	BSW	Bos taurus	7.58327	0.97451	17997.7	SAMEA112183483
179919	19.54	SIM	Bos taurus	19.1992	1.01775	17991.9	SAMEA5564722
179913	6.38	TGV	Bos taurus	15.1763	0.42039	17991.3	SAMEA7015120
179919	4.16	BSW	Bos taurus	7.23635	0.57488	17991.9	SAMEA112183454
179904	3.1	Wisent	Bison bonasus	2.15769	1.43672	17990.4	SRR3531966
179904	3.1	Wisent	Bison bonasus	2.15769	1.43672	17990.4	SRR3531966
179976	7.51	BSW	Bos taurus	6.07712	1.23578	17997.6	SAMEA112183514
179966	6.58	BSW	Bos taurus	8.0825	0.8141	17996.6	SAMEA5159777
179918	10.26	OBV	Bos taurus	8.1525	1.25851	17991.8	SAMEA4827672
179964	3.77	OBV	Bos taurus	6.57346	0.57352	17996.4	SAMEA6272109
179921	21.82	Bison_bison_bison	Bison bison	22.7281	0.96005	17992.1	SAMN15870409
179980	10.61	BSWxNEL	Bos taurus	15.0515	0.70491	17998	SAMEA7589752
179960	17.87	HOL	Bos taurus	15.6783	1.13979	17996	SAMEA6528908
179903	21.7	BSW	Bos taurus	21.3136	1.01813	17990.3	SAMEA5159847
179913	3.87	OBV	Bos taurus	8.10077	0.47773	17991.3	SAMEA6272092
179931	6.39	BSW	Bos taurus	7.77788	0.82156	17993.1	SAMEA112183503
179915	3.92	OBV	Bos taurus	7.58885	0.51655	17991.5	SAMEA6272113
179990	3.57	FV	Bos taurus	4.30942	0.82842	17999	SAMN02671648
179918	49.82	Bubalus_bubalis	Bubalus bubalis	53.595	0.92956	17991.8	SAMEA7098686
179949	9.27	OBV	Bos taurus	10.3975	0.89156	17994.9	SAMEA4644764
179925	4.91	OBV_USA	Bos taurus	8.34346	0.58848	17992.5	SAMN05216094
179954	9.36	FV	Bos taurus	7.05865	1.32603	17995.4	SAMN02671640
179919	16.3	TGV	Bos taurus	18.0769	0.9017	17991.9	SAMEA7015116
179929	7.19	NEL	Bos taurus	6.71212	1.0712	17992.9	SAMN10486401
179907	10.15	BSW	Bos taurus	8.88692	1.14213	17990.7	SAMEA112183512
179957	13.48	OBV	Bos taurus	10.0923	1.33567	17995.7	SAMEA5159795
179906	43.99	HOL	Bos taurus	32.9781	1.33392	17990.6	SAMN02671584
179996	20.21	BSW	Bos taurus	8.19673	2.46562	17999.6	SAMEA6163197
179957	7.79	BSW	Bos taurus	8.57865	0.90807	17995.7	SAMEA6163184
179974	0.36	FV	Bos taurus	3.02308	0.11908	17997.4	SAMN02671647
179997	10.79	FV	Bos taurus	6.89481	1.56495	17999.7	SAMN02671629
179913	13.88	OBV	Bos taurus	10.4019	1.33437	17991.3	SAMEA4827656
179906	7.39	BSW	Bos taurus	11.7179	0.63066	17990.6	SAMEA7573592
179947	26.25	BSW	Bos taurus	21.7627	1.20619	17994.7	SAMEA5159873
179975	24.95	BSW	Bos taurus	20.8681	1.19561	17997.5	SAMEA5159863
179983	21.82	BSW	Bos taurus	22.7219	0.96031	17998.3	SAMEA6163187
179977	24.46	BSW	Bos taurus	19.1158	1.27957	17997.7	SAMEA5415485
179929	12.41	HOL	Bos taurus	9.28173	1.33704	17992.9	SAMN02671670
179922	7.89	BSW	Bos taurus	8.13596	0.96977	17992.2	SAMEA112183519
179991	342.6	Bubalus_bubalis	Bubalus bubalis	55.1288	6.21453	17999.1	SAMEA7098657
179953	21.45	SIM	Bos taurus	25.0573	0.85604	17995.3	SAMEA5564723
179918	7.08	BSW	Bos taurus	9.63615	0.73473	17991.8	SAMEA7573568
179917	21.45	BSW	Bos taurus	18.0358	1.1893	17991.7	SAMEA8565097
179918	10.27	OBV	Bos taurus	7.7825	1.31963	17991.8	SAMEA9533792
179974	5.27	FV	Bos taurus	3.75173	1.40469	17997.4	SAMN02671663
179932	21.35	OBV	Bos taurus	17.2733	1.23601	17993.2	SAMEA6528892
179901	42.08	EVOxZEB	Bos taurus	37.2467	1.12976	17990.1	SAMEA115129364
179931	10.57	BSW	Bos taurus	10.5623	1.00073	17993.1	SAMEA7573642
179931	12.34	RGV	Bos taurus	9.23654	1.336	17993.1	SAMEA9533781
179997	13.89	BSW	Bos taurus	11.505	1.2073	17999.7	SAMEA7573543
179956	8.97	HOL	Bos taurus	10.7552	0.83402	17995.6	SAMN02671487
179929	10.36	FV	Bos taurus	10.1479	1.0209	17992.9	SAMEA6272131
179959	0.49	Wisent	Bison bonasus	3.23538	0.15145	17995.9	SRR3531969
179959	0.49	Wisent	Bison bonasus	3.23538	0.15145	17995.9	SRR3531969
179953	11.07	OBV	Bos taurus	15.8452	0.69863	17995.3	SAMEA6272118
179907	7.89	OBV	Bos taurus	11.8421	0.66627	17990.7	SAMEA9533788
180000	10	OBV	Bos taurus	7.12654	1.40321	18000	SAMEA6272089
179949	17.65	BSW	Bos taurus	17.3831	1.01536	17994.9	SAMEA6163194
179922	9.73	BSW	Bos taurus	9.74019	0.99895	17992.2	SAMEA6272101
179983	8.04	OBV	Bos taurus	7.29269	1.10247	17998.3	SAMEA4827659
179968	9.65	OBV	Bos taurus	8.19231	1.17793	17996.8	SAMEA5159767
179944	16.55	OBV	Bos taurus	14.7523	1.12186	17994.4	SAMEA7589747
179935	10.29	BSW	Bos taurus	10.5971	0.97102	17993.5	SAMEA7573608
179991	66	BSW	Bos taurus	30.4927	2.16445	17999.1	SAMEA5159871
179972	8.27	NEL	Bos taurus	6.71212	1.2321	17997.2	SAMN10486401
179993	15.17	TGV	Bos taurus	18.7396	0.80952	17999.3	SAMEA7589759
179958	22.86	OBV	Bos taurus	19.2067	1.19021	17995.8	SAMEA6272125
179918	25.83	BSW	Bos taurus	19.0204	1.35802	17991.8	SAMEA5415488
179990	11.25	HOL	Bos taurus	12.3465	0.91119	17999	SAMN02671725
179997	9.32	BSW	Bos taurus	7.24096	1.28712	17999.7	SAMEA112183504
179983	11.3	BSW	Bos taurus	9.08288	1.2441	17998.3	SAMEA9533806
179936	15.4	BSW	Bos taurus	9.57462	1.60842	17993.6	SAMEA5159773
179903	32.26	Bison_bison_athabascae	Bison bison	38.7204	0.83315	17990.3	SAMN15870423
179934	4.44	OBV	Bos taurus	6.09192	0.72883	17993.4	SAMEA5159768
179983	7.07	FV	Bos taurus	8.24462	0.85753	17998.3	SAMEA6272130
179929	10.47	BSW	Bos taurus	11.7454	0.89141	17992.9	SAMEA7573588
179956	7.28	BSW	Bos taurus	8.36096	0.87071	17995.6	SAMEA6272104
179943	8.64	BSW	Bos taurus	8.19673	1.05408	17994.3	SAMEA6163197
179903	16.97	TGV	Bos taurus	18.7396	0.90557	17990.3	SAMEA7589759
179933	9.32	OBV	Bos taurus	8.18712	1.13837	17993.3	SAMEA9533791
179990	12.56	HOL	Bos taurus	10.3002	1.21939	17999	SAMN02671465
179923	56.27	BSW	Bos taurus	57.8989	0.97187	17992.3	SAMEA6272116
179949	6.65	HOL	Bos taurus	7.73654	0.85956	17994.9	SAMN02671481
179940	6.59	BSW	Bos taurus	6.79538	0.96978	17994	SAMEA7573648
179960	8.66	BSW	Bos taurus	11.0146	0.78623	17996	SAMEA7573624
179980	10.67	BSW	Bos taurus	8.13596	1.31146	17998	SAMEA112183519
179939	8.35	BSW	Bos taurus	11.119	0.75096	17993.9	SAMEA7573565
179953	6.51	HOL	Bos taurus	9.83538	0.6619	17995.3	SAMN02671574
179924	7.88	BSW	Bos taurus	9.97038	0.79034	17992.4	SAMEA9533810
179921	15.03	BSW	Bos taurus	19.1302	0.78567	17992.1	SAMEA6272095
179919	8.25	BSW	Bos taurus	8.00288	1.03088	17991.9	SAMEA7573638
179960	19.52	BSW	Bos taurus	15.5312	1.25683	17996	SAMEA4644743
179903	1.66	OBV	Bos taurus	4.05519	0.40935	17990.3	SAMEA5059745
179939	10.13	BSW	Bos taurus	9.65	1.04974	17993.9	SAMEA7573572
179943	9.52	BSW	Bos taurus	9.63615	0.98795	17994.3	SAMEA7573568
179946	33.34	OBV	Bos taurus	31.0335	1.07432	17994.6	SAMEA5159886
179977	5.3	BSW	Bos taurus	7.30865	0.72517	17997.7	SAMEA112183511
179903	7.8	BSW	Bos taurus	8.14096	0.95812	17990.3	SAMEA112183458
179917	10.52	BSW	Bos taurus	8.49058	1.23902	17991.7	SAMEA7573584
179902	18.4	TGV	Bos taurus	19.7394	0.93214	17990.2	SAMEA7589757
179909	1.1	OBV	Bos taurus	3.10385	0.3544	17990.9	SAMEA5059752
179931	13.88	BSW	Bos taurus	8.58808	1.61619	17993.1	SAMEA7573615
179915	10.97	BSW	Bos taurus	8.26904	1.32664	17991.5	SAMEA112183488
179993	11.88	NEL	Bos taurus	10.7185	1.10837	17999.3	SAMN10486400
179959	21.32	HOL	Bos taurus	25.3452	0.84119	17995.9	SAMEA112843208
179997	11.1	BSW	Bos taurus	8.08615	1.37272	17999.7	SAMEA112183528
179905	11.72	BSW	Bos taurus	8.88462	1.31913	17990.5	SAMEA7573640
179944	10.2	OBV	Bos taurus	11.6294	0.87709	17994.4	SAMEA9533787
179959	14.99	BSW	Bos taurus	14.9404	1.00332	17995.9	SAMEA7589746
179991	24.92	BSW	Bos taurus	14.8036	1.68337	17999.1	SAMEA7573548
179912	10.28	BSW	Bos taurus	11.9713	0.85872	17991.2	SAMEA7573567
179996	30.24	Bubalus_bubalis	Bubalus bubalis	54.3798	0.55609	17999.6	SAMEA7098655
179996	22.26	SxG	Bos taurus	22.8411	0.97456	17999.6	SAMEA115129363
179931	8.75	BSW	Bos taurus	9.44115	0.92679	17993.1	SAMEA7573637
179947	4.39	BSW	Bos taurus	7.59423	0.57807	17994.7	SAMEA19318918
179938	12.2	OBV	Bos taurus	14.1637	0.86136	17993.8	SAMEA6272120
179936	46.69	Bubalus_bubalis	Bubalus bubalis	53.595	0.87116	17993.6	SAMEA7098686
179984	19.49	BSW	Bos taurus	23.051	0.84552	17998.4	SAMEA5159867
179982	28.34	Ancient	Ancient	27.6381	1.0254	17998.2	SAMEA115481004
179982	7.35	BSW	Bos taurus	9.5525	0.76943	17998.2	SAMEA6163175
179947	16.02	BSW	Bos taurus	8.57865	1.86743	17994.7	SAMEA6163184
179984	9.17	OBV	Bos taurus	9.42019	0.97344	17998.4	SAMEA5159796
179995	6.74	BSW	Bos taurus	11.0146	0.61191	17999.5	SAMEA7573624
179965	22.06	Ancient	Ancient	20.9536	1.0528	17996.5	SAMEA5577393
179989	20.4	TGV	Bos taurus	19.6631	1.03748	17998.9	SAMEA5159888
179993	10.02	OBV	Bos taurus	8.10077	1.23692	17999.3	SAMEA6272092
179920	6.68	BSW	Bos taurus	6.95577	0.96035	17992	SAMEA112183472
179934	14.35	OBV	Bos taurus	15.6571	0.91652	17993.4	SAMEA6528890
179966	6.46	OBV	Bos taurus	7.29269	0.88582	17996.6	SAMEA4827659
179954	7.82	BSW	Bos taurus	8.10577	0.96474	17995.4	SAMEA7573634
179967	7.97	BSW	Bos taurus	6.81846	1.16889	17996.7	SAMEA9533784
179927	4.36	BSW	Bos taurus	16.1844	0.26939	17992.7	SAMEA4644742
179945	4.02	BSW	Bos taurus	8.64885	0.4648	17994.5	SAMEA7573646
179989	10.81	OBV	Bos taurus	8.46654	1.27679	17998.9	SAMEA5159776
179990	6.7	FV	Bos taurus	4.54712	1.47346	17999	SAMN02671644
179942	28.85	BSW	Bos taurus	19.0283	1.51617	17994.2	SAMEA5415489
179957	6.7	BSW	Bos taurus	7.56192	0.88602	17995.7	SAMEA112183510
179982	4.01	BSW	Bos taurus	9.81673	0.40849	17998.2	SAMEA6163176
179967	5.75	FV	Bos taurus	4.11462	1.39746	17996.7	SAMN02671649
179916	8.47	OBV	Bos taurus	18.3646	0.46121	17991.6	SAMEA6528886
179902	16.41	BSW	Bos taurus	17.3438	0.94616	17990.2	SAMEA7589751
179910	12.04	BSW	Bos taurus	11.5619	1.04135	17991	SAMEA7573545
179945	8.21	BSW	Bos taurus	10.0956	0.81323	17994.5	SAMEA9533796
179989	13.18	BSW	Bos taurus	11.2031	1.17646	17998.9	SAMEA5159781
179921	12.71	BSW	Bos taurus	9.95577	1.27665	17992.1	SAMEA5159779
179954	8.55	BSW	Bos taurus	11.2031	0.76318	17995.4	SAMEA5159781
179924	25.51	BSW	Bos taurus	24.6856	1.0334	17992.4	SAMEA115121772
179924	24.94	Bison_bison_bison	Bison bison	37.4681	0.66563	17992.4	SAMN15870403
179949	15.35	RGV	Bos taurus	10.094	1.5207	17994.9	SAMEA9533773
179925	6.01	Wisent	Bison bonasus	6.29808	0.95426	17992.5	SRR3529189
179925	6.01	Wisent	Bison bonasus	6.29808	0.95426	17992.5	SRR3529189
179926	6.1	BSW	Bos taurus	10.7892	0.56538	17992.6	SAMEA5159780
179953	9.95	OBV	Bos taurus	8.29846	1.19902	17995.3	SAMEA9533786
179933	10.05	HOL	Bos taurus	14.3873	0.69853	17993.3	SAMN02671615
179952	10.43	BSW	Bos taurus	8.10577	1.28674	17995.2	SAMEA7573634
179922	8.23	BSW	Bos taurus	8.77404	0.93799	17992.2	SAMEA7573580
179952	8.74	BSW	Bos taurus	7.37192	1.18558	17995.2	SAMEA112183517
179996	7.68	OBV	Bos taurus	6.0925	1.26057	17999.6	SAMEA6272114
179936	5.94	HOL	Bos taurus	8.87577	0.66924	17993.6	SAMN02671455
179989	40.03	Wisent	Bison bonasus	27.1542	1.47417	17998.9	SRR3530563
179989	40.03	Wisent	Bison bonasus	27.1542	1.47417	17998.9	SRR3530563
179936	7.52	BSW	Bos taurus	6.89192	1.09113	17993.6	SAMEA112183520
179988	9.87	BSW	Bos taurus	9.17231	1.07607	17998.8	SAMEA7573609
179954	15.61	BSW	Bos taurus	11.1898	1.39502	17995.4	SAMEA5159784
179921	36.94	Bison_bison_athabascae	Bison bison	38.8048	0.95194	17992.1	SAMN15870420
179983	7.8	BSW	Bos taurus	8.57865	0.90923	17998.3	SAMEA6163184
179970	9.42	OBV	Bos taurus	7.78923	1.20936	17997	SAMEA4827660
179914	18.36	BSW	Bos taurus	15.2985	1.20012	17991.4	SAMEA4644754
179928	11.28	BSW	Bos taurus	10.599	1.06425	17992.8	SAMEA7573591
179922	10.09	OBV	Bos taurus	14.1637	0.71239	17992.2	SAMEA6272120
179902	8.04	OBV	Bos taurus	9.62923	0.83496	17990.2	SAMEA6272084
179993	5.67	BSW	Bos taurus	9.63615	0.58841	17999.3	SAMEA7573568
179947	28.79	SIM	Bos taurus	20.7642	1.38652	17994.7	SAMEA5564719
179903	10.88	BSW	Bos taurus	9.78423	1.11199	17990.3	SAMEA5159798
179916	10.93	OBV	Bos taurus	6.98231	1.56539	17991.6	SAMEA6272115
179985	5.51	BSW	Bos taurus	8.66019	0.63624	17998.5	SAMEA112183466
179991	12.14	BSW	Bos taurus	9.69462	1.25224	17999.1	SAMEA7573600
179927	6.67	BSW	Bos taurus	8.3175	0.80192	17992.7	SAMEA7573618
179928	1.69	FV	Bos taurus	4.16712	0.40556	17992.8	SAMN02671656
179938	22.89	Bison_bison_bison	Bison bison	19.77	1.15781	17993.8	SAMN15870408
179906	24.34	SIM	Bos taurus	17.8083	1.36678	17990.6	SAMEA5564724
179939	22.54	BSW	Bos taurus	11.505	1.95915	17993.9	SAMEA7573543
179909	5.51	BSW	Bos taurus	7.75269	0.71072	17990.9	SAMEA7573630
179904	10.77	HOL	Bos taurus	9.28173	1.16034	17990.4	SAMN02671670
179917	5.27	BSW	Bos taurus	7.46173	0.70627	17991.7	SAMEA112183515
179963	9.88	OBV	Bos taurus	9.50538	1.03941	17996.3	SAMEA4827663
179902	7.93	BSW	Bos taurus	9.23135	0.85903	17990.2	SAMEA5159793
179987	12.47	BSW	Bos taurus	11.2498	1.10846	17998.7	SAMEA7573616
179952	0	Bison_bison_bison	Bison bison	20.539	0	17995.2	SAMN15870404
179910	10.88	OBV_USA	Bos taurus	8.71577	1.24831	17991	SAMN05216093
179988	8.25	OBV	Bos taurus	8.53962	0.96609	17998.8	SAMEA5159789
179936	26.71	OBV	Bos taurus	25.8448	1.03348	17993.6	SAMEA9986200
179916	3.85	FV	Bos taurus	5.1375	0.74939	17991.6	SAMN02671636
179959	8.79	FV	Bos taurus	6.89481	1.27487	17995.9	SAMN02671629
179931	9.15	BSW	Bos taurus	7.88942	1.15978	17993.1	SAMEA5159791
179934	8.37	BSW	Bos taurus	12.2527	0.68312	17993.4	SAMEA7573570
179922	11.78	FV	Bos taurus	8.62827	1.36528	17992.2	SAMEA6272134
179986	7.57	BSW	Bos taurus	10.6752	0.70912	17998.6	SAMEA5159769
179900	11.08	BSW	Bos taurus	9.47192	1.16977	17990	SAMEA7573563
179993	3.43	OBV	Bos taurus	6.34231	0.54081	17999.3	SAMEA5059756
179994	15.33	SIM	Bos taurus	16.1248	0.95071	17999.4	SAMEA5564718
179973	16.88	HOL	Bos taurus	20.1742	0.83671	17997.3	SAMEA6528907
179947	0	Bison_bison_athabascae	Bison bison	38.7204	0	17994.7	SAMN15870423
179953	19.68	SIM	Bos taurus	26.2783	0.74891	17995.3	SAMEA115121767
179955	8.5	BSW	Bos taurus	10.2696	0.82768	17995.5	SAMEA9533808
179930	12.01	BSW	Bos taurus	11.2031	1.07203	17993	SAMEA5159781
179907	19.32	HER	Bos taurus	14.1175	1.36851	17990.7	SAMN10598576
179908	18.91	OBV	Bos taurus	21.4771	0.88047	17990.8	SAMEA6272082
179906	4.71	Wisent	Bison bonasus	6.29808	0.74785	17990.6	SRR3529189
179906	4.71	Wisent	Bison bonasus	6.29808	0.74785	17990.6	SRR3529189
179916	9.22	BSW	Bos taurus	8.88692	1.03748	17991.6	SAMEA112183512
179975	20	SIM	Bos taurus	18.586	1.07608	17997.5	SAMEA5564721
179932	4.09	OBV	Bos taurus	3.54615	1.15336	17993.2	SAMEA5059759
179930	10.16	FV	Bos taurus	6.10173	1.6651	17993	SAMN02671654
179977	32.02	Bison_bison_bison	Bison bison	37.4681	0.85459	17997.7	SAMN15870403
179909	7.34	BSW	Bos taurus	6.23904	1.17646	17990.9	SAMEA7573626
179900	3.46	OBV	Bos taurus	3.36288	1.02888	17990	SAMEA5059746
179919	7.47	HOL	Bos taurus	8.83538	0.84546	17991.9	SAMN02671495
179957	10.91	FV	Bos taurus	10.4958	1.03947	17995.7	SAMEA6272133
179915	7.29	FV	Bos taurus	8.62827	0.8449	17991.5	SAMEA6272134
179915	4.74	BSW	Bos taurus	8.55885	0.55381	17991.5	SAMEA7573611
179930	6.58	OBV	Bos taurus	8.23788	0.79875	17993	SAMEA6272091
179983	10.72	OBV	Bos taurus	8.32519	1.28766	17998.3	SAMEA9533799
179984	17.54	BSW	Bos taurus	10.0248	1.74966	17998.4	SAMEA7573632
179926	3.8	BSW	Bos taurus	10.0858	0.37677	17992.6	SAMEA4644735
179969	7.86	OBV	Bos taurus	7.66981	1.0248	17996.9	SAMEA4827653
180000	3	BSW	Bos taurus	7.0575	0.42508	18000	SAMEA112183505
179965	7.41	BSW	Bos taurus	7.99962	0.92629	17996.5	SAMEA7573601
179909	21.72	SIMxGV	Bos taurus	29.781	0.72933	17990.9	SAMEA115129365
179903	10.09	FV	Bos taurus	12.2542	0.82339	17990.3	SAMEA6272129
179937	4.28	FV	Bos taurus	3.02308	1.41578	17993.7	SAMN02671647
179939	8.05	Wisent	Bison bonasus	4.61596	1.74395	17993.9	SRR3531971
179939	8.05	Wisent	Bison bonasus	4.61596	1.74395	17993.9	SRR3531971
179950	21.6	TGV	Bos taurus	23.8052	0.90737	17995	SAMEA7015119
179961	6.88	RGV	Bos taurus	9.12981	0.75358	17996.1	SAMEA9533774
179968	11.97	BSW	Bos taurus	10.2696	1.16557	17996.8	SAMEA9533808
179924	7.62	HOL	Bos taurus	10.7831	0.70666	17992.4	SAMN02671493
179936	14.38	BSW	Bos taurus	8.10577	1.77405	17993.6	SAMEA7573634
179930	59.44	Bubalus_bubalis	Bubalus bubalis	46.9179	1.26689	17993	SAMEA7098681
179980	12.98	BSW	Bos taurus	9.46346	1.37159	17998	SAMEA5159785
179986	7.23	BSW	Bos taurus	7.99904	0.90386	17998.6	SAMEA112183501
179937	13.72	OBV	Bos taurus	14.3829	0.95391	17993.7	SAMEA6272123
179989	21.38	SxG	Bos taurus	22.8411	0.93603	17998.9	SAMEA115129363
179955	13.55	HER	Bos taurus	14.1175	0.9598	17995.5	SAMN10598576
179991	24.41	OBV_USA	Bos taurus	8.34346	2.92564	17999.1	SAMN05216094
179976	4.95	BSW	Bos taurus	8.36096	0.59204	17997.6	SAMEA6272104
179919	10.74	BSW	Bos taurus	9.5025	1.13023	17991.9	SAMEA7573586
179948	11.89	BSW	Bos taurus	11.9536	0.99467	17994.8	SAMEA9533807
179968	8.03	BSW	Bos taurus	8.99423	0.89279	17996.8	SAMEA112183484
179993	8.22	BSW	Bos taurus	6.74192	1.21924	17999.3	SAMEA112183524
179938	10.58	TGV	Bos taurus	14.0317	0.75401	17993.8	SAMEA5564735
179989	12.5	BSW	Bos taurus	14.6425	0.85368	17998.9	SAMEA4644762
179950	5.93	FV	Bos taurus	4.64385	1.27696	17995	SAMN02671657
179905	10.92	BSW	Bos taurus	10.0858	1.08271	17990.5	SAMEA4644735
179953	21.38	BSW	Bos taurus	14.364	1.48844	17995.3	SAMEA4644739
179956	8.37	BSW	Bos taurus	6.40769	1.30624	17995.6	SAMEA112183525
179939	9.96	BSW	Bos taurus	8.01808	1.24219	17993.9	SAMEA6272097
179900	18.09	BSW	Bos taurus	22.8092	0.7931	17990	SAMEA5415486
179960	6.87	HOL	Bos taurus	9.98731	0.68787	17996	SAMN02671461
179925	11.48	BSW	Bos taurus	10.599	1.08312	17992.5	SAMEA7573591
179961	19.49	BSW	Bos taurus	24.2356	0.80419	17996.1	SAMEA5714979
179978	19.24	BSW	Bos taurus	21.3042	0.90311	17997.8	SAMEA5159885
179913	9.47	BSW	Bos taurus	8.1325	1.16446	17991.3	SAMEA112183522
179927	8.07	BSW	Bos taurus	9.09846	0.88696	17992.7	SAMEA112183477
179966	17.99	OBV	Bos taurus	16.7813	1.07202	17996.6	SAMEA6528889
179917	53.2	OBV	Bos taurus	56.3017	0.94491	17991.7	SAMEA6272126
179965	8.24	OBV	Bos taurus	10.946	0.75279	17996.5	SAMEA4827670
179930	9.79	HOL	Bos taurus	10.3077	0.94978	17993	SAMN02671676
179946	1.85	OBV	Bos taurus	2.53269	0.73045	17994.6	SAMEA5059754
179949	16.73	BSW	Bos taurus	15.811	1.05813	17994.9	SAMEA4644769
179988	2.87	FV	Bos taurus	3.02308	0.94936	17998.8	SAMN02671647
179910	3.87	OBV	Bos taurus	4.99404	0.77492	17991	SAMEA5059758
179950	16.39	BSW	Bos taurus	13.0952	1.2516	17995	SAMEA7573599
179941	14.41	BSW	Bos taurus	12.7777	1.12775	17994.1	SAMEA7573561
179954	8.58	BSW	Bos taurus	11.0146	0.77897	17995.4	SAMEA7573624
179984	28.49	SIM	Bos taurus	19.1992	1.48391	17998.4	SAMEA5564722
179918	4.77	OBV	Bos taurus	4.44481	1.07316	17991.8	SAMEA5059757
179997	13.39	HER	Bos taurus	16.1592	0.82863	17999.7	SAMN10598563
179926	2.39	FV	Bos taurus	12.1927	0.19602	17992.6	SAMEA6272132
179965	4.03	OBV	Bos taurus	7.78923	0.51738	17996.5	SAMEA4827660
179952	6.2	OBV	Bos taurus	6.98231	0.88796	17995.2	SAMEA6272115
179917	12.01	OBV_USA	Bos taurus	8.71577	1.37796	17991.7	SAMN05216093
179994	14.91	TGV	Bos taurus	14.0317	1.06259	17999.4	SAMEA5564735
179983	4.71	FV	Bos taurus	3.56885	1.31975	17998.3	SAMN02671630
179950	8.86	BSW	Bos taurus	9.08288	0.97546	17995	SAMEA9533806
179945	25.06	BSW	Bos taurus	19.0283	1.31699	17994.5	SAMEA5415489
179961	8.63	BSW	Bos taurus	11.2031	0.77032	17996.1	SAMEA5159781
179982	3.85	OBV	Bos taurus	2.53269	1.52012	17998.2	SAMEA5059754
179956	12.86	OBV	Bos taurus	9.26577	1.3879	17995.6	SAMEA9533802
179997	14.19	BSW	Bos taurus	17.3438	0.81816	17999.7	SAMEA7589751
179930	10.19	BSW	Bos taurus	10.0248	1.01648	17993	SAMEA7573632
179998	8.53	Wisent	Bison bonasus	11.3108	0.75415	17999.8	SRR3530551
179998	8.53	Wisent	Bison bonasus	11.3108	0.75415	17999.8	SRR3530551
179998	17.66	BSW	Bos taurus	15.1004	1.16951	17999.8	SAMEA5564716
179987	3.96	BSW	Bos taurus	7.44462	0.53193	17998.7	SAMEA112183489
179912	12.35	BSW	Bos taurus	9.57462	1.28987	17991.2	SAMEA5159773
179912	11.97	BSW	Bos taurus	11.7179	1.02152	17991.2	SAMEA7573592
179982	4.27	FV	Bos taurus	4.62538	0.92317	17998.2	SAMN02671661
179952	6.18	FV	Bos taurus	5.86096	1.05443	17995.2	SAMN02671634
179950	9.47	BSW	Bos taurus	6.07712	1.55831	17995	SAMEA112183514
179930	7.29	BSW	Bos taurus	6.36115	1.14602	17993	SAMEA112183507
179917	12.8	OBV	Bos taurus	14.7523	0.86766	17991.7	SAMEA7589747
179921	6.19	FV	Bos taurus	3.75173	1.64991	17992.1	SAMN02671663
179978	6.41	BSW	Bos taurus	6.79538	0.94329	17997.8	SAMEA7573648
179916	9.64	BSW	Bos taurus	10.5181	0.91652	17991.6	SAMEA7573595
179903	10.9	HOL	Bos taurus	11.4348	0.95323	17990.3	SAMN02671483
179986	14.71	BSW	Bos taurus	17.8004	0.82639	17998.6	SAMEA5714976
179945	8.59	BSW	Bos taurus	10.0917	0.85119	17994.5	SAMEA7573593
179927	5.14	NEL	Bos taurus	6.71212	0.76578	17992.7	SAMN10486401
179970	17.87	BSW	Bos taurus	17.3404	1.03054	17997	SAMEA4644766
179916	6.46	OBV	Bos taurus	8.27538	0.78063	17991.6	SAMEA9533793
179926	14.26	TGV	Bos taurus	18.3512	0.77706	17992.6	SAMEA5159889
179987	10.68	BSW	Bos taurus	7.75269	1.37759	17998.7	SAMEA7573630
179978	8.19	BSW	Bos taurus	9.11058	0.89896	17997.8	SAMEA7573558
179917	15.9	BSW	Bos taurus	9.32596	1.70492	17991.7	SAMEA7573576
180000	3	HOL	Bos taurus	14.3873	0.20852	18000	SAMN02671615
180000	18	BSW	Bos taurus	10.135	1.77602	18000	SAMEA7573621
179973	16.97	BSW	Bos taurus	18.0358	0.94091	17997.3	SAMEA8565097
179984	12.42	HOL	Bos taurus	14.1319	0.87886	17998.4	SAMN02671729
179910	12.64	BSW	Bos taurus	8.88692	1.42231	17991	SAMEA112183512
179937	5.62	OBV	Bos taurus	8.45462	0.66473	17993.7	SAMEA4827671
179915	10.74	BSW	Bos taurus	11.2031	0.95867	17991.5	SAMEA5159781
179929	8.98	BSW	Bos taurus	14.6425	0.61328	17992.9	SAMEA4644762
179996	11.34	BSW	Bos taurus	8.36077	1.35633	17999.6	SAMEA7573596
179964	7.5	BSW	Bos taurus	7.24096	1.03577	17996.4	SAMEA112183504
179982	12.02	BSW	Bos taurus	11.2031	1.07292	17998.2	SAMEA5159781
179902	12.83	BSW	Bos taurus	11.9713	1.07173	17990.2	SAMEA7573567
179954	18.76	OBV	Bos taurus	17.0836	1.09813	17995.4	SAMEA6272119
179900	5.22	FV	Bos taurus	5.7875	0.90194	17990	SAMN02671653
179987	9.84	OBV	Bos taurus	6.25481	1.57319	17998.7	SAMEA6272094
179927	1.63	FV	Bos taurus	4.16577	0.39128	17992.7	SAMN02671651
180000	11	HOL	Bos taurus	8.15481	1.3489	18000	SAMN02671469
179918	20.36	BSW	Bos taurus	17.3404	1.17414	17991.8	SAMEA4644766
179909	6.46	FV	Bos taurus	6.10173	1.05872	17990.9	SAMN02671654
179934	6.21	BSW	Bos taurus	7.75808	0.80046	17993.4	SAMEA112183493
179995	20.12	BSW	Bos taurus	19.1158	1.05253	17999.5	SAMEA5415485
179935	6.76	BSW	Bos taurus	7.99904	0.8451	17993.5	SAMEA112183501
179939	17.87	BSW	Bos taurus	17.3404	1.03054	17993.9	SAMEA4644766
179989	20.58	SIM	Bos taurus	22.1385	0.9296	17998.9	SAMEA115121771
179918	10.41	BSW	Bos taurus	11.0146	0.94511	17991.8	SAMEA7573624
180000	8	BSW	Bos taurus	6.70673	1.19283	18000	SAMEA112183527
179930	19.17	OBV	Bos taurus	25.6712	0.74675	17993	SAMEA9986199
179928	10.09	BSW	Bos taurus	14.9404	0.67535	17992.8	SAMEA7589746
179907	27.82	BSW	Bos taurus	29.7058	0.93652	17990.7	SAMEA6163188
179966	53.55	Bubalus_bubalis	Bubalus bubalis	54.4804	0.98292	17996.6	SAMEA7098658
179925	10.78	Wisent	Bison bonasus	11.3108	0.95307	17992.5	SRR3526411
179925	10.78	Wisent	Bison bonasus	11.3108	0.95307	17992.5	SRR3526411
179910	5.77	BSW	Bos taurus	8.21712	0.70219	17991	SAMEA112183467
179906	9.33	BSW	Bos taurus	7.63192	1.2225	17990.6	SAMEA112183509
179990	67.51	OBV	Bos taurus	56.3017	1.19908	17999	SAMEA6272126
179921	8.02	PIE	Bos taurus	6.53173	1.22785	17992.1	SAMN02941216
179904	13.63	HOL	Bos taurus	11.8804	1.14727	17990.4	SAMN02671477
179991	10.98	OBV	Bos taurus	11.8421	0.9272	17999.1	SAMEA9533788
179932	19.18	ZEB	Bos taurus	22.2277	0.86289	17993.2	SAMEA115121768
179980	12.72	HOL	Bos taurus	14.5017	0.87714	17998	SAMN02671475
179988	11.16	BSW	Bos taurus	10.9121	1.02272	17998.8	SAMEA7573562
179934	9.46	FV	Bos taurus	7.64904	1.23676	17993.4	SAMN02671664
179980	4.39	BSW	Bos taurus	9.57462	0.4585	17998	SAMEA5159773
179955	10.2	BSW	Bos taurus	11.2498	0.90668	17995.5	SAMEA7573616
179970	51.69	Bubalus_bubalis	Bubalus bubalis	59.0354	0.87558	17997	SAMEA7098683
179931	13.77	TGV	Bos taurus	14.7187	0.93555	17993.1	SAMEA7015118
179932	8.47	BSW	Bos taurus	10.8533	0.78041	17993.2	SAMEA5159786
179986	8.1	OBV	Bos taurus	7.29269	1.1107	17998.6	SAMEA4827659
179946	37.76	BSW	Bos taurus	30.1981	1.25041	17994.6	SAMEA6272111
179922	33.17	Nelore	Bos taurus	40.0467	0.82828	17992.2	SAMEA9533783
179985	6.82	FV	Bos taurus	5.7875	1.1784	17998.5	SAMN02671653
179905	7.96	Wisent	Bison bonasus	5.99673	1.32739	17990.5	SRR3529492
179905	7.96	Wisent	Bison bonasus	5.99673	1.32739	17990.5	SRR3529492
179953	19.88	BSW	Bos taurus	15.5312	1.28001	17995.3	SAMEA4644743
179990	1.68	FV	Bos taurus	3.40731	0.49306	17999	SAMN02671637
179933	8.19	HOL	Bos taurus	9.14154	0.89591	17993.3	SAMN02671491
179940	4.57	HOL	Bos taurus	5.76538	0.79266	17994	SAMN02671576
179912	13.23	OBV	Bos taurus	13.5698	0.97496	17991.2	SAMEA6528895
179992	23.92	SIM	Bos taurus	22.1385	1.08047	17999.2	SAMEA115121771
179973	19.65	TGV	Bos taurus	15.8864	1.23691	17997.3	SAMEA5714981
179943	23.59	SIM	Bos taurus	20.7642	1.13609	17994.3	SAMEA5564719
179938	15.05	BSW	Bos taurus	10.0248	1.50128	17993.8	SAMEA7573632
179981	9.24	BSW	Bos taurus	9.31077	0.9924	17998.1	SAMEA7573552
179915	6.73	OBV_USA	Bos taurus	9.52654	0.70645	17991.5	SAMN05216095
179986	2.11	OBV	Bos taurus	3.7575	0.56154	17998.6	SAMEA5059749
179982	7.43	BSW	Bos taurus	6.87346	1.08097	17998.2	SAMEA112183455
179946	0	Wisent	Bison bonasus	14.3613	0	17994.6	SRR3526445
179946	0	Wisent	Bison bonasus	14.3613	0	17994.6	SRR3526445
179938	14.28	NEL	Bos taurus	10.7185	1.33228	17993.8	SAMN10486400
179994	3.44	FV	Bos taurus	3.85865	0.8915	17999.4	SAMN02671659
179966	9.75	BSW	Bos taurus	9.11	1.07025	17996.6	SAMEA7573602
179944	0	Bison_bison_bison	Bison bison	20.539	0	17994.4	SAMN15870404
179918	11.46	BSW	Bos taurus	11.2021	1.02302	17991.8	SAMEA7573556
179986	12.06	OBV	Bos taurus	7.12654	1.69227	17998.6	SAMEA6272089
179981	13.33	BSW	Bos taurus	9.81673	1.35789	17998.1	SAMEA6163176
179930	4.75	BSW	Bos taurus	8.20481	0.57893	17993	SAMEA112183457
180000	44	Bubalus_bubalis	Bubalus bubalis	59.0354	0.74532	18000	SAMEA7098683
179984	6.91	BSW	Bos taurus	7.90827	0.87377	17998.4	SAMEA112183468
179998	3.46	OBV	Bos taurus	3.62538	0.95438	17999.8	SAMEA6528893
179946	10.58	BSW	Bos taurus	12.3921	0.85377	17994.6	SAMEA4644765
179959	16.2	RGV	Bos taurus	9.8725	1.64092	17995.9	SAMEA9533769
179910	176.34	Bubalus_bubalis	Bubalus bubalis	46.786	3.76908	17991	SAMEA7098660
179959	7.7	BSW	Bos taurus	9.17885	0.83889	17995.9	SAMEA112183529
179939	6.41	BSW	Bos taurus	7.37192	0.86952	17993.9	SAMEA112183517
179923	27.95	OBV	Bos taurus	27.6675	1.01021	17992.3	SAMEA6272083
179910	6.66	BSW	Bos taurus	7.41923	0.89767	17991	SAMEA9533794
179964	10.46	OBV	Bos taurus	10.946	0.9556	17996.4	SAMEA4827670
179907	17.07	TGV	Bos taurus	18.3046	0.93255	17990.7	SAMEA5564736
179914	11.45	OBV	Bos taurus	7.74173	1.479	17991.4	SAMEA9533801
179920	16.23	Wisent	Bison bonasus	21.4908	0.75521	17992	SRR3531978
179920	16.23	Wisent	Bison bonasus	21.4908	0.75521	17992	SRR3531978
179949	13.85	BSW	Bos taurus	8.73942	1.58477	17994.9	SAMEA7573590
179953	8.95	BSW	Bos taurus	12.0456	0.74301	17995.3	SAMEA7573540
179955	16.44	HOL	Bos taurus	14.3873	1.14267	17995.5	SAMN02671615
179902	10.68	OBV	Bos taurus	10.0479	1.06291	17990.2	SAMEA9533785
179955	5.48	OBV	Bos taurus	3.7575	1.45842	17995.5	SAMEA5059749
179981	29.25	BSW	Bos taurus	28.5808	1.02342	17998.1	SAMEA5159874
179929	6.88	BSW	Bos taurus	11.2812	0.60987	17992.9	SAMEA7573614
179945	18.53	HOL	Bos taurus	20.1742	0.9185	17994.5	SAMEA6528907
179956	20.99	TGV	Bos taurus	18.0769	1.16115	17995.6	SAMEA7015116
179982	19.67	HOL	Bos taurus	13.3963	1.46831	17998.2	SAMN02671588
179946	3.95	NEL	Bos taurus	10.7185	0.36852	17994.6	SAMN10486400
179921	7.57	OBV	Bos taurus	9.62923	0.78615	17992.1	SAMEA6272084
179922	7.52	BSW	Bos taurus	7.48788	1.00429	17992.2	SAMEA112183480
179924	7.75	HOL	Bos taurus	10.7552	0.72058	17992.4	SAMN02671487
179951	16.26	BSW	Bos taurus	15.4381	1.05324	17995.1	SAMEA4644727
179943	6.42	HOL	Bos taurus	10.5556	0.60821	17994.3	SAMN02671590
179954	17.96	HOL	Bos taurus	9.28173	1.93498	17995.4	SAMN02671670
179987	48.61	Bubalus_bubalis	Bubalus bubalis	51.9915	0.93496	17998.7	SAMEA7098656
179914	14.8	HOL	Bos taurus	14.1119	1.04876	17991.4	SAMEA7015115
179946	31.31	HER	Bos taurus	22.8198	1.37205	17994.6	SAMN10598569
179926	15.06	OBV	Bos taurus	17.2733	0.87187	17992.6	SAMEA6528892
179967	4.55	FV	Bos taurus	4.83346	0.94135	17996.7	SAMN02671662
179929	49.32	Bison_bison_athabascae	Bison bison	38.7204	1.27375	17992.9	SAMN15870423
179982	6.36	BSW	Bos taurus	8.41962	0.75538	17998.2	SAMEA112183497
179906	9.51	BSW	Bos taurus	8.13712	1.16872	17990.6	SAMEA112183490
179941	8.52	BSW	Bos taurus	7.61115	1.11941	17994.1	SAMEA112183463
179931	20.11	SIM	Bos taurus	25.0573	0.80256	17993.1	SAMEA5564723
179922	15.25	SIM	Bos taurus	18.0377	0.84545	17992.2	SAMEA5564717
179925	3.38	NEL	Bos taurus	6.71212	0.50357	17992.5	SAMN10486401
179940	17.49	BSW	Bos taurus	14.6329	1.19525	17994	SAMEA6272098
179985	5.31	Wisent	Bison bonasus	4.61596	1.15036	17998.5	SRR3526449
179985	5.31	Wisent	Bison bonasus	4.61596	1.15036	17998.5	SRR3526449
179988	11.94	BSW	Bos taurus	11.2527	1.06108	17998.8	SAMEA9533797
179990	13.44	OBV	Bos taurus	11.7658	1.1423	17999	SAMEA7589748
179947	11.13	BSW	Bos taurus	12.4529	0.89377	17994.7	SAMEA6163190
179974	28.58	BSW	Bos taurus	21.3042	1.34152	17997.4	SAMEA5159885
179981	6.02	BSW	Bos taurus	9.18577	0.65536	17998.1	SAMEA7573594
179979	36.89	BSW	Bos taurus	40.7415	0.90546	17997.9	SAMEA6163185
179901	6.74	BSW	Bos taurus	15.2985	0.44057	17990.1	SAMEA4644754
179955	0	Bison_bison_bison	Bison bison	20.539	0	17995.5	SAMN15870404
179915	8.52	RGV	Bos taurus	7.45481	1.14289	17991.5	SAMEA9533782
179910	19.76	BSW	Bos taurus	18.0358	1.0956	17991	SAMEA8565097
179991	32.59	TGV	Bos taurus	17.4648	1.86604	17999.1	SAMEA5564733
179927	12.55	Ancient	Ancient	13.3842	0.93767	17992.7	SAMEA5577352
179948	15.94	TGV	Bos taurus	18.7396	0.8506	17994.8	SAMEA7589759
179974	68.35	OBV	Bos taurus	56.3017	1.21399	17997.4	SAMEA6272126
179920	6.15	OBV_USA	Bos taurus	8.34346	0.7371	17992	SAMN05216094
179951	4.86	BSW	Bos taurus	9.25981	0.52485	17995.1	SAMEA7573628
179900	5.74	BSW	Bos taurus	9.42173	0.60923	17990	SAMEA7573554
179999	5.36	FV	Bos taurus	4.92192	1.08901	17999.9	SAMN02671650
179944	20.28	BSW	Bos taurus	13.1663	1.54029	17994.4	SAMEA6163191
179940	21.54	OBV	Bos taurus	21.1948	1.01629	17994	SAMEA5159848
179936	10.59	BSW	Bos taurus	8.0825	1.31024	17993.6	SAMEA5159777
179969	12.21	BSW	Bos taurus	11.9942	1.01799	17996.9	SAMEA7573597
179966	35.63	BSW	Bos taurus	36.5921	0.97371	17996.6	SAMEA6163186
179951	0	Bison_bison_bison	Bison bison	23.3864	0	17995.1	SAMN15870400
179948	10.69	BSW	Bos taurus	8.00288	1.33577	17994.8	SAMEA7573638
179955	16.45	SIM	Bos taurus	18.0377	0.91198	17995.5	SAMEA5564717
179987	3.01	Wisent	Bison bonasus	4.61596	0.65209	17998.7	SRR3526449
179987	3.01	Wisent	Bison bonasus	4.61596	0.65209	17998.7	SRR3526449
179998	4.4	OBV	Bos taurus	7.12654	0.61741	17999.8	SAMEA6272089
179929	2.27	OBV	Bos taurus	6.09192	0.37262	17992.9	SAMEA5159768
180000	10	OBV	Bos taurus	9.26577	1.07924	18000	SAMEA9533802
179988	13.27	TGV	Bos taurus	15.8864	0.83531	17998.8	SAMEA5714981
179982	5.36	BSW	Bos taurus	9.11	0.58836	17998.2	SAMEA7573602
179979	13.25	TGV	Bos taurus	14.0317	0.94429	17997.9	SAMEA5564735
179945	13.79	BSW	Bos taurus	9.74019	1.41578	17994.5	SAMEA6272101
179953	6	HOL	Bos taurus	8.75558	0.68528	17995.3	SAMN02671672
179979	10.5	HOL	Bos taurus	9.14154	1.1486	17997.9	SAMN02671491
179964	22.43	BSW	Bos taurus	14.6329	1.53285	17996.4	SAMEA6272098
179971	10.13	HOL	Bos taurus	8.7975	1.15146	17997.1	SAMN02671459
179940	21.72	BSW	Bos taurus	24.2356	0.8962	17994	SAMEA5714979
179966	15.56	HOL	Bos taurus	19.7748	0.78686	17996.6	SAMEA7015110
179947	4.85	OBV	Bos taurus	8.83442	0.54899	17994.7	SAMEA4827661
179991	11.53	BSW	Bos taurus	7.88135	1.46295	17999.1	SAMEA112183500
179910	7.84	BSW	Bos taurus	7.44981	1.05238	17991	SAMEA112183461
179977	9.31	BSW	Bos taurus	8.64308	1.07716	17997.7	SAMEA112183478
179976	7.36	BSW	Bos taurus	7.16846	1.02672	17997.6	SAMEA112183465
179958	4.2	FV	Bos taurus	4.9775	0.8438	17995.8	SAMN02671625
179957	22.5	HER	Bos taurus	19.7369	1.14	17995.7	SAMN10598574
179907	3.26	Wisent	Bison bonasus	1.85981	1.75287	17990.7	SRR3526591
179907	3.26	Wisent	Bison bonasus	1.85981	1.75287	17990.7	SRR3526591
179972	3.51	Wisent	Bison bonasus	2.15769	1.62674	17997.2	SRR3526446
179972	3.51	Wisent	Bison bonasus	2.15769	1.62674	17997.2	SRR3526446
179920	27.17	SIM	Bos taurus	26.2783	1.03393	17992	SAMEA115121767
179927	4.45	BSW	Bos taurus	8.1325	0.54719	17992.7	SAMEA112183522
179940	12.81	HER	Bos taurus	13.4802	0.95028	17994	SAMN10598556
179976	22.21	BSW	Bos taurus	28.5808	0.7771	17997.6	SAMEA5159874
179939	16.43	OBV	Bos taurus	9.50538	1.72849	17993.9	SAMEA4827663
179948	11.97	BSW	Bos taurus	14.9404	0.80118	17994.8	SAMEA7589746
179966	4.45	OBV	Bos taurus	2.53269	1.75702	17996.6	SAMEA5059754
179906	8.8	OBV	Bos taurus	7.66981	1.14736	17990.6	SAMEA4827653
179959	13.33	BSW	Bos taurus	12.5433	1.06272	17995.9	SAMEA7573546
179976	19.78	OBV	Bos taurus	21.3942	0.92455	17997.6	SAMEA5714972
179999	9.5	BSW	Bos taurus	11.9713	0.79356	17999.9	SAMEA7573567
179906	41.27	TGV	Bos taurus	21.1681	1.94963	17990.6	SAMEA7589763
179942	17.64	BSW	Bos taurus	17.3831	1.01478	17994.2	SAMEA6163194
179978	4.14	FV	Bos taurus	6.10173	0.6785	17997.8	SAMN02671654
179956	51	Bubalus_bubalis	Bubalus bubalis	55.1288	0.92511	17995.6	SAMEA7098657
179957	8.2	OBV	Bos taurus	7.51577	1.09104	17995.7	SAMEA6272090
179916	10.95	OBV	Bos taurus	9.15442	1.19614	17991.6	SAMEA4827649
179955	5.11	BSW	Bos taurus	7.48788	0.68244	17995.5	SAMEA112183521
179904	5.2	OBV	Bos taurus	7.74173	0.67168	17990.4	SAMEA9533801
179928	15.86	HOL	Bos taurus	14.5017	1.09366	17992.8	SAMN02671475
179942	17.74	BSW	Bos taurus	18.2071	0.97434	17994.2	SAMEA8565098
179980	15.48	BSW	Bos taurus	14.0852	1.09903	17998	SAMEA4644758
179970	17.25	BSW	Bos taurus	15.099	1.14246	17997	SAMEA7573544
179939	17.18	TGV	Bos taurus	15.9587	1.07653	17993.9	SAMEA7015117
179973	11.14	BSW	Bos taurus	7.41923	1.5015	17997.3	SAMEA9533794
179908	8.25	OBV	Bos taurus	7.58885	1.08712	17990.8	SAMEA6272113
179926	22.79	BSW	Bos taurus	14.8552	1.53414	17992.6	SAMEA7573539
179945	9.15	FV	Bos taurus	7.06673	1.2948	17994.5	SAMN02671632
179922	19.55	SIM	Bos taurus	19.1992	1.01827	17992.2	SAMEA5564722
179995	9.31	OBV	Bos taurus	10.2144	0.91146	17999.5	SAMEA4827669
179990	9.55	OBV	Bos taurus	7.47942	1.27684	17999	SAMEA4827657
179950	11.04	BSW	Bos taurus	11.2021	0.98553	17995	SAMEA7573556
179975	11.19	BSW	Bos taurus	7.64038	1.46459	17997.5	SAMEA112183494
179938	4.96	BSW	Bos taurus	6.95577	0.71308	17993.8	SAMEA112183472
179983	12.32	BSW	Bos taurus	13.0952	0.9408	17998.3	SAMEA7573599
179980	7.57	BSW	Bos taurus	7.23635	1.04611	17998	SAMEA112183454
179982	7.33	OBV	Bos taurus	6.57346	1.11509	17998.2	SAMEA6272109
179963	13.94	HOL	Bos taurus	20.6287	0.67576	17996.3	SAMN02671613
179952	7.79	BSW	Bos taurus	8.58808	0.90707	17995.2	SAMEA7573615
179905	34.49	Wisent	Bison bonasus	27.1542	1.27015	17990.5	SRR3526443
179905	34.49	Wisent	Bison bonasus	27.1542	1.27015	17990.5	SRR3526443
179965	8.14	BSW	Bos taurus	8.55885	0.95106	17996.5	SAMEA7573611
179930	2.13	OBV	Bos taurus	4.05519	0.52525	17993	SAMEA5059745
179920	20.66	TGV	Bos taurus	17.3242	1.19255	17992	SAMEA7589756
179944	7.91	OBV	Bos taurus	8.52308	0.92807	17994.4	SAMEA4827668
179977	6.36	NEL	Bos taurus	6.71212	0.94754	17997.7	SAMN10486401
179955	6.88	BSW	Bos taurus	9.58673	0.71766	17995.5	SAMEA7573551
179964	12.35	OBV	Bos taurus	11.6294	1.06196	17996.4	SAMEA9533787
179901	14.91	HER	Bos taurus	14.9063	1.00025	17990.1	SAMN10598566
179952	5.11	OBV	Bos taurus	14.9348	0.34215	17995.2	SAMEA4827662
179922	12.16	OBV	Bos taurus	8.18712	1.48526	17992.2	SAMEA9533791
179933	4.13	BSW	Bos taurus	7.75327	0.53268	17993.3	SAMEA112183464
179985	22.48	OBV	Bos taurus	15.8452	1.41873	17998.5	SAMEA6272118
179910	10.69	BSW	Bos taurus	8.61846	1.24036	17991	SAMEA6163183
179917	22.87	BSW	Bos taurus	23.051	0.99215	17991.7	SAMEA5159867
179997	5.12	OBV	Bos taurus	7.66981	0.66755	17999.7	SAMEA4827653
179998	5.4	OBV	Bos taurus	12.4962	0.43213	17999.8	SAMEA7589750
179957	13.03	HOL	Bos taurus	9.81885	1.32704	17995.7	SAMN02671619
179934	17.4	HER	Bos taurus	22.8198	0.7625	17993.4	SAMN10598569
179946	0	Wisent	Bison bonasus	4.61596	0	17994.6	SRR3526449
179946	0	Wisent	Bison bonasus	4.61596	0	17994.6	SRR3526449
179939	18.41	BSW	Bos taurus	12.3921	1.48562	17993.9	SAMEA4644756
179914	4.71	OBV	Bos taurus	3.7575	1.25349	17991.4	SAMEA5059749
179968	20.74	OBV	Bos taurus	18.6777	1.11042	17996.8	SAMEA5159843
179967	22.33	Wisent	Bison bonasus	23.3377	0.95682	17996.7	SRR3530566
179967	22.33	Wisent	Bison bonasus	23.3377	0.95682	17996.7	SRR3530566
179922	24.54	Wisent	Bison bonasus	21.4908	1.14189	17992.2	SRR3531978
179922	24.54	Wisent	Bison bonasus	21.4908	1.14189	17992.2	SRR3531978
179959	9.54	RGV	Bos taurus	8.56404	1.11396	17995.9	SAMEA9533775
179977	3.09	BSW	Bos taurus	8.12038	0.38052	17997.7	SAMEA112183481
179948	9.72	BSW	Bos taurus	15.099	0.64375	17994.8	SAMEA7573544
179952	9.51	BSW	Bos taurus	11.6558	0.8159	17995.2	SAMEA6163192
179980	3.71	OBV	Bos taurus	6.09192	0.609	17998	SAMEA5159768
179977	8	BSW	Bos taurus	7.56192	1.05793	17997.7	SAMEA112183510
179979	4.94	BSW	Bos taurus	8.36077	0.59085	17997.9	SAMEA7573596
179994	12.23	BSW	Bos taurus	11.026	1.1092	17999.4	SAMEA7573559
179962	7.64	OBV	Bos taurus	9.37558	0.81488	17996.2	SAMEA4827666
179909	10	BSW	Bos taurus	8.88462	1.12554	17990.9	SAMEA7573640
179997	5.89	HER	Bos taurus	12.5673	0.46868	17999.7	SAMN02843113
179971	5.53	BSW	Bos taurus	7.88135	0.70166	17997.1	SAMEA112183500
179982	12.92	OBV	Bos taurus	11.8421	1.09102	17998.2	SAMEA9533788
179904	26.27	BSW	Bos taurus	20.9661	1.25297	17990.4	SAMEA115129361
179903	15.7	BSW	Bos taurus	18.0358	0.87049	17990.3	SAMEA8565097
179958	4.56	OBV	Bos taurus	3.12269	1.46028	17995.8	SAMEA5059741
179944	11.02	OBV	Bos taurus	10.095	1.09163	17994.4	SAMEA4827646
179944	31.46	HOL	Bos taurus	32.9781	0.95397	17994.4	SAMN02671584
179901	11.26	BSW	Bos taurus	7.44462	1.5125	17990.1	SAMEA112183489
179960	3.4	OBV	Bos taurus	3.12269	1.0888	17996	SAMEA5059741
179901	8.67	BSW	Bos taurus	8.26904	1.04849	17990.1	SAMEA112183488
179978	6.55	BSW	Bos taurus	8.08615	0.81003	17997.8	SAMEA112183528
179924	9.17	BSW	Bos taurus	8.64308	1.06096	17992.4	SAMEA112183478
179931	15.64	OBV	Bos taurus	14.3829	1.0874	17993.1	SAMEA6272123
179996	7.43	RGV	Bos taurus	8.56404	0.86758	17999.6	SAMEA9533775
179913	8.12	BSW	Bos taurus	11.119	0.73028	17991.3	SAMEA7573565
179947	16.01	BSW	Bos taurus	9.44038	1.69591	17994.7	SAMEA6272099
179997	2.62	FV	Bos taurus	4.60596	0.56883	17999.7	SAMN02671641
179923	20.96	HOL	Bos taurus	23.53	0.89078	17992.3	SAMEA6528906
179944	20.16	HOL	Bos taurus	18.874	1.06813	17994.4	SAMEA7015113
179911	9.87	BSW	Bos taurus	7.77788	1.26898	17991.1	SAMEA112183503
179926	19.96	BSW	Bos taurus	23.2529	0.85839	17992.6	SAMEA5159869
179995	38.21	Bison_bison_athabascae	Bison bison	38.8048	0.98467	17999.5	SAMN15870420
179989	22.46	TGV	Bos taurus	17.8677	1.25702	17998.9	SAMEA7589755
179927	29.4	FV	Bos taurus	32.1964	0.91315	17992.7	SAMEA7589754
179926	27.91	SIM	Bos taurus	18.586	1.50167	17992.6	SAMEA5564721
179905	15.83	Wisent	Bison bonasus	14.3613	1.10226	17990.5	SRR3526445
179905	15.83	Wisent	Bison bonasus	14.3613	1.10226	17990.5	SRR3526445
179920	23.93	BSW	Bos taurus	24.2356	0.98739	17992	SAMEA5714979
179935	6.52	OBV	Bos taurus	7.47942	0.87172	17993.5	SAMEA4827657
179960	16.87	TGV	Bos taurus	20.994	0.80356	17996	SAMEA7589760
179953	15.79	TGV	Bos taurus	17.3242	0.91144	17995.3	SAMEA7589756
179930	9.23	BSW	Bos taurus	10.9815	0.8405	17993	SAMEA32982418
179972	27.71	GYR	Bos taurus	20.9135	1.32498	17997.2	SAMEA115121770
179906	14.41	BSW	Bos taurus	10.5623	1.36429	17990.6	SAMEA7573642
179952	17.11	BSW	Bos taurus	16.1844	1.05719	17995.2	SAMEA4644742
179978	5.21	BSW	Bos taurus	8.41615	0.61905	17997.8	SAMEA112183460
179976	12.31	BSW	Bos taurus	14.6329	0.84126	17997.6	SAMEA6272098
179958	12.61	BSW	Bos taurus	9.5025	1.32702	17995.8	SAMEA7573586
179908	12.55	BSW	Bos taurus	9.33115	1.34496	17990.8	SAMEA7573569
179958	9.64	BSW	Bos taurus	10.0863	0.95575	17995.8	SAMEA7573620
179970	23.19	TGV	Bos taurus	21.7654	1.06545	17997	SAMEA7589758
179987	17.43	OBV	Bos taurus	11.8421	1.47187	17998.7	SAMEA9533788
179987	6.69	OBV	Bos taurus	10.3994	0.6433	17998.7	SAMEA6272087
179952	20.96	OBV	Bos taurus	18.6777	1.12219	17995.2	SAMEA5159843
179966	11.02	BSW	Bos taurus	9.21462	1.19593	17996.6	SAMEA112183513
179941	10.2	BSW	Bos taurus	9.17231	1.11204	17994.1	SAMEA7573609
179924	24.27	OBV	Bos taurus	23.841	1.018	17992.4	SAMEA5159850
179936	4.73	HOL	Bos taurus	8.24192	0.5739	17993.6	SAMN02671479
179917	7.21	RGV	Bos taurus	10.9621	0.65772	17991.7	SAMEA9533770
179945	4.87	OBV	Bos taurus	8.12365	0.59948	17994.5	SAMEA5159790
179951	7.73	BSW	Bos taurus	10.591	0.72987	17995.1	SAMEA5159788
179933	18.84	TGV	Bos taurus	18.3512	1.02664	17993.3	SAMEA5159889
179920	3.13	OBV	Bos taurus	3.70558	0.84467	17992	SAMEA5059744
179909	4.14	BSW	Bos taurus	7.33731	0.56424	17990.9	SAMEA112183450
179994	7.75	BSW	Bos taurus	8.00288	0.9684	17999.4	SAMEA7573638
179987	13.7	BSW	Bos taurus	22.7219	0.60294	17998.7	SAMEA6163187
179918	6.84	BSW	Bos taurus	8.41962	0.81239	17991.8	SAMEA112183497
179908	4.31	BSW	Bos taurus	6.85827	0.62844	17990.8	SAMEA112183473
179977	9.56	BSW	Bos taurus	9.22173	1.03668	17997.7	SAMEA7573647
179994	7.03	OBV	Bos taurus	7.12654	0.98645	17999.4	SAMEA6272089
179943	9.31	HOL	Bos taurus	10.6148	0.87708	17994.3	SAMN02671457
179933	4.29	FV	Bos taurus	4.5125	0.95069	17993.3	SAMN02671646
179998	5.63	FV	Bos taurus	4.54712	1.23815	17999.8	SAMN02671644
179954	9.42	BSW	Bos taurus	8.88462	1.06026	17995.4	SAMEA7573640
179925	2.87	BSW	Bos taurus	6.75904	0.42462	17992.5	SAMEA19313668
179954	32.39	FV	Bos taurus	32.1964	1.00601	17995.4	SAMEA7589754
179910	21.65	HOL	Bos taurus	21.0542	1.0283	17991	SAMEA6528905
179963	9.87	BSW	Bos taurus	8.98846	1.09807	17996.3	SAMEA7573619
179975	5.92	BSW	Bos taurus	9.51327	0.62229	17997.5	SAMEA7573635
179961	52.53	Bubalus_bubalis	Bubalus bubalis	53.595	0.98013	17996.1	SAMEA7098686
179995	19.35	Bison_bison_bison	Bison bison	18.84	1.02707	17999.5	SAMN15870395
179966	31.44	Ancient	Ancient	27.6381	1.13756	17996.6	SAMEA115481004
179983	5.3	BSW	Bos taurus	8.10577	0.65386	17998.3	SAMEA7573634
179949	10.3	OBV	Bos taurus	9.50538	1.0836	17994.9	SAMEA4827663
179913	3.47	NEL	Bos taurus	4.30615	0.80582	17991.3	SAMN10486399
179956	0	Wisent	Bison bonasus	4.61596	0	17995.6	SRR3531971
179956	0	Wisent	Bison bonasus	4.61596	0	17995.6	SRR3531971
179918	22.54	BSW	Bos taurus	19.0283	1.18455	17991.8	SAMEA5415489
179976	13.46	RGV	Bos taurus	9.8725	1.36338	17997.6	SAMEA9533769
179939	5.99	Wisent	Bison bonasus	11.3108	0.52958	17993.9	SRR3530551
179939	5.99	Wisent	Bison bonasus	11.3108	0.52958	17993.9	SRR3530551
179995	50.89	OBV	Bos taurus	47.3225	1.07539	17999.5	SAMEA6272127
179954	10.45	BSW	Bos taurus	8.61288	1.2133	17995.4	SAMEA6163180
179914	9.29	BSW	Bos taurus	8.26904	1.12347	17991.4	SAMEA112183488
179952	9.33	BSW	Bos taurus	10.8533	0.85965	17995.2	SAMEA5159786
179921	4.05	BSW	Bos taurus	10.5506	0.38387	17992.1	SAMEA7573571
179978	9.34	OBV	Bos taurus	8.18712	1.14082	17997.8	SAMEA9533791
179969	15.75	OBV	Bos taurus	10.0923	1.56059	17996.9	SAMEA5159795
179942	9.58	OBV	Bos taurus	10.946	0.87521	17994.2	SAMEA4827670
179977	28.96	SIM	Bos taurus	27.3871	1.05743	17997.7	SAMEA5564715
179992	10.02	HOL	Bos taurus	9.14154	1.0961	17999.2	SAMN02671491
179974	8.17	HER	Bos taurus	13.569	0.60211	17997.4	SAMN10598559
179919	5.85	PIE	Bos taurus	4.56481	1.28154	17991.9	SAMN02941218
179981	3.34	BSW	Bos taurus	8.3175	0.40156	17998.1	SAMEA7573618
179996	37.2	HOL	Bos taurus	32.9781	1.12802	17999.6	SAMN02671584
179908	16.01	HOL	Bos taurus	16.0298	0.99876	17990.8	SAMEA7015112
179913	11.14	OBV	Bos taurus	8.29846	1.34242	17991.3	SAMEA9533786
179971	7.22	BSW	Bos taurus	9.81673	0.73548	17997.1	SAMEA6163176
179909	8.78	FV	Bos taurus	4.11462	2.13386	17990.9	SAMN02671649
179947	6.38	FV	Bos taurus	5.81981	1.09626	17994.7	SAMN02671655
179967	11.21	HER	Bos taurus	13.4802	0.83159	17996.7	SAMN10598556
179942	9.3	OBV_USA	Bos taurus	8.71577	1.06703	17994.2	SAMN05216093
179922	32.19	BSW	Bos taurus	40.7415	0.7901	17992.2	SAMEA6163185
179936	8.9	BSW	Bos taurus	9.96192	0.8934	17993.6	SAMEA7573579
179919	30.51	BSW	Bos taurus	20.1044	1.51758	17991.9	SAMEA8565028
179983	8.63	BSW	Bos taurus	6.87346	1.25555	17998.3	SAMEA112183455
179913	24.46	Ancient	Ancient	20.9175	1.16936	17991.3	SAMEA115481003
179957	8.67	HOL	Bos taurus	10.3002	0.84173	17995.7	SAMN02671465
179961	47.32	Bison_bison_bison	Bison bison	43.8048	1.08025	17996.1	SAMN15870410
179941	0	Wisent	Bison bonasus	11.3108	0	17994.1	SRR3530551
179941	0	Wisent	Bison bonasus	11.3108	0	17994.1	SRR3530551
179972	6.43	BSW	Bos taurus	8.36077	0.76907	17997.2	SAMEA7573596
179972	6.5	BSW	Bos taurus	10.3606	0.62738	17997.2	SAMEA7573617
179963	7.98	BSW	Bos taurus	11.0919	0.71944	17996.3	SAMEA32997418
179904	7.73	BSW	Bos taurus	11.2527	0.68695	17990.4	SAMEA9533797
179914	7.22	BSW	Bos taurus	8.66577	0.83316	17991.4	SAMEA7573649
179976	11.1	OBV	Bos taurus	9.35077	1.18707	17997.6	SAMEA4827667
179968	2.94	OBV	Bos taurus	3.83308	0.76701	17996.8	SAMEA5059742
179942	3.78	BSW	Bos taurus	7.30865	0.5172	17994.2	SAMEA112183511
179914	13	OBV	Bos taurus	13.2835	0.97866	17991.4	SAMEA7589749
179966	11.11	BSW	Bos taurus	12.0456	0.92233	17996.6	SAMEA7573540
179959	8.35	HOL	Bos taurus	10.5556	0.79105	17995.9	SAMN02671590
179902	18.12	TGV	Bos taurus	23.8052	0.76118	17990.2	SAMEA7015119
179977	36.04	Bubalus_bubalis	Bubalus bubalis	50.3073	0.7164	17997.7	SAMEA7098682
179902	5.05	OBV_USA	Bos taurus	8.71577	0.57941	17990.2	SAMN05216093
179986	5.75	OBV	Bos taurus	10.2144	0.56293	17998.6	SAMEA4827669
179997	12.46	OBV	Bos taurus	9.35077	1.33251	17999.7	SAMEA4827667
179905	26.64	TGV	Bos taurus	21.1681	1.2585	17990.5	SAMEA7589763
179919	21.81	BSW	Bos taurus	17.1417	1.27233	17991.9	SAMEA6163195
179935	21.94	OBV	Bos taurus	21.4554	1.02259	17993.5	SAMEA5159849
179984	7.22	BSW	Bos taurus	8.5925	0.84027	17998.4	SAMEA5159770
179909	32.97	Bubalus_bubalis	Bubalus bubalis	46.786	0.7047	17990.9	SAMEA7098660
179952	22.7	BSW	Bos taurus	15.5871	1.45633	17995.2	SAMEA5714971
180000	16	BSW	Bos taurus	11.2812	1.41829	18000	SAMEA7573614
179970	24.02	OBV	Bos taurus	21.3942	1.12273	17997	SAMEA5714972
179982	33.69	BSW	Bos taurus	28.5808	1.17876	17998.2	SAMEA5159874
179932	11.36	HER	Bos taurus	12.5673	0.90393	17993.2	SAMN02843113
179965	5.67	BSW	Bos taurus	5.94423	0.95387	17996.5	SAMEA112183506
179915	28.98	OBV	Bos taurus	31.0335	0.93383	17991.5	SAMEA5159886
179963	13.79	TGV	Bos taurus	14.0317	0.98277	17996.3	SAMEA5564735
179937	11.5	OBV	Bos taurus	12.4962	0.92028	17993.7	SAMEA7589750
179935	6.3	BSW	Bos taurus	11.0919	0.56798	17993.5	SAMEA32997418
179996	15.2	BSW	Bos taurus	10.3456	1.46923	17999.6	SAMEA7573604
179911	9.85	BSW	Bos taurus	8.97558	1.09742	17991.1	SAMEA7573575
179916	8.95	BSW	Bos taurus	7.99962	1.1188	17991.6	SAMEA7573601
179917	28.61	BSW	Bos taurus	30.4927	0.93826	17991.7	SAMEA5159871
179960	7.97	BSW	Bos taurus	9.53154	0.83617	17996	SAMEA9533803
179973	4.03	FV	Bos taurus	5.86096	0.6876	17997.3	SAMN02671634
179950	22.44	SIM	Bos taurus	22.0015	1.01993	17995	SAMEA5564725
179964	12.75	HOL	Bos taurus	14.44	0.88296	17996.4	SAMN02671731
179999	2.91	FV	Bos taurus	3.06173	0.95044	17999.9	SAMN02671643
179994	21.59	TGV	Bos taurus	16.2163	1.33137	17999.4	SAMEA7589761
179960	9.97	OBV	Bos taurus	7.59615	1.31251	17996	SAMEA6272103
179966	13.57	RGV	Bos taurus	7.45481	1.8203	17996.6	SAMEA9533782
179935	9.97	BSW	Bos taurus	8.77269	1.13648	17993.5	SAMEA9533804
179903	9.17	OBV	Bos taurus	17.8385	0.51406	17990.3	SAMEA5564726
179948	18.67	TGV	Bos taurus	15.8864	1.17522	17994.8	SAMEA5714981
179946	0	Wisent	Bison bonasus	12.5338	0	17994.6	SRR3528985
179946	0	Wisent	Bison bonasus	12.5338	0	17994.6	SRR3528985
179933	15.33	HER	Bos taurus	16.1592	0.94868	17993.3	SAMN10598563
179931	13.08	BSW	Bos taurus	9.70269	1.34808	17993.1	SAMEA7573550
179972	3.23	BSW	Bos taurus	5.03615	0.64136	17997.2	SAMEA19312918
179929	11.08	BSW	Bos taurus	12.2527	0.90429	17992.9	SAMEA7573570
179965	10.25	BSW	Bos taurus	8.44346	1.21396	17996.5	SAMEA7573622
179935	8.84	OBV	Bos taurus	8.27538	1.06823	17993.5	SAMEA9533793
179976	10.11	TGV	Bos taurus	19.6631	0.51416	17997.6	SAMEA5159888
179948	22.3	TGV	Bos taurus	17.4648	1.27685	17994.8	SAMEA5564733
179918	15.22	BSW	Bos taurus	14.6425	1.03944	17991.8	SAMEA4644762
179993	10.3	OBV	Bos taurus	16.8869	0.60994	17999.3	SAMEA5564727
179965	6.99	HOL	Bos taurus	9.14154	0.76464	17996.5	SAMN02671491
179909	27.4	OBV	Bos taurus	18.3646	1.492	17990.9	SAMEA6528886
179928	6.69	RGV	Bos taurus	8.70596	0.76844	17992.8	SAMEA9533776
179934	11.88	FV	Bos taurus	12.1927	0.97435	17993.4	SAMEA6272132
179962	15.46	OBV	Bos taurus	10.3994	1.48662	17996.2	SAMEA6272087
179939	13.75	HER	Bos taurus	14.1175	0.97397	17993.9	SAMN10598576
179943	15.71	BSW	Bos taurus	11.7179	1.34069	17994.3	SAMEA7573592
179990	7.89	BSW	Bos taurus	7.44462	1.05983	17999	SAMEA112183489
179987	7.81	HOL	Bos taurus	8.24192	0.94759	17998.7	SAMN02671479
179977	9.1	HOL	Bos taurus	9.83538	0.92523	17997.7	SAMN02671574
179943	15.53	OBV	Bos taurus	15.0061	1.03491	17994.3	SAMEA4644730
179941	5.92	FV	Bos taurus	4.60673	1.28508	17994.1	SAMN02671658
179919	10.95	OBV	Bos taurus	9.27077	1.18113	17991.9	SAMEA4827673
179942	18.84	OBV	Bos taurus	15.8452	1.189	17994.2	SAMEA6272118
179999	23.92	BSW	Bos taurus	22.8092	1.0487	17999.9	SAMEA5415486
179994	9.39	BSW	Bos taurus	13.5002	0.69555	17999.4	SAMEA7573542
179912	47.69	Bubalus_bubalis	Bubalus bubalis	50.4435	0.94541	17991.2	SAMEA7098684
179945	11.82	BSW	Bos taurus	10.7425	1.1003	17994.5	SAMEA4644757
179996	10.73	OBV	Bos taurus	10.3975	1.03198	17999.6	SAMEA4644764
179913	11.88	HER	Bos taurus	12.5673	0.94531	17991.3	SAMN02843113
179909	14.54	HER	Bos taurus	14.1175	1.02993	17990.9	SAMN10598576
179947	16.94	TGV	Bos taurus	16.2163	1.04462	17994.7	SAMEA7589761
179999	12.19	BSW	Bos taurus	7.63	1.59764	17999.9	SAMEA112183449
179934	32.48	BSW	Bos taurus	30.4927	1.06517	17993.4	SAMEA5159871
179901	11.25	BSW	Bos taurus	11.0919	1.01425	17990.1	SAMEA32997418
179914	8.86	BSW	Bos taurus	8.69135	1.0194	17991.4	SAMEA7573582
179906	11.96	BSW	Bos taurus	12.7777	0.93601	17990.6	SAMEA7573561
179926	4.97	RGV	Bos taurus	9.12981	0.54437	17992.6	SAMEA9533774
179958	7.83	OBV	Bos taurus	8.12173	0.96408	17995.8	SAMEA6272093
179993	13.09	HOL	Bos taurus	16.0298	0.8166	17999.3	SAMEA7015112
179983	7.35	BSW	Bos taurus	10.1085	0.72711	17998.3	SAMEA5159771
179983	7.49	BSW	Bos taurus	6.36115	1.17746	17998.3	SAMEA112183507
179938	8.17	OBV	Bos taurus	6.30462	1.29588	17993.8	SAMEA6272102
179911	16.05	BSW	Bos taurus	9.78423	1.64039	17991.1	SAMEA5159798
179960	10.36	BSW	Bos taurus	7.78731	1.33037	17996	SAMEA112183479
179994	9.3	BSW	Bos taurus	7.58327	1.22638	17999.4	SAMEA112183483
179912	41.1	Nelore	Bos taurus	40.0467	1.0263	17991.2	SAMEA9533783
179971	12.49	OBV_USA	Bos taurus	9.52654	1.31107	17997.1	SAMN05216095
179900	17.15	BSW	Bos taurus	10.5506	1.6255	17990	SAMEA7573571
179914	10.58	HOL	Bos taurus	8.43538	1.25424	17991.4	SAMN02671674
179994	14.99	OBV	Bos taurus	15.0061	0.99892	17999.4	SAMEA4644730
179936	9.52	HOL	Bos taurus	10.096	0.94295	17993.6	SAMN02671580
179962	9.25	BSW	Bos taurus	10.809	0.85577	17996.2	SAMEA7573553
179964	11.9	BSW	Bos taurus	7.99962	1.48757	17996.4	SAMEA7573601
179911	8.92	OBV	Bos taurus	8.46654	1.05356	17991.1	SAMEA5159776
179994	16.76	BSW	Bos taurus	17.235	0.97244	17999.4	SAMEA7015108
179902	32.17	Ancient	Ancient	20.9536	1.53529	17990.2	SAMEA5577393
179972	4.72	Wisent	Bison bonasus	4.61596	1.02254	17997.2	SRR3531971
179972	4.72	Wisent	Bison bonasus	4.61596	1.02254	17997.2	SRR3531971
179956	13.66	RGV	Bos taurus	8.37827	1.63041	17995.6	SAMEA9533778
179956	7.16	BSW	Bos taurus	9.25981	0.77323	17995.6	SAMEA7573628
179927	35.68	Bubalus_bubalis	Bubalus bubalis	50.4435	0.70733	17992.7	SAMEA7098684
179911	14.03	OBV	Bos taurus	9.27077	1.51336	17991.1	SAMEA4827673
179923	6.05	HOL	Bos taurus	6.42269	0.94197	17992.3	SAMN02671463
179994	15.61	BSW	Bos taurus	9.71404	1.60695	17999.4	SAMEA5159792
179989	2.3	FV	Bos taurus	4.78462	0.48071	17998.9	SAMN02671642
179982	7.29	BSW	Bos taurus	7.64038	0.95414	17998.2	SAMEA112183494
179954	0	Bison_bison_bison	Bison bison	18.84	0	17995.4	SAMN15870395
179900	6.79	BSW	Bos taurus	15.2985	0.44384	17990	SAMEA4644754
179942	22.07	TGV	Bos taurus	15.1763	1.45424	17994.2	SAMEA7015120
179980	60.1	Bison_bison_athabascae	Bison bison	38.8048	1.54878	17998	SAMN15870420
179939	10.84	BSW	Bos taurus	10.5663	1.0259	17993.9	SAMEA5159783
179932	9.69	OBV	Bos taurus	9.30346	1.04155	17993.2	SAMEA9533795
179916	7.08	BSW	Bos taurus	8.41962	0.84089	17991.6	SAMEA112183497
179991	19.72	OBV	Bos taurus	8.10077	2.43434	17999.1	SAMEA6272092
179991	37.58	TGV	Bos taurus	18.3512	2.04783	17999.1	SAMEA5159889
179953	0	Bison_bison_bison	Bison bison	20.215	0	17995.3	SAMN15870402
179991	15.39	BSW	Bos taurus	9.57462	1.60738	17999.1	SAMEA5159773
179905	18.8	RGV	Bos taurus	10.9621	1.715	17990.5	SAMEA9533770
179954	12.76	BSW	Bos taurus	10.809	1.18049	17995.4	SAMEA7573553
179923	4.14	NEL	Bos taurus	4.30615	0.96141	17992.3	SAMN10486399
179953	11	FV	Bos taurus	4.60673	2.38781	17995.3	SAMN02671658
179931	23.33	FV	Bos taurus	20.9004	1.11625	17993.1	SAMN02671626
179920	12.2	HOL	Bos taurus	11.8804	1.0269	17992	SAMN02671477
179928	7.91	BSW	Bos taurus	8.35769	0.94643	17992.8	SAMEA19864918
179923	18.5	OBV	Bos taurus	21.1948	0.87286	17992.3	SAMEA5159848
179937	9.57	BSW	Bos taurus	11.8146	0.81001	17993.7	SAMEA7573573
179921	10.41	BSW	Bos taurus	8.66019	1.20205	17992.1	SAMEA112183466
179977	12.13	Bison_bison_bison	Bison bison	19.77	0.61356	17997.7	SAMN15870408
179967	17.52	OBV	Bos taurus	13.5277	1.29512	17996.7	SAMEA4644768
179962	4.55	OBV_USA	Bos taurus	8.71577	0.52204	17996.2	SAMN05216093
179957	70.22	Bubalus_bubalis	Bubalus bubalis	51.9915	1.3506	17995.7	SAMEA7098656
179975	11.09	HOL	Bos taurus	11.8804	0.93347	17997.5	SAMN02671477
179928	6.65	HOL	Bos taurus	5.63846	1.1794	17992.8	SAMN02671471
179948	13.83	BSW	Bos taurus	11.119	1.24381	17994.8	SAMEA7573565
179998	32.58	OBV	Bos taurus	23.841	1.36656	17999.8	SAMEA5159850
179946	4.4	HOL	Bos taurus	9.14154	0.48132	17994.6	SAMN02671491
179908	13.89	HOL	Bos taurus	14.5017	0.95782	17990.8	SAMN02671475
179973	27.86	Ancient	Ancient	20.9175	1.3319	17997.3	SAMEA115481003
179973	19.59	BSW	Bos taurus	20.1044	0.97441	17997.3	SAMEA8565028
179965	9.41	BSW	Bos taurus	9.09846	1.03424	17996.5	SAMEA112183477
179908	24.07	OBV	Bos taurus	23.841	1.00961	17990.8	SAMEA5159850
179987	10.16	NEL	Bos taurus	8.50308	1.19486	17998.7	SAMN10486398
179944	18.87	OBV	Bos taurus	14.11	1.33735	17994.4	SAMEA6528894
179969	6.9	BSW	Bos taurus	8.55577	0.80647	17996.9	SAMEA112183456
179990	11.38	BSW	Bos taurus	9.44038	1.20546	17999	SAMEA6272099
179929	7.33	RGV	Bos taurus	10.9621	0.66867	17992.9	SAMEA9533770
179949	15.63	OBV	Bos taurus	11.7658	1.32843	17994.9	SAMEA7589748
179925	10.66	BSW	Bos taurus	10.5623	1.00925	17992.5	SAMEA7573642
179920	6.96	BSW	Bos taurus	9.23135	0.75395	17992	SAMEA5159793
179998	20.7	BSW	Bos taurus	24.2606	0.85324	17999.8	SAMEA5159872
179986	19.97	HOL	Bos taurus	16.0298	1.2458	17998.6	SAMEA7015112
179922	5.94	BSW	Bos taurus	7.64038	0.77745	17992.2	SAMEA112183494
179925	6.55	OBV	Bos taurus	7.59615	0.86228	17992.5	SAMEA6272103
179907	17.81	BSW	Bos taurus	14.8552	1.19891	17990.7	SAMEA7573539
179908	12.46	BSW	Bos taurus	10.1085	1.23263	17990.8	SAMEA5159771
179921	12.1	BSW	Bos taurus	9.805	1.23406	17992.1	SAMEA5159772
179957	14.38	TGV	Bos taurus	23.4029	0.61445	17995.7	SAMEA5159887
179969	21.17	HOL	Bos taurus	14.1319	1.49803	17996.9	SAMN02671729
179995	42.39	Bison_bison_athabascae	Bison bison	39.114	1.08375	17999.5	SAMN15870421
179925	14.23	OBV	Bos taurus	12.811	1.11077	17992.5	SAMEA6272121
179951	9.71	BSW	Bos taurus	7.08635	1.37024	17995.1	SAMEA112183498
179965	10.97	BSW	Bos taurus	10.6844	1.02673	17996.5	SAMEA7573627
179914	11.82	OBV_USA	Bos taurus	8.26212	1.43063	17991.4	SAMN05216096
179965	8.79	BSW	Bos taurus	6.59558	1.33271	17996.5	SAMEA6163179
179930	8.43	BSW	Bos taurus	7.59423	1.11005	17993	SAMEA19318918
179963	13.1	OBV	Bos taurus	10.4019	1.25938	17996.3	SAMEA4827656
179901	13.97	BSW	Bos taurus	19.0204	0.73448	17990.1	SAMEA5415488
179977	8.19	OBV	Bos taurus	8.42885	0.97166	17997.7	SAMEA4827652
179932	49.38	Bubalus_bubalis	Bubalus bubalis	51.9915	0.94977	17993.2	SAMEA7098656
179995	43.13	BSW	Bos taurus	32.7158	1.31832	17999.5	SAMEA6163193
179989	10.14	BSW	Bos taurus	7.41923	1.36672	17998.9	SAMEA9533794
179914	18.68	Wisent	Bison bonasus	12.5338	1.49036	17991.4	SRR3528985
179914	18.68	Wisent	Bison bonasus	12.5338	1.49036	17991.4	SRR3528985
179977	9.54	BSW	Bos taurus	9.21462	1.03531	17997.7	SAMEA112183513
179975	9.06	OBV	Bos taurus	8.32519	1.08826	17997.5	SAMEA9533799
179933	5.33	FV	Bos taurus	5.7875	0.92095	17993.3	SAMN02671653
179957	3.06	OBV	Bos taurus	3.10385	0.98587	17995.7	SAMEA5059752
179968	5.37	BSW	Bos taurus	7.44981	0.72082	17996.8	SAMEA112183461
179965	5.86	BSW	Bos taurus	6.90635	0.84849	17996.5	SAMEA112183518
179950	16.72	OBV	Bos taurus	21.1948	0.78887	17995	SAMEA5159848
179904	4.74	HOL	Bos taurus	3.08212	1.5379	17990.4	SAMN02671623
179960	6.34	HER	Bos taurus	14.9063	0.42532	17996	SAMN10598566
179965	4.65	OBV	Bos taurus	3.54615	1.31128	17996.5	SAMEA5059759
179902	8.55	BSW	Bos taurus	7.23635	1.18154	17990.2	SAMEA112183454
179968	8.87	BSW	Bos taurus	8.10577	1.09428	17996.8	SAMEA7573634
179902	11.87	HER	Bos taurus	19.7369	0.60141	17990.2	SAMN10598574
179950	20.06	TGV	Bos taurus	23.4029	0.85716	17995	SAMEA5159887
179973	11.61	OBV	Bos taurus	6.14923	1.88804	17997.3	SAMEA6272110
179954	16.64	OBV	Bos taurus	21.3942	0.77778	17995.4	SAMEA5714972
179932	6.96	BSW	Bos taurus	6.85827	1.01483	17993.2	SAMEA112183473
179996	12.88	OBV	Bos taurus	8.29846	1.55209	17999.6	SAMEA9533786
179988	8.78	BSW	Bos taurus	9.32596	0.94146	17998.8	SAMEA7573576
179934	20.58	Wisent	Bison bonasus	23.3377	0.88184	17993.4	SRR3530566
179934	20.58	Wisent	Bison bonasus	23.3377	0.88184	17993.4	SRR3530566
179981	8.31	BSW	Bos taurus	7.63192	1.08885	17998.1	SAMEA112183509
179943	14.07	HOL	Bos taurus	21.0542	0.66827	17994.3	SAMEA6528905
179936	13.52	HOL	Bos taurus	16.0298	0.84343	17993.6	SAMEA7015112
179916	7.72	FV	Bos taurus	5.58865	1.38137	17991.6	SAMN02671665
179946	8.03	BSW	Bos taurus	8.44346	0.95103	17994.6	SAMEA7573622
179932	36.94	HOL	Bos taurus	32.9781	1.12014	17993.2	SAMN02671584
179904	7.48	BSW	Bos taurus	8.86385	0.84388	17990.4	SAMEA112183486
179957	13.97	HER	Bos taurus	12.5536	1.11282	17995.7	SAMN10598560
179948	1.93	OBV	Bos taurus	4.19212	0.46039	17994.8	SAMEA5059748
179992	10.97	BSW	Bos taurus	8.12038	1.35092	17999.2	SAMEA112183481
179904	27.31	BSW	Bos taurus	21.2911	1.28269	17990.4	SAMEA5159865
179943	8.18	BSW	Bos taurus	6.1875	1.32202	17994.3	SAMEA112183452
179991	31.5	TGV	Bos taurus	20.994	1.50043	17999.1	SAMEA7589760
179903	11.06	HER	Bos taurus	13.5517	0.81613	17990.3	SAMN02843090
179982	24.64	SIM	Bos taurus	22.641	1.08829	17998.2	SAMEA5564720
179943	4.4	OBV	Bos taurus	9.33923	0.47113	17994.3	SAMEA5159794
179986	13.32	BSW	Bos taurus	15.5871	0.85455	17998.6	SAMEA5714971
179949	9.96	BSW	Bos taurus	7.08365	1.40605	17994.9	SAMEA112183471
179994	14.7	BSW	Bos taurus	10.0248	1.46636	17999.4	SAMEA7573632
179973	34.92	HOL	Bos taurus	25.3452	1.37778	17997.3	SAMEA112843208
179940	7.59	HOL	Bos taurus	8.00231	0.94848	17994	SAMN02671485
179949	14.89	TGV	Bos taurus	14.0317	1.06117	17994.9	SAMEA5564735
179906	20.75	Ancient	Ancient	20.9175	0.99199	17990.6	SAMEA115481003
179924	9.54	BSW	Bos taurus	9.81673	0.97181	17992.4	SAMEA6163176
179953	19.29	BSW	Bos taurus	17.8206	1.08246	17995.3	SAMEA32980918
179936	5.01	HOL	Bos taurus	9.38827	0.53364	17993.6	SAMN02671489
180000	14	BSW	Bos taurus	9.82981	1.42424	18000	SAMEA7573589
179950	8.72	BSW	Bos taurus	7.99904	1.09013	17995	SAMEA112183501
179999	15.76	BSW	Bos taurus	17.3404	0.90886	17999.9	SAMEA4644766
179943	10.9	BSW	Bos taurus	12.2527	0.8896	17994.3	SAMEA7573570
179939	11.75	HOL	Bos taurus	12.3465	0.95168	17993.9	SAMN02671725
179918	11.84	BSW	Bos taurus	12.5433	0.94393	17991.8	SAMEA7573546
179969	11.12	NRC	Bos taurus	9.59673	1.15873	17996.9	SAMEA5064546
179937	10.49	OBV	Bos taurus	8.52308	1.23078	17993.7	SAMEA4827668
179942	10.14	BSW	Bos taurus	8.01808	1.26464	17994.2	SAMEA6272097
179962	26.42	BSW	Bos taurus	23.3248	1.1327	17996.2	SAMEA5159861
179943	13.61	OBV	Bos taurus	12.0031	1.13388	17994.3	SAMEA4827645
179909	9.4	BSW	Bos taurus	6.07712	1.54679	17990.9	SAMEA112183514
179950	10.39	NEL	Bos taurus	8.50308	1.22191	17995	SAMN10486398
179982	9.97	BSW	Bos taurus	10.135	0.98372	17998.2	SAMEA7573621
179942	17.07	TGV	Bos taurus	15.8864	1.07451	17994.2	SAMEA5714981
179917	5.27	OBV	Bos taurus	4.99404	1.05526	17991.7	SAMEA5059758
179923	6.46	BSW	Bos taurus	8.07346	0.80015	17992.3	SAMEA7573606
179995	39.22	OBV	Bos taurus	27.6675	1.41755	17999.5	SAMEA6272083
179921	23.93	BSW	Bos taurus	15.6196	1.53205	17992.1	SAMEA7589753
179976	31.36	BSW	Bos taurus	30.1981	1.03848	17997.6	SAMEA6272111
179911	22.69	BSW	Bos taurus	23.6158	0.9608	17991.1	SAMEA5159864
179993	12.45	BSW	Bos taurus	10.8533	1.14712	17999.3	SAMEA5159786
179967	7.61	BSW	Bos taurus	8.86692	0.85825	17996.7	SAMEA7573566
179941	8.69	BSW	Bos taurus	9.58673	0.90646	17994.1	SAMEA7573551
179926	0	OBV	Bos taurus	3.27442	0	17992.6	SAMEA5059750
179956	8.12	BSW	Bos taurus	10.796	0.75213	17995.6	SAMEA7573587
179918	8.43	BSW	Bos taurus	6.81846	1.23635	17991.8	SAMEA9533784
179979	22.97	Bison_bison_bison	Bison bison	20.215	1.13628	17997.9	SAMN15870402
179941	11.29	BSW	Bos taurus	11.8146	0.9556	17994.1	SAMEA7573573
179935	11.05	BSW	Bos taurus	7.26962	1.52003	17993.5	SAMEA112183492
179915	12.8	BSW	Bos taurus	9.42173	1.35856	17991.5	SAMEA7573554
179937	18.89	Bison_bison_bison	Bison bison	20.215	0.93445	17993.7	SAMN15870402
179962	25.1	BSW	Bos taurus	19.1302	1.31206	17996.2	SAMEA6272095
179912	9.31	BSW	Bos taurus	8.13596	1.1443	17991.2	SAMEA112183519
179930	18.65	OBV	Bos taurus	18.4687	1.00982	17993	SAMEA5564728
179920	13.25	BSW	Bos taurus	9.5975	1.38057	17992	SAMEA9533805
179930	21.47	OBV	Bos taurus	21.1948	1.01298	17993	SAMEA5159848
179939	1.64	BSW	Bos taurus	7.46173	0.21979	17993.9	SAMEA112183515
179912	9.21	BSW	Bos taurus	9.69462	0.95001	17991.2	SAMEA7573600
179983	4.8	BSW	Bos taurus	8.0825	0.59388	17998.3	SAMEA5159777
179927	12.65	BSWxNEL	Bos taurus	15.0515	0.84045	17992.7	SAMEA7589752
179991	8.78	BSW	Bos taurus	6.95577	1.26226	17999.1	SAMEA112183472
179937	13	OBV	Bos taurus	12.0031	1.08306	17993.7	SAMEA4827645
179940	9.55	BSW	Bos taurus	6.95577	1.37296	17994	SAMEA112183472
179928	21.86	BSW	Bos taurus	14.6329	1.4939	17992.8	SAMEA6272098
179914	12.05	OBV	Bos taurus	11.0762	1.08792	17991.4	SAMEA4827651
179991	12.59	BSW	Bos taurus	8.97558	1.4027	17999.1	SAMEA7573575
179981	6.97	HOL	Bos taurus	9.83538	0.70867	17998.1	SAMN02671574
179919	4.78	FV	Bos taurus	5.85808	0.81597	17991.9	SAMN02671635
179945	7.46	HER	Bos taurus	14.8119	0.50365	17994.5	SAMN02843133
179998	34.86	FV	Bos taurus	32.1964	1.08273	17999.8	SAMEA7589754
179983	9.03	BSW	Bos taurus	10.9931	0.82143	17998.3	SAMEA7573555
179939	14.35	OBV	Bos taurus	11.8421	1.21178	17993.9	SAMEA9533788
179973	11.07	OBV	Bos taurus	14.7523	0.75039	17997.3	SAMEA7589747
179948	16.15	OBV	Bos taurus	10.466	1.5431	17994.8	SAMEA9533800
179965	7.6	BSW	Bos taurus	7.44981	1.02016	17996.5	SAMEA112183461
179984	7.43	RGV	Bos taurus	10.1448	0.73239	17998.4	SAMEA9533780
179996	10.97	Bison_bison_bison	Bison bison	9.95769	1.10166	17999.6	SAMN15870394
179964	4.93	FV	Bos taurus	5.1375	0.95961	17996.4	SAMN02671636
179990	5.78	FV	Bos taurus	3.85865	1.49793	17999	SAMN02671659
179936	18.01	BSW	Bos taurus	20.1044	0.89582	17993.6	SAMEA8565028
179935	6.91	BSW	Bos taurus	8.88692	0.77755	17993.5	SAMEA112183512
179912	27.94	BSW	Bos taurus	24.0085	1.16376	17991.2	SAMEA5159868
179908	14.65	RGV	Bos taurus	10.1296	1.44625	17990.8	SAMEA9533779
179908	15.8	OBV	Bos taurus	11.7658	1.34288	17990.8	SAMEA7589748
179907	14.38	OBV	Bos taurus	17.0836	0.84174	17990.7	SAMEA6272119
179979	6.58	Wisent	Bison bonasus	4.61596	1.42549	17997.9	SRR3526449
179979	6.58	Wisent	Bison bonasus	4.61596	1.42549	17997.9	SRR3526449
179998	5.55	OBV	Bos taurus	8.42885	0.65845	17999.8	SAMEA4827652
179926	3.9	OBV	Bos taurus	9.42019	0.414	17992.6	SAMEA5159796
179902	8.7	BSW	Bos taurus	9.63615	0.90285	17990.2	SAMEA7573568
179981	10.83	BSW	Bos taurus	7.48788	1.44634	17998.1	SAMEA112183521
179920	56.79	BSW	Bos taurus	57.8989	0.98085	17992	SAMEA6272116
179961	19.33	Wisent	Bison bonasus	27.1542	0.71186	17996.1	SRR3526443
179961	19.33	Wisent	Bison bonasus	27.1542	0.71186	17996.1	SRR3526443
179935	8.74	TGV	Bos taurus	14.7187	0.5938	17993.5	SAMEA7015118
179927	18.25	TGV	Bos taurus	18.7396	0.97387	17992.7	SAMEA7589759
179935	11.16	BSW	Bos taurus	11.7179	0.95239	17993.5	SAMEA7573592
179981	14.91	OBV	Bos taurus	15.8452	0.94098	17998.1	SAMEA6272118
179973	10.73	BSW	Bos taurus	9.97038	1.07619	17997.3	SAMEA9533810
179912	22.01	TGV	Bos taurus	18.7396	1.17452	17991.2	SAMEA7589759
179988	7.08	Wisent	Bison bonasus	6.29808	1.12415	17998.8	SRR3529189
179988	7.08	Wisent	Bison bonasus	6.29808	1.12415	17998.8	SRR3529189
179992	172.44	Bubalus_bubalis	Bubalus bubalis	54.3798	3.17103	17999.2	SAMEA7098655
179985	65.69	Bubalus_bubalis	Bubalus bubalis	54.3798	1.20799	17998.5	SAMEA7098655
179979	10.48	BSW	Bos taurus	9.44038	1.11012	17997.9	SAMEA6272099
179967	9.12	BSW	Bos taurus	8.98038	1.01555	17996.7	SAMEA7573557
179951	19.41	OBV	Bos taurus	15.0061	1.29347	17995.1	SAMEA4644730
179900	21.84	TGV	Bos taurus	22.63	0.96509	17990	SAMEA5564732
179999	28.83	BSW	Bos taurus	20.9661	1.37507	17999.9	SAMEA115129361
179937	33.2	Wisent	Bison bonasus	27.1542	1.22265	17993.7	SRR3530563
179937	33.2	Wisent	Bison bonasus	27.1542	1.22265	17993.7	SRR3530563
179901	25.17	SIM	Bos taurus	26.2783	0.95783	17990.1	SAMEA115121767
179925	6.48	HOL	Bos taurus	10.3077	0.62866	17992.5	SAMN02671676
179961	29.62	BSW	Bos taurus	30.4927	0.97138	17996.1	SAMEA5159871
179973	11.04	BSW	Bos taurus	11.5619	0.95486	17997.3	SAMEA7573545
179926	9.3	OBV	Bos taurus	10.466	0.88859	17992.6	SAMEA9533800
179973	18.87	TGV	Bos taurus	18.3046	1.03089	17997.3	SAMEA5564736
179938	7.29	BSW	Bos taurus	9.94596	0.73296	17993.8	SAMEA9533790
179914	22.15	OBV	Bos taurus	14.11	1.56981	17991.4	SAMEA6528894
179986	13.51	BSW	Bos taurus	11.3273	1.19269	17998.6	SAMEA5159797
179933	11.44	OBV	Bos taurus	9.27077	1.23399	17993.3	SAMEA4827673
179943	36.97	Bubalus_bubalis	Bubalus bubalis	59.0354	0.62623	17994.3	SAMEA7098683
179947	33.13	HOL	Bos taurus	19.3642	1.71089	17994.7	SAMEA6528909
179965	8.54	OBV	Bos taurus	8.29846	1.02911	17996.5	SAMEA9533786
179952	4.77	HOL	Bos taurus	4.90577	0.97232	17995.2	SAMN02671727
179920	2.33	BSW	Bos taurus	8.22423	0.28331	17992	SAMEA112183470
179937	10.2	BSW	Bos taurus	8.70827	1.1713	17993.7	SAMEA112183476
179906	28.23	BSW	Bos taurus	23.2529	1.21404	17990.6	SAMEA5159869
179974	12.56	BSW	Bos taurus	8.77269	1.43172	17997.4	SAMEA9533804
179981	9.11	OBV	Bos taurus	8.92827	1.02035	17998.1	SAMEA4827648
179976	26.81	PIE	Bos taurus	26.1594	1.02487	17997.6	SAMEA5159836
179962	18.35	BSW	Bos taurus	9.81673	1.86926	17996.2	SAMEA6163176
179995	22.54	SIM	Bos taurus	18.0377	1.24961	17999.5	SAMEA5564717
179971	5.57	OBV	Bos taurus	3.70558	1.50314	17997.1	SAMEA5059744
179977	31.58	OBV	Bos taurus	27.6675	1.14141	17997.7	SAMEA6272083
180000	4	FV	Bos taurus	5.86096	0.68248	18000	SAMN02671634
179988	6.57	NEL	Bos taurus	4.76712	1.37819	17998.8	SAMN03387027
179996	9.25	BSW	Bos taurus	6.95577	1.32983	17999.6	SAMEA112183472
179966	6.82	BSW	Bos taurus	8.62615	0.79062	17996.6	SAMEA112183523
179924	2.92	OBV	Bos taurus	10.5596	0.27653	17992.4	SAMEA4827664
179904	6.87	BSW	Bos taurus	10.6844	0.64299	17990.4	SAMEA7573627
179977	28.88	BSW	Bos taurus	28.4377	1.01555	17997.7	SAMEA5159870
179921	12.79	BSW	Bos taurus	16.249	0.78712	17992.1	SAMEA4644741
179946	18.47	HOL	Bos taurus	14.1119	1.30882	17994.6	SAMEA7015115
179932	9.34	BSW	Bos taurus	8.20904	1.13777	17993.2	SAMEA7573613
179987	31.12	BSW	Bos taurus	19.1302	1.62675	17998.7	SAMEA6272095
179991	21.59	BSW	Bos taurus	17.3438	1.24482	17999.1	SAMEA7589751
179911	14.33	HOL	Bos taurus	9.98731	1.43482	17991.1	SAMN02671461
179947	11.51	BSW	Bos taurus	7.75288	1.48461	17994.7	SAMEA112183459
179992	11.6	RGV	Bos taurus	9.12981	1.27056	17999.2	SAMEA9533774
179918	7.53	FV	Bos taurus	6.35308	1.18525	17991.8	SAMN02671639
179913	21.25	HOL	Bos taurus	20.6287	1.03012	17991.3	SAMN02671613
179983	7.04	OBV_USA	Bos taurus	8.26212	0.85208	17998.3	SAMN05216096
179986	7.63	BSW	Bos taurus	8.00288	0.95341	17998.6	SAMEA7573638
179972	34.11	BSW	Bos taurus	32.7158	1.04262	17997.2	SAMEA6163193
179991	61.04	BSW	Bos taurus	21.3042	2.86516	17999.1	SAMEA5159885
179923	19.83	BSW	Bos taurus	21.4048	0.92643	17992.3	SAMEA6163189
179939	11.23	OBV	Bos taurus	7.59615	1.47838	17993.9	SAMEA6272103
179979	7.41	BSW	Bos taurus	8.99423	0.82386	17997.9	SAMEA112183484
179919	9	BSW	Bos taurus	7.30288	1.23239	17991.9	SAMEA112183482
179977	11.65	BSW	Bos taurus	10.135	1.14948	17997.7	SAMEA7573621
179994	11.62	OBV	Bos taurus	15.8452	0.73335	17999.4	SAMEA6272118
179934	13.57	OBV	Bos taurus	10.3994	1.30488	17993.4	SAMEA6272087
179949	4.67	BSW	Bos taurus	9.71404	0.48075	17994.9	SAMEA5159792
179937	19.36	TGV	Bos taurus	22.63	0.8555	17993.7	SAMEA5564732
179931	5.85	Wisent	Bison bonasus	5.99673	0.97553	17993.1	SRR3529492
179931	5.85	Wisent	Bison bonasus	5.99673	0.97553	17993.1	SRR3529492
179990	15.75	BSW	Bos taurus	14.8036	1.06393	17999	SAMEA7573548
179906	5.34	BSW	Bos taurus	12.1248	0.44042	17990.6	SAMEA4644763
179971	10.14	BSW	Bos taurus	11.6558	0.86996	17997.1	SAMEA6163192
179928	10.87	BSW	Bos taurus	11.2031	0.97027	17992.8	SAMEA5159781
179933	10.11	HER	Bos taurus	13.569	0.74508	17993.3	SAMN10598559
179994	4.9	NEL	Bos taurus	4.30615	1.13791	17999.4	SAMN10486399
179974	21.48	BSW	Bos taurus	20.9661	1.02451	17997.4	SAMEA115129361
179922	58.82	BSW	Bos taurus	57.8989	1.01591	17992.2	SAMEA6272116
179961	14.01	OBV	Bos taurus	15.9967	0.8758	17996.1	SAMEA5714975
179993	7.72	BSW	Bos taurus	8.21712	0.9395	17999.3	SAMEA112183467
179980	14.01	OBV	Bos taurus	7.47942	1.87314	17998	SAMEA4827657
179960	10.59	FV	Bos taurus	5.98904	1.76823	17996	SAMN02671652
179942	7.6	OBV	Bos taurus	6.25481	1.21507	17994.2	SAMEA6272094
179963	10.47	BSW	Bos taurus	10.2183	1.02464	17996.3	SAMEA9533811
179909	86.86	Bison_bison_bison	Bison bison	20.215	4.29681	17990.9	SAMN15870402
179924	14.67	OBV	Bos taurus	21.4554	0.68374	17992.4	SAMEA5159849
179930	17.32	TGV	Bos taurus	15.8864	1.09024	17993	SAMEA5714981
179939	21.74	BSW	Bos taurus	19.1302	1.13642	17993.9	SAMEA6272095
179994	6.44	OBV	Bos taurus	9.30346	0.69222	17999.4	SAMEA9533795
179924	9.84	OBV	Bos taurus	14.3829	0.68415	17992.4	SAMEA6272123
179936	20.9	OBV	Bos taurus	21.6698	0.96448	17993.6	SAMEA5714974
179998	38.64	BSW	Bos taurus	33.25	1.16211	17999.8	SAMEA6272105
179935	9.33	BSW	Bos taurus	8.13712	1.1466	17993.5	SAMEA112183490
179949	6.13	BSW	Bos taurus	6.90635	0.88759	17994.9	SAMEA112183518
179991	5.89	Wisent	Bison bonasus	1.85981	3.16699	17999.1	SRR3526591
179991	5.89	Wisent	Bison bonasus	1.85981	3.16699	17999.1	SRR3526591
179908	11.88	BSW	Bos taurus	8.04846	1.47606	17990.8	SAMEA112183495
179934	8.68	BSW	Bos taurus	9.65	0.89948	17993.4	SAMEA7573572
179928	11.23	BSW	Bos taurus	11.9536	0.93946	17992.8	SAMEA9533807
179942	4.87	HOL	Bos taurus	9.2325	0.52748	17994.2	SAMN02671621
179919	10.17	BSW	Bos taurus	9.94596	1.02253	17991.9	SAMEA9533790
179966	4.33	BSW	Bos taurus	6.90635	0.62696	17996.6	SAMEA112183518
179931	7.15	OBV	Bos taurus	10.4019	0.68737	17993.1	SAMEA4827656
179993	7.33	OBV	Bos taurus	8.19231	0.89474	17999.3	SAMEA5159767
179934	6.92	HOL	Bos taurus	14.3873	0.48098	17993.4	SAMN02671615
179984	8.37	OBV	Bos taurus	10.0479	0.83301	17998.4	SAMEA9533785
179978	10.77	BSW	Bos taurus	14.364	0.74979	17997.8	SAMEA4644739
179986	8.97	OBV	Bos taurus	8.12173	1.10444	17998.6	SAMEA6272093
179904	7.64	BSW	Bos taurus	8.13712	0.93891	17990.4	SAMEA112183490
179978	10.67	BSW	Bos taurus	11.119	0.95962	17997.8	SAMEA7573565
179953	14.4	OBV	Bos taurus	14.3829	1.00119	17995.3	SAMEA6272123
179968	20.39	TGV	Bos taurus	17.3242	1.17696	17996.8	SAMEA7589756
179919	4.05	OBV	Bos taurus	4.05519	0.99872	17991.9	SAMEA5059745
179992	11.92	BSW	Bos taurus	8.64885	1.37822	17999.2	SAMEA7573646
179979	9.39	BSW	Bos taurus	9.70269	0.96777	17997.9	SAMEA7573550
179918	11.59	BSW	Bos taurus	9.69462	1.19551	17991.8	SAMEA7573600
179964	11.45	HOL	Bos taurus	10.6148	1.07868	17996.4	SAMN02671457
179922	61.34	Bubalus_bubalis	Bubalus bubalis	50.3073	1.21931	17992.2	SAMEA7098682
179930	16.23	HER	Bos taurus	14.1175	1.14964	17993	SAMN10598576
179935	3.24	OBV	Bos taurus	3.7575	0.86228	17993.5	SAMEA5059749
179962	21.85	BSW	Bos taurus	17.3404	1.26006	17996.2	SAMEA4644766
179962	2.76	Wisent	Bison bonasus	3.23538	0.85307	17996.2	SRR3526447
179962	2.76	Wisent	Bison bonasus	3.23538	0.85307	17996.2	SRR3526447
179938	27.98	BSW	Bos taurus	24.6856	1.13346	17993.8	SAMEA115121772
179900	17.08	HOL	Bos taurus	14.44	1.18283	17990	SAMN02671731
179952	8.02	BSW	Bos taurus	8.88692	0.90245	17995.2	SAMEA112183512
179936	9.52	BSW	Bos taurus	7.88942	1.20668	17993.6	SAMEA5159791
179932	25.81	Wisent	Bison bonasus	23.3377	1.10594	17993.2	SRR3530566
179932	25.81	Wisent	Bison bonasus	23.3377	1.10594	17993.2	SRR3530566
179977	26.38	BSW	Bos taurus	23.3248	1.13098	17997.7	SAMEA5159861
179938	19.3	BSW	Bos taurus	11.7108	1.64806	17993.8	SAMEA5159778
179915	9.67	HOL	Bos taurus	8.7975	1.09918	17991.5	SAMN02671459
179960	8.95	BSW	Bos taurus	10.135	0.88308	17996	SAMEA7573621
179993	29.76	Ancient	Ancient	27.6381	1.07678	17999.3	SAMEA115481004
179945	10.5	OBV	Bos taurus	7.72865	1.35858	17994.5	SAMEA6272112
179903	5.56	BSW	Bos taurus	8.36077	0.66501	17990.3	SAMEA7573596
179995	11.73	HOL	Bos taurus	10.6148	1.10506	17999.5	SAMN02671457
179994	5.35	FV	Bos taurus	8.61115	0.62129	17999.4	SAMN02671667
179951	4.61	HOL	Bos taurus	7.86846	0.58588	17995.1	SAMN02671473
179981	59.06	Bubalus_bubalis	Bubalus bubalis	56.6219	1.04306	17998.1	SAMEA7098685
179953	41.5	BSW	Bos taurus	40.7415	1.01862	17995.3	SAMEA6163185
179977	21.49	ZEB	Bos taurus	22.2277	0.96681	17997.7	SAMEA115121768
179928	10.06	BSW	Bos taurus	9.69462	1.03769	17992.8	SAMEA7573600
179954	14.03	BSW	Bos taurus	10.1085	1.38795	17995.4	SAMEA5159771
179926	4.5	BSW	Bos taurus	9.44038	0.47668	17992.6	SAMEA6272099
179966	7.67	HOL	Bos taurus	9.83538	0.77984	17996.6	SAMN02671574
179940	7.09	RGV	Bos taurus	9.23654	0.7676	17994	SAMEA9533781
179911	6.84	BSW	Bos taurus	7.88135	0.86787	17991.1	SAMEA112183500
179954	46.37	HOL	Bos taurus	32.9781	1.40609	17995.4	SAMN02671584
179968	4.94	FV	Bos taurus	3.75173	1.31673	17996.8	SAMN02671663
179984	21.35	SIM	Bos taurus	26.2783	0.81246	17998.4	SAMEA115121767
179938	2.5	FV	Bos taurus	6.10173	0.40972	17993.8	SAMN02671654
179957	4.94	BSW	Bos taurus	7.48788	0.65973	17995.7	SAMEA112183521
179998	13.72	OBV	Bos taurus	16.7813	0.81757	17999.8	SAMEA6528889
179911	18.35	OBV	Bos taurus	23.841	0.76968	17991.1	SAMEA5159850
179907	16.45	HOL	Bos taurus	12.5042	1.31555	17990.7	SAMN02671668
179970	9.91	BSW	Bos taurus	9.94596	0.99638	17997	SAMEA9533790
179938	9.84	BSW	Bos taurus	7.90019	1.24554	17993.8	SAMEA112183530
179937	16.78	HOL	Bos taurus	13.3963	1.25258	17993.7	SAMN02671588
179908	5.28	FV	Bos taurus	5.1375	1.02774	17990.8	SAMN02671636
179911	29.94	FV	Bos taurus	32.1964	0.92992	17991.1	SAMEA7589754
179972	13.79	BSW	Bos taurus	10.5181	1.31108	17997.2	SAMEA7573595
179984	11.82	BSW	Bos taurus	8.3175	1.4211	17998.4	SAMEA7573618
179975	3.38	FV	Bos taurus	4.83346	0.69929	17997.5	SAMN02671662
179907	7.18	HOL	Bos taurus	6.42269	1.11791	17990.7	SAMN02671463
179932	4.32	BSW	Bos taurus	6.07712	0.71086	17993.2	SAMEA112183514
179915	10.88	BSW	Bos taurus	11.2498	0.96713	17991.5	SAMEA7573616
179919	5.67	OBV_USA	Bos taurus	8.34346	0.67957	17991.9	SAMN05216094
179905	18.37	BSW	Bos taurus	20.1044	0.91373	17990.5	SAMEA8565028
179928	3.96	Wisent	Bison bonasus	4.61596	0.85789	17992.8	SRR3531971
179928	3.96	Wisent	Bison bonasus	4.61596	0.85789	17992.8	SRR3531971
179905	7.32	FV	Bos taurus	8.24462	0.88785	17990.5	SAMEA6272130
179940	11.86	HOL	Bos taurus	12.3465	0.96059	17994	SAMN02671725
179964	18.9	TGV	Bos taurus	17.3242	1.09096	17996.4	SAMEA7589756
179967	7.45	HOL	Bos taurus	7.86846	0.94682	17996.7	SAMN02671473
179934	14.63	BSW	Bos taurus	14.364	1.01852	17993.4	SAMEA4644739
179970	7.2	FV	Bos taurus	3.67654	1.95836	17997	SAMN02671638
179921	10.32	BSW	Bos taurus	9.44038	1.09318	17992.1	SAMEA6272099
179961	2.66	FV	Bos taurus	5.46135	0.48706	17996.1	SAMN02671627
179974	8.45	OBV	Bos taurus	6.98231	1.2102	17997.4	SAMEA6272115
179941	8.33	BSW	Bos taurus	8.7925	0.9474	17994.1	SAMEA7573631
179969	19.84	HOL	Bos taurus	17.2467	1.15036	17996.9	SAMN02671578
179944	17.57	OBV	Bos taurus	14.1637	1.2405	17994.4	SAMEA6272120
179913	7.16	BSW	Bos taurus	8.70827	0.82221	17991.3	SAMEA112183476
179932	13.74	BSW	Bos taurus	14.8552	0.92493	17993.2	SAMEA7573539
179915	8.79	OBV	Bos taurus	8.61173	1.0207	17991.5	SAMEA4827650
179905	6.3	OBV_USA	Bos taurus	8.71577	0.72283	17990.5	SAMN05216093
179915	6.11	BSW	Bos taurus	7.99962	0.76379	17991.5	SAMEA7573601
179991	24.25	BSW	Bos taurus	12.4529	1.94734	17999.1	SAMEA6163190
179933	4.2	BSW	Bos taurus	6.45885	0.65027	17993.3	SAMEA112183485
179987	13.48	OBV	Bos taurus	15.3871	0.87606	17998.7	SAMEA4644740
179929	26.39	SIM	Bos taurus	22.1385	1.19204	17992.9	SAMEA115121771
179969	4.84	BSW	Bos taurus	7.90019	0.61264	17996.9	SAMEA112183530
179996	12.02	BSW	Bos taurus	9.11	1.31943	17999.6	SAMEA7573602
179976	13.35	OBV	Bos taurus	9.41596	1.41781	17997.6	SAMEA9986201
179910	4.32	BSW	Bos taurus	8.70827	0.49608	17991	SAMEA112183476
179944	21.53	TGV	Bos taurus	16.2163	1.32767	17994.4	SAMEA7589761
179913	14.23	BSW	Bos taurus	8.42115	1.68979	17991.3	SAMEA7573585
179923	4.36	HOL	Bos taurus	13.6717	0.31891	17992.3	SAMN02671586
179902	43.01	Bison_bison_bison	Bison bison	22.7281	1.89237	17990.2	SAMN15870409
179999	20.36	OBV	Bos taurus	18.3646	1.10865	17999.9	SAMEA6528886
179903	33.25	BSW	Bos taurus	28.4377	1.16922	17990.3	SAMEA5159870
179996	6.94	OBV	Bos taurus	6.09192	1.13921	17999.6	SAMEA5159768
179947	37.42	HOL	Bos taurus	32.9781	1.13469	17994.7	SAMN02671584
179909	8.6	FV	Bos taurus	6.35308	1.35367	17990.9	SAMN02671639
179949	10.09	BSW	Bos taurus	10.3156	0.97813	17994.9	SAMEA7573547
179999	23.61	BSW	Bos taurus	22.6454	1.0426	17999.9	SAMEA115121773
179911	9.22	BSW	Bos taurus	11.9942	0.7687	17991.1	SAMEA7573597
179925	5.91	BSW	Bos taurus	8.86692	0.66652	17992.5	SAMEA7573566
179987	24.35	BSW	Bos taurus	19.0204	1.28021	17998.7	SAMEA5415488
179916	9.64	OBV	Bos taurus	10.0479	0.95941	17991.6	SAMEA9533785
179938	5.23	OBV	Bos taurus	6.57346	0.79562	17993.8	SAMEA6272109
179968	5.75	OBV	Bos taurus	3.27442	1.75603	17996.8	SAMEA5059750
179973	8.82	OBV	Bos taurus	8.25231	1.06879	17997.3	SAMEA4827654
179914	12.93	Bison_bison_bison	Bison bison	19.77	0.65402	17991.4	SAMN15870408
179911	19.81	SIM	Bos taurus	22.0015	0.90039	17991.1	SAMEA5564725
179938	24.27	SxG	Bos taurus	22.8411	1.06256	17993.8	SAMEA115129363
179985	30.93	RGV	Bos taurus	27.874	1.10963	17998.5	SAMEA115121766
179961	11.54	OBV	Bos taurus	10.4019	1.10941	17996.1	SAMEA4827656
179975	3.01	FV	Bos taurus	4.74712	0.63407	17997.5	SAMN02671666
179949	10.11	NRC	Bos taurus	9.59673	1.05348	17994.9	SAMEA5064546
179995	15.88	OBV	Bos taurus	13.2835	1.19547	17999.5	SAMEA7589749
179902	4.03	HOL	Bos taurus	8.24192	0.48896	17990.2	SAMN02671479
179920	20.73	TGV	Bos taurus	15.9587	1.29898	17992	SAMEA7015117
179931	11.89	BSW	Bos taurus	11.1898	1.06257	17993.1	SAMEA5159784
179992	20.03	BSW	Bos taurus	15.6196	1.28236	17999.2	SAMEA7589753
179902	4.63	HOL	Bos taurus	7.86846	0.58843	17990.2	SAMN02671473
179903	7.96	OBV	Bos taurus	15.3058	0.52007	17990.3	SAMEA4644734
179966	17.36	OBV	Bos taurus	15.0061	1.15686	17996.6	SAMEA4644730
179933	8.25	BSW	Bos taurus	15.811	0.52179	17993.3	SAMEA4644769
179924	8.02	OBV_USA	Bos taurus	8.71577	0.92017	17992.4	SAMN05216093
179928	3.67	OBV	Bos taurus	3.12269	1.17527	17992.8	SAMEA5059741
179962	11.58	HOL	Bos taurus	14.1119	0.82058	17996.2	SAMEA7015115
179943	23.74	OBV	Bos taurus	23.841	0.99577	17994.3	SAMEA5159850
179939	17.45	Wisent	Bison bonasus	12.5338	1.39223	17993.9	SRR3528985
179939	17.45	Wisent	Bison bonasus	12.5338	1.39223	17993.9	SRR3528985
179940	26.47	BSW	Bos taurus	19.8821	1.33135	17994	SAMEA5159875
179907	11.22	BSW	Bos taurus	11.7454	0.95527	17990.7	SAMEA7573588
179953	10.77	BSW	Bos taurus	7.88135	1.36652	17995.3	SAMEA112183500
179939	7.87	BSW	Bos taurus	11.6558	0.6752	17993.9	SAMEA6163192
179906	22.01	BSW	Bos taurus	19.0283	1.1567	17990.6	SAMEA5415489
179926	8.2	BSW	Bos taurus	6.95577	1.17888	17992.6	SAMEA112183472
179935	5.97	BSW	Bos taurus	9.78423	0.61017	17993.5	SAMEA5159798
179901	4.71	HOL	Bos taurus	5.63846	0.83533	17990.1	SAMN02671471
179962	9.1	HOL	Bos taurus	8.83538	1.02995	17996.2	SAMN02671495
179931	5.91	BSW	Bos taurus	7.16846	0.82444	17993.1	SAMEA112183465
179911	7.67	BSW	Bos taurus	8.49058	0.90335	17991.1	SAMEA7573584
179991	29.98	BSW	Bos taurus	14.0173	2.13878	17999.1	SAMEA4644755
179904	10.86	OBV	Bos taurus	10.0479	1.08082	17990.4	SAMEA9533785
179998	8.87	BSW	Bos taurus	7.88942	1.12429	17999.8	SAMEA5159791
179974	5.24	BSW	Bos taurus	5.94423	0.88153	17997.4	SAMEA112183506
179960	38.64	Bison_bison_bison	Bison bison	37.4681	1.03128	17996	SAMN15870403
179996	12.07	BSW	Bos taurus	8.55577	1.41074	17999.6	SAMEA112183456
179934	41.96	BSW	Bos taurus	36.5921	1.1467	17993.4	SAMEA6163186
179921	5.18	FV	Bos taurus	5.1375	1.00827	17992.1	SAMN02671636
179980	17.13	OBV	Bos taurus	9.13365	1.87548	17998	SAMEA6272107
179922	23.42	TGV	Bos taurus	22.6083	1.0359	17992.2	SAMEA7589762
179941	18.27	BSW	Bos taurus	9.08288	2.01148	17994.1	SAMEA9533806
179908	10.6	BSW	Bos taurus	10.7892	0.98246	17990.8	SAMEA5159780
179954	12.8	BSW	Bos taurus	10.8533	1.17937	17995.4	SAMEA5159786
179978	5.92	OBV	Bos taurus	11.7658	0.50315	17997.8	SAMEA7589748
179913	11.39	BSW	Bos taurus	11.9713	0.95144	17991.3	SAMEA7573567
179922	17.13	BSW	Bos taurus	21.3136	0.80371	17992.2	SAMEA5159847
179902	6.35	BSW	Bos taurus	8.22423	0.77211	17990.2	SAMEA112183470
179959	12.86	OBV	Bos taurus	10.466	1.22875	17995.9	SAMEA9533800
179962	8.78	BSW	Bos taurus	8.99423	0.97618	17996.2	SAMEA112183484
179986	37.07	OBV	Bos taurus	47.3225	0.78335	17998.6	SAMEA6272127
179937	24.79	Bison_bison_bison	Bison bison	22.7281	1.09072	17993.7	SAMN15870409
179940	13.03	BSW	Bos taurus	11.3273	1.15032	17994	SAMEA5159797
179934	9.01	BSW	Bos taurus	9.11	0.98902	17993.4	SAMEA7573602
179954	30.77	OBV	Bos taurus	31.0335	0.99151	17995.4	SAMEA5159886
179980	11.57	OBV	Bos taurus	15.6571	0.73896	17998	SAMEA6528890
179905	14.07	HOL	Bos taurus	9.14154	1.53913	17990.5	SAMN02671491
179931	9.25	Wisent	Bison bonasus	11.3108	0.8178	17993.1	SRR3530551
179931	9.25	Wisent	Bison bonasus	11.3108	0.8178	17993.1	SRR3530551
179928	8.19	BSW	Bos taurus	10.2931	0.79568	17992.8	SAMEA112183491
179987	5.05	PIE	Bos taurus	5.53154	0.91295	17998.7	SAMN02941219
179990	8.34	BSW	Bos taurus	8.19673	1.01748	17999	SAMEA6163197
179950	3.77	OBV	Bos taurus	7.74173	0.48697	17995	SAMEA9533801
179924	4.85	OBV_USA	Bos taurus	8.34346	0.58129	17992.4	SAMN05216094
179931	27.21	BSW	Bos taurus	22.7219	1.19752	17993.1	SAMEA6163187
179945	14.37	TGV	Bos taurus	17.8677	0.80424	17994.5	SAMEA7589755
179971	15.09	RGV	Bos taurus	10.9621	1.37656	17997.1	SAMEA9533770
179984	10.41	BSW	Bos taurus	7.99962	1.30131	17998.4	SAMEA7573601
179992	18.82	FV	Bos taurus	12.1927	1.54355	17999.2	SAMEA6272132
179996	39.92	Bison_bison_athabascae	Bison bison	38.8048	1.02874	17999.6	SAMN15870420
179955	29.77	BSW	Bos taurus	24.2356	1.22836	17995.5	SAMEA5714979
179996	14.47	BSW	Bos taurus	10.9654	1.31961	17999.6	SAMEA7573549
179979	9.15	BSW	Bos taurus	9.78423	0.93518	17997.9	SAMEA5159798
179973	10.6	BSW	Bos taurus	6.62385	1.60028	17997.3	SAMEA112183453
179940	6.76	FV	Bos taurus	5.85808	1.15396	17994	SAMN02671635
179964	20.27	BSW	Bos taurus	15.811	1.28202	17996.4	SAMEA4644769
179980	12.15	BSW	Bos taurus	10.8533	1.11948	17998	SAMEA5159786
179985	8.13	BSW	Bos taurus	8.01808	1.01396	17998.5	SAMEA6272097
179926	2.42	OBV	Bos taurus	6.14923	0.39355	17992.6	SAMEA6272110
179960	27.62	BSW	Bos taurus	25.1552	1.09798	17996	SAMEA5159853
179958	25.63	BSW	Bos taurus	22.7219	1.12799	17995.8	SAMEA6163187
179955	10.16	NRC	Bos taurus	9.38981	1.08202	17995.5	SAMEA5064547
179967	7.16	BSW	Bos taurus	5.94423	1.20453	17996.7	SAMEA112183506
179917	52.81	OBV	Bos taurus	47.3225	1.11596	17991.7	SAMEA6272127
179909	8.24	BSW	Bos taurus	8.15808	1.01004	17990.9	SAMEA7573629
179945	4.39	OBV	Bos taurus	7.59615	0.57792	17994.5	SAMEA6272103
179928	5.83	BSW	Bos taurus	9.83231	0.59294	17992.8	SAMEA7573581
179920	26.28	BSW	Bos taurus	22.8092	1.15217	17992	SAMEA5415486
179999	7.17	BSW	Bos taurus	10.3163	0.69501	17999.9	SAMEA7573541
180000	11	OBV	Bos taurus	5.69135	1.93276	18000	SAMEA6272100
179941	11.5	OBV	Bos taurus	7.51577	1.53012	17994.1	SAMEA6272090
179946	10.15	OBV	Bos taurus	7.12654	1.42425	17994.6	SAMEA6272089
179924	26.52	SxG	Bos taurus	22.8411	1.16106	17992.4	SAMEA115129363
179957	30.87	SIMxGV	Bos taurus	29.781	1.03657	17995.7	SAMEA115129365
179982	9.61	BSW	Bos taurus	8.88692	1.08136	17998.2	SAMEA112183512
179979	16.74	BSW	Bos taurus	12.2527	1.36623	17997.9	SAMEA7573570
179999	13.46	PIE	Bos taurus	13.1779	1.02141	17999.9	SAMEA19324918
179901	5.37	OBV	Bos taurus	9.35077	0.57428	17990.1	SAMEA4827667
179911	14.77	BSW	Bos taurus	10.5663	1.39783	17991.1	SAMEA5159783
179963	36.74	EVO	Bos taurus	30.4963	1.20473	17996.3	SAMEA115121769
179908	8.74	HOL	Bos taurus	10.5556	0.828	17990.8	SAMN02671590
179979	23.42	HOL	Bos taurus	18.874	1.24086	17997.9	SAMEA7015113
179982	5.86	BSW	Bos taurus	8.36096	0.70088	17998.2	SAMEA6272104
179930	2.69	BSW	Bos taurus	6.24019	0.43108	17993	SAMEA112183474
179969	5.07	BSW	Bos taurus	10.9931	0.4612	17996.9	SAMEA7573555
179953	10.31	BSW	Bos taurus	9.70269	1.06259	17995.3	SAMEA7573550
179953	16.68	BSW	Bos taurus	21.4048	0.77926	17995.3	SAMEA6163189
179995	6.13	BSW	Bos taurus	9.805	0.62519	17999.5	SAMEA5159772
179928	14.57	BSW	Bos taurus	11.7108	1.24415	17992.8	SAMEA5159778
179909	2.86	OBV	Bos taurus	7.12654	0.40132	17990.9	SAMEA6272089
179910	10.22	OBV	Bos taurus	9.26577	1.10298	17991	SAMEA9533802
179959	8.49	FV	Bos taurus	4.78462	1.77444	17995.9	SAMN02671642
179930	5.39	FV	Bos taurus	5.85808	0.9201	17993	SAMN02671635
179968	19.69	OBV	Bos taurus	25.8448	0.76186	17996.8	SAMEA9986200
179925	15.37	OBV	Bos taurus	16.7813	0.9159	17992.5	SAMEA6528889
179998	13.33	BSW	Bos taurus	15.811	0.84309	17999.8	SAMEA4644769
179944	5.13	OBV	Bos taurus	7.47942	0.68588	17994.4	SAMEA4827657
179919	16.54	TGV	Bos taurus	18.3512	0.90131	17991.9	SAMEA5159889
179939	21.74	BSW	Bos taurus	21.2911	1.02108	17993.9	SAMEA5159865
179989	31.17	BSW	Bos taurus	30.4927	1.02221	17998.9	SAMEA5159871
179978	8.65	BSW	Bos taurus	8.22423	1.05177	17997.8	SAMEA112183470
179901	10.61	BSW	Bos taurus	9.805	1.0821	17990.1	SAMEA5159772
179940	14.78	TGV	Bos taurus	21.7654	0.67906	17994	SAMEA7589758
179950	15.31	BSW	Bos taurus	17.3438	0.88273	17995	SAMEA7589751
179926	6.56	BSW	Bos taurus	7.37442	0.88956	17992.6	SAMEA112183475
179954	10.76	SIM	Bos taurus	18.586	0.57893	17995.4	SAMEA5564721
179991	14.99	BSW	Bos taurus	7.46	2.00938	17999.1	SAMEA112183451
179922	12.13	BSW	Bos taurus	10.5623	1.14842	17992.2	SAMEA7573642
179924	4.52	BSW	Bos taurus	6.75904	0.66873	17992.4	SAMEA19313668
179924	2.17	NEL	Bos taurus	6.71212	0.3233	17992.4	SAMN10486401
179927	13.75	HER	Bos taurus	14.8119	0.92831	17992.7	SAMN02843133
179957	5.12	BSW	Bos taurus	10.809	0.47368	17995.7	SAMEA7573553
179956	15.89	BSW	Bos taurus	8.69135	1.82826	17995.6	SAMEA7573582
179992	10.67	BSW	Bos taurus	8.13404	1.31177	17999.2	SAMEA7573574
179964	12.69	OBV	Bos taurus	6.14923	2.06367	17996.4	SAMEA6272110
179962	7.63	BSW	Bos taurus	10.6844	0.71412	17996.2	SAMEA7573627
179952	13.33	BSW	Bos taurus	12.1248	1.0994	17995.2	SAMEA4644763
179943	10.61	BSW	Bos taurus	8.02673	1.32183	17994.3	SAMEA6163196
179939	8.42	OBV_USA	Bos taurus	8.34346	1.00917	17993.9	SAMN05216094
179936	11.84	FV	Bos taurus	10.1479	1.16675	17993.6	SAMEA6272131
179900	20.14	TGV	Bos taurus	19.7394	1.02029	17990	SAMEA7589757
179949	8.19	FV	Bos taurus	6.35308	1.28914	17994.9	SAMN02671639
179923	14.33	BSW	Bos taurus	11.2031	1.27911	17992.3	SAMEA5159781
179907	11.02	BSW	Bos taurus	10.5971	1.03991	17990.7	SAMEA7573608
179913	10.76	BSW	Bos taurus	12.8917	0.83464	17991.3	SAMEA5159787
179951	12.41	FV	Bos taurus	10.4958	1.18238	17995.1	SAMEA6272133
179900	15.39	HER	Bos taurus	13.4802	1.14168	17990	SAMN10598556
179951	11.88	OBV	Bos taurus	7.58885	1.56546	17995.1	SAMEA6272113
179950	12.53	BSW	Bos taurus	7.77788	1.61098	17995	SAMEA112183503
179950	10.94	BSW	Bos taurus	7.88942	1.38667	17995	SAMEA5159791
179947	12.83	BSW	Bos taurus	17.3438	0.73974	17994.7	SAMEA7589751
179941	10.7	OBV	Bos taurus	13.5698	0.78852	17994.1	SAMEA6528895
179942	6.97	BSW	Bos taurus	10.3773	0.67166	17994.2	SAMEA19315168
179990	7.54	BSW	Bos taurus	7.48788	1.00696	17999	SAMEA112183480
179969	10.5	FV	Bos taurus	5.46135	1.9226	17996.9	SAMN02671627
179958	11.4	OBV	Bos taurus	11.0762	1.02924	17995.8	SAMEA4827651
179963	2.87	HOL	Bos taurus	4.90577	0.58503	17996.3	SAMN02671727
179962	7.93	BSW	Bos taurus	8.15808	0.97204	17996.2	SAMEA7573629
179970	12.91	HER	Bos taurus	13.569	0.95143	17997	SAMN10598559
179932	15.7	BSW	Bos taurus	9.83231	1.59678	17993.2	SAMEA7573581
179941	2.69	OBV	Bos taurus	8.23788	0.32654	17994.1	SAMEA6272091
179963	6.43	BSW	Bos taurus	7.44981	0.86311	17996.3	SAMEA112183461
179984	13.41	BSW	Bos taurus	7.75288	1.72968	17998.4	SAMEA112183459
179955	17.42	OBV	Bos taurus	17.0836	1.01969	17995.5	SAMEA6272119
179921	12.43	BSW	Bos taurus	9.33115	1.3321	17992.1	SAMEA7573569
179978	8.84	BSW	Bos taurus	17.1417	0.5157	17997.8	SAMEA6163195
179942	5.82	OBV	Bos taurus	2.53269	2.29795	17994.2	SAMEA5059754
179951	2.28	FV	Bos taurus	4.60596	0.49501	17995.1	SAMN02671641
179965	8.24	BSW	Bos taurus	9.71404	0.84826	17996.5	SAMEA5159792
179997	7.95	FV	Bos taurus	6.35308	1.25136	17999.7	SAMN02671639
179919	22.25	Wisent	Bison bonasus	23.3377	0.95339	17991.9	SRR3530566
179919	22.25	Wisent	Bison bonasus	23.3377	0.95339	17991.9	SRR3530566
179940	15.99	BSW	Bos taurus	11.2498	1.42136	17994	SAMEA7573616
179908	23.64	TGV	Bos taurus	20.994	1.12603	17990.8	SAMEA7589760
179903	25.54	SIM	Bos taurus	22.641	1.12804	17990.3	SAMEA5564720
179999	2.92	Wisent	Bison bonasus	1.85981	1.57005	17999.9	SRR3526591
179999	2.92	Wisent	Bison bonasus	1.85981	1.57005	17999.9	SRR3526591
179995	8.77	BSW	Bos taurus	6.77462	1.29454	17999.5	SAMEA112183526
179937	11.37	OBV	Bos taurus	10.0923	1.1266	17993.7	SAMEA5159795
179907	7.51	BSW	Bos taurus	7.59423	0.98891	17990.7	SAMEA19318918
179900	4.62	BSW	Bos taurus	6.40769	0.72101	17990	SAMEA112183525
180000	5	OBV	Bos taurus	9.93365	0.50334	18000	SAMEA4827674
179983	9.15	BSW	Bos taurus	9.44038	0.96924	17998.3	SAMEA6272099
179900	26.62	HOL	Bos taurus	23.53	1.13132	17990	SAMEA6528906
179908	8.22	OBV	Bos taurus	10.5596	0.77844	17990.8	SAMEA4827664
179944	13.01	BSW	Bos taurus	8.3175	1.56417	17994.4	SAMEA7573618
179990	7.9	BSW	Bos taurus	8.12038	0.97286	17999	SAMEA112183481
179934	17.04	BSW	Bos taurus	13.0952	1.30124	17993.4	SAMEA7573599
179935	4.24	FV	Bos taurus	4.5125	0.93961	17993.5	SAMN02671646
179950	3.99	BSW	Bos taurus	9.71404	0.41075	17995	SAMEA5159792
179977	6.53	BSW	Bos taurus	7.44462	0.87714	17997.7	SAMEA112183489
179922	9.58	OBV	Bos taurus	14.3829	0.66607	17992.2	SAMEA6272123
180000	0	RGV	Bos taurus	10.094	0	18000	SAMEA9533773
179970	10.18	BSW	Bos taurus	9.25981	1.09937	17997	SAMEA7573628
179987	6.25	BSW	Bos taurus	11.5998	0.5388	17998.7	SAMEA7573607
179967	11.4	HOL	Bos taurus	13.6717	0.83384	17996.7	SAMN02671586
179912	9.26	OBV	Bos taurus	7.29269	1.26976	17991.2	SAMEA4827659
179965	59.66	Bubalus_bubalis	Bubalus bubalis	54.4804	1.09507	17996.5	SAMEA7098658
179957	7.4	BSW	Bos taurus	7.77788	0.95142	17995.7	SAMEA112183503
179995	23.51	OBV	Bos taurus	21.6698	1.08492	17999.5	SAMEA5714974
179965	12.38	FV	Bos taurus	10.1479	1.21996	17996.5	SAMEA6272131
179962	18.77	HER	Bos taurus	19.7369	0.95101	17996.2	SAMN10598574
179948	50.27	OBV	Bos taurus	47.3225	1.06229	17994.8	SAMEA6272127
179972	6.11	BSW	Bos taurus	6.41673	0.9522	17997.2	SAMEA6163178
179949	50.78	Bubalus_bubalis	Bubalus bubalis	50.4435	1.00667	17994.9	SAMEA7098684
179902	7.39	BSW	Bos taurus	7.90019	0.93542	17990.2	SAMEA112183530
179990	7.83	OBV	Bos taurus	13.2835	0.58945	17999	SAMEA7589749
179901	10.41	BSW	Bos taurus	8.20481	1.26877	17990.1	SAMEA112183457
179986	8.51	Wisent	Bison bonasus	14.3613	0.59256	17998.6	SRR3526445
179986	8.51	Wisent	Bison bonasus	14.3613	0.59256	17998.6	SRR3526445
179907	9.3	BSW	Bos taurus	8.42115	1.10436	17990.7	SAMEA7573585
179977	36.36	Ancient	Ancient	27.6381	1.31558	17997.7	SAMEA115481004
179931	6.77	NRC	Bos taurus	9.38981	0.72099	17993.1	SAMEA5064547
179925	15.1	BSW	Bos taurus	13.0952	1.15309	17992.5	SAMEA7573599
179995	11.25	PIE	Bos taurus	12.839	0.87623	17999.5	SAMEA33001918
179997	13.85	BSW	Bos taurus	14.6425	0.94588	17999.7	SAMEA4644762
179981	24.21	BSW	Bos taurus	24.2606	0.99792	17998.1	SAMEA5159872
179918	49.62	Bubalus_bubalis	Bubalus bubalis	52.5454	0.94433	17991.8	SAMEA7098659
179950	2.21	NEL	Bos taurus	4.76712	0.46359	17995	SAMN03387027
179960	10.54	BSW	Bos taurus	17.3831	0.60634	17996	SAMEA6163194
179920	8.76	OBV	Bos taurus	7.72865	1.13344	17992	SAMEA6272112
179934	4.81	BSW	Bos taurus	7.64038	0.62955	17993.4	SAMEA112183494
179967	8.45	BSW	Bos taurus	11.2021	0.75432	17996.7	SAMEA7573556
179948	12.11	OBV	Bos taurus	15.3871	0.78702	17994.8	SAMEA4644740
179949	25.83	BSW	Bos taurus	21.4048	1.20674	17994.9	SAMEA6163189
179977	6.23	BSW	Bos taurus	11.9713	0.52041	17997.7	SAMEA7573567
179908	13.34	BSW	Bos taurus	9.58788	1.39134	17990.8	SAMEA7573625
179919	26.01	BSW	Bos taurus	23.6158	1.10138	17991.9	SAMEA5159864
179949	21.97	BSW	Bos taurus	24.2606	0.90558	17994.9	SAMEA5159872
179938	9.3	FV	Bos taurus	10.4958	0.88607	17993.8	SAMEA6272133
179909	16.68	BSW	Bos taurus	15.1004	1.10461	17990.9	SAMEA5564716
179961	2.95	BSW	Bos taurus	6.45885	0.45674	17996.1	SAMEA112183485
179908	3.22	OBV	Bos taurus	3.27442	0.98338	17990.8	SAMEA5059750
179984	28.28	TGV	Bos taurus	23.8052	1.18798	17998.4	SAMEA7015119
179940	6.15	BSW	Bos taurus	9.95577	0.61773	17994	SAMEA5159779
179908	17.35	BSW	Bos taurus	7.88135	2.2014	17990.8	SAMEA112183500
179950	10.64	OBV	Bos taurus	9.13365	1.16492	17995	SAMEA6272107
179997	3.32	OBV	Bos taurus	5.69135	0.58334	17999.7	SAMEA6272100
179906	79.54	Bison_bison_bison	Bison bison	37.4681	2.12287	17990.6	SAMN15870403
179946	14.09	OBV	Bos taurus	9.41596	1.4964	17994.6	SAMEA9986201
179948	5.77	BSW	Bos taurus	7.87096	0.73307	17994.8	SAMEA5159799
179947	5.67	BSW	Bos taurus	8.41962	0.67343	17994.7	SAMEA112183497
179917	10.06	BSW	Bos taurus	7.76135	1.29617	17991.7	SAMEA7573577
179955	24.99	BSW	Bos taurus	33.25	0.75158	17995.5	SAMEA6272105
179942	30.73	BSW	Bos taurus	23.2529	1.32156	17994.2	SAMEA5159869
179916	9	BSW	Bos taurus	8.05019	1.11799	17991.6	SAMEA5159775
179956	18.43	OBV	Bos taurus	11.7658	1.56641	17995.6	SAMEA7589748
179991	13.8	OBV	Bos taurus	4.99404	2.76329	17999.1	SAMEA5059758
179930	10.26	BSW	Bos taurus	10.5012	0.97704	17993	SAMEA6163199
179996	17.84	BSW	Bos taurus	15.4381	1.15558	17999.6	SAMEA4644727
179981	22.39	OBV	Bos taurus	20.6065	1.08655	17998.1	SAMEA6528891
179990	5.21	FV	Bos taurus	5.1375	1.01411	17999	SAMN02671636
179945	0	Bison_bison_athabascae	Bison bison	36.8256	0	17994.5	SAMN15870419
179995	12.61	FV	Bos taurus	6.89481	1.82891	17999.5	SAMN02671629
179946	8.5	FV	Bos taurus	10.1479	0.83761	17994.6	SAMEA6272131
179994	9.62	BSW	Bos taurus	11.3273	0.84928	17999.4	SAMEA5159797
179912	20.72	OBV	Bos taurus	22.5346	0.91947	17991.2	SAMEA6528888
179982	25.78	PIE	Bos taurus	26.1594	0.9855	17998.2	SAMEA5159836
179982	14.1	BSW	Bos taurus	7.98	1.76692	17998.2	SAMEA5159774
179921	20.36	BSW	Bos taurus	19.0204	1.07043	17992.1	SAMEA5415488
179936	15.03	BSW	Bos taurus	10.5506	1.42457	17993.6	SAMEA7573571
179936	9.58	BSW	Bos taurus	10.5971	0.90402	17993.6	SAMEA7573608
180000	22	SIM	Bos taurus	20.7642	1.05951	18000	SAMEA5564719
179920	14.97	TGV	Bos taurus	14.0317	1.06687	17992	SAMEA5564735
179979	3.8	BSW	Bos taurus	5.94423	0.63928	17997.9	SAMEA112183506
179952	18.48	BSW	Bos taurus	11.5619	1.59835	17995.2	SAMEA7573545
179900	5.55	OBV	Bos taurus	3.54615	1.56508	17990	SAMEA5059759
179986	6.48	FV	Bos taurus	3.67654	1.76253	17998.6	SAMN02671638
179974	15.11	BSW	Bos taurus	10.5623	1.43056	17997.4	SAMEA7573642
179903	11.07	BSW	Bos taurus	15.4381	0.71706	17990.3	SAMEA4644727
179968	22.94	SIM	Bos taurus	17.8083	1.28817	17996.8	SAMEA5564724
179957	10.23	BSW	Bos taurus	6.89192	1.48435	17995.7	SAMEA112183520
179993	3.39	Wisent	Bison bonasus	3.23538	1.04779	17999.3	SRR3526447
179993	3.39	Wisent	Bison bonasus	3.23538	1.04779	17999.3	SRR3526447
179980	13.55	OBV	Bos taurus	6.34231	2.13645	17998	SAMEA5059756
179962	12.17	BSW	Bos taurus	11.5619	1.05259	17996.2	SAMEA7573545
179911	13.58	FV	Bos taurus	5.81981	2.33341	17991.1	SAMN02671655
179961	7.13	BSW	Bos taurus	7.87096	0.90586	17996.1	SAMEA5159799
179914	11.89	BSW	Bos taurus	19.0283	0.62486	17991.4	SAMEA5415489
179964	4.86	OBV	Bos taurus	8.52308	0.57022	17996.4	SAMEA4827668
179989	10.74	HOL	Bos taurus	9.98731	1.07536	17998.9	SAMN02671461
179989	7.33	BSW	Bos taurus	6.23904	1.17486	17998.9	SAMEA7573626
179993	33.77	BSW	Bos taurus	40.7415	0.82888	17999.3	SAMEA6163185
179994	5.59	OBV	Bos taurus	3.70558	1.50854	17999.4	SAMEA5059744
179920	3.32	BSW	Bos taurus	9.06942	0.36607	17992	SAMEA9533809
179936	12.5	BSW	Bos taurus	10.9654	1.13995	17993.6	SAMEA7573549
179941	9.47	HOL	Bos taurus	13.6717	0.69267	17994.1	SAMN02671586
179978	9.88	BSW	Bos taurus	9.69192	1.01941	17997.8	SAMEA5159782
179910	11.62	BSW	Bos taurus	10.9931	1.05703	17991	SAMEA7573555
179975	29.92	BSW	Bos taurus	30.1981	0.99079	17997.5	SAMEA6272111
179982	12.04	BSW	Bos taurus	10.1085	1.19108	17998.2	SAMEA5159771
179949	4.46	BSW	Bos taurus	6.23904	0.71485	17994.9	SAMEA7573626
179977	7.88	BSW	Bos taurus	7.78731	1.0119	17997.7	SAMEA112183479
179911	11.79	BSW	Bos taurus	8.69135	1.35652	17991.1	SAMEA7573582
179905	5.75	BSW	Bos taurus	7.30288	0.78736	17990.5	SAMEA112183482
179957	11.16	BSW	Bos taurus	9.22173	1.21018	17995.7	SAMEA7573647
179920	8.24	BSW	Bos taurus	10.0806	0.81741	17992	SAMEA7573639
179962	7.94	BSW	Bos taurus	10.0858	0.78725	17996.2	SAMEA4644735
179951	5.37	BSW	Bos taurus	10.1085	0.53124	17995.1	SAMEA5159771
179973	6.47	BSW	Bos taurus	10.599	0.61043	17997.3	SAMEA7573591
179999	13.98	OBV	Bos taurus	21.1948	0.6596	17999.9	SAMEA5159848
179918	9.63	BSW	Bos taurus	10.135	0.95017	17991.8	SAMEA7573621
179920	13.43	OBV	Bos taurus	9.30346	1.44355	17992	SAMEA9533795
179965	9.97	BSW	Bos taurus	7.30288	1.36521	17996.5	SAMEA112183482
179944	16.68	OBV	Bos taurus	10.0479	1.66005	17994.4	SAMEA9533785
179959	11.47	BSW	Bos taurus	10.1085	1.13469	17995.9	SAMEA5159771
179928	12.35	SIM	Bos taurus	20.7642	0.59477	17992.8	SAMEA5564719
179932	11.47	BSW	Bos taurus	10.3813	1.10487	17993.2	SAMEA7573636
[truncated: 73,145 more rows]
